# Supplementary material for: Molecular-level enhanced clusterization-triggered emission of nonconventional luminophores in dilute aqueous solution
Source: Nat Commun. 2023 Jan 25;14:409. doi: 10.1038/s41467-023-36115-w (PMC9876902; doi:10.1038/s41467-023-36115-w)
Supplement: Supplementary file 2 — Source Data [file 41467_2023_36115_MOESM2_ESM.xlsx]

## Sheet: Fig 2 CDGly
Wavelength	excitation	Wavelength	abs		Wavelength	Ex=320 nm	Wavelength	Ex=330nm	Wavelength	Ex=340nm	Wavelength	Ex=350nm	Wavelength	Ex=360nm	Wavelength	Ex=370nm	Wavelength	Ex=380nm	Wavelength	Ex=390nm	Wavelength	Ex=400nm	Wavelength	Ex=410nm	Wavelength	Ex=420nm	Wavelength	Ex=430nm	Wavelength	Ex=440nm
250	0.007	500	-5.67771e-05		330	21.29	340	37.15	350	44.13	360	72.73	370	81.31	380	66.43	390	84.24	400	107.6	410	104.1	420	97.17	430	67.3	440	50.17	450	36.65
250.2	0.007	499	-0.000487336		330.2	21.29	340.2	37.15	350.2	44.17	360.2	72.71	370.2	81.32	380.2	66.48	390.2	84.29	400.2	107.6	410.2	104.1	420.2	97.16	430.2	67.34	440.2	50.2	450.2	36.67
250.4	0.007	498	0.000331199		330.4	21.3	340.4	37.17	350.4	44.24	360.4	72.73	370.4	81.37	380.4	66.52	390.4	84.41	400.4	107.6	410.4	104.2	420.4	97.2	430.4	67.36	440.4	50.23	450.4	36.72
250.6	0.007	497	-0.000321737		330.6	21.33	340.6	37.21	350.6	44.29	360.6	72.82	370.6	81.43	380.6	66.63	390.6	84.55	400.6	107.7	410.6	104.3	420.6	97.24	430.6	67.43	440.6	50.3	450.6	36.77
250.8	0.008	496	0.000506262		330.8	21.36	340.8	37.28	350.8	44.38	360.8	72.91	370.8	81.56	380.8	66.76	390.8	84.71	400.8	107.8	410.8	104.4	420.8	97.34	430.8	67.51	440.8	50.33	450.8	36.84
251	0.008	495	-0.000425828		331	21.38	341	37.35	351	44.45	361	73.06	371	81.72	381	66.93	391	84.91	401	108	411	104.6	421	97.49	431	67.61	441	50.39	451	36.9
251.2	0.008	494	0.000345394		331.2	21.44	341.2	37.45	351.2	44.55	361.2	73.25	371.2	81.9	381.2	67.09	391.2	85.18	401.2	108.2	411.2	104.8	421.2	97.63	431.2	67.75	441.2	50.48	451.2	36.98
251.4	0.008	493	-0.000246034		331.4	21.5	341.4	37.56	351.4	44.67	361.4	73.44	371.4	82.11	381.4	67.27	391.4	85.48	401.4	108.5	411.4	105.1	421.4	97.81	431.4	67.85	441.4	50.56	451.4	37.03
251.6	0.008	492	0.000217645		331.6	21.56	341.6	37.66	351.6	44.83	361.6	73.68	371.6	82.31	381.6	67.51	391.6	85.79	401.6	108.7	411.6	105.3	421.6	97.99	431.6	67.98	441.6	50.69	451.6	37.13
251.8	0.008	491	-0.000440022		331.8	21.62	341.8	37.78	351.8	45.04	361.8	73.95	371.8	82.55	381.8	67.76	391.8	86.16	401.8	109.1	411.8	105.6	421.8	98.17	431.8	68.15	441.8	50.82	451.8	37.24
252	0.008	490	0.000473142		332	21.72	342	37.95	352	45.28	362	74.25	372	82.84	382	68.01	392	86.57	402	109.5	412	106	422	98.42	432	68.32	442	50.92	452	37.34
252.2	0.008	489	-0.000307542		332.2	21.82	342.2	38.12	352.2	45.56	362.2	74.56	372.2	83.14	382.2	68.28	392.2	87	402.2	109.9	412.2	106.4	422.2	98.69	432.2	68.5	442.2	51.04	452.2	37.45
252.4	0.008	488	-5.20456e-05		332.4	21.9	342.4	38.27	352.4	45.83	362.4	74.9	372.4	83.43	382.4	68.62	392.4	87.47	402.4	110.4	412.4	106.8	422.4	98.99	432.4	68.74	442.4	51.19	452.4	37.56
252.6	0.008	487	-7.09713e-05		332.6	22	342.6	38.46	352.6	46.12	362.6	75.3	372.6	83.76	382.6	68.92	392.6	88	402.6	110.8	412.6	107.3	422.6	99.35	432.6	68.99	442.6	51.35	452.6	37.67
252.8	0.008	486	0.000108823		332.8	22.14	342.8	38.72	352.8	46.42	362.8	75.76	372.8	84.1	382.8	69.29	392.8	88.55	402.8	111.4	412.8	107.7	422.8	99.68	432.8	69.23	442.8	51.5	452.8	37.76
253	0.008	485	-7.57027e-05		333	22.3	343	38.96	353	46.76	363	76.25	373	84.51	383	69.69	393	89.11	403	112	413	108.2	423	100	433	69.47	443	51.69	453	37.9
253.2	0.008	484	0		333.2	22.46	343.2	39.22	353.2	47.11	363.2	76.73	373.2	84.94	383.2	70.1	393.2	89.77	403.2	112.6	413.2	108.8	423.2	100.4	433.2	69.74	443.2	51.88	453.2	38.05
253.4	0.009	483	0.000269691		333.4	22.61	343.4	39.47	353.4	47.49	363.4	77.28	373.4	85.38	383.4	70.54	393.4	90.41	403.4	113.3	413.4	109.3	423.4	100.8	433.4	70.03	443.4	52.06	453.4	38.2
253.6	0.009	482	-0.000317005		333.6	22.76	343.6	39.77	353.6	47.87	363.6	77.83	373.6	85.84	383.6	71.05	393.6	91.11	403.6	114	413.6	109.9	423.6	101.1	433.6	70.34	443.6	52.27	453.6	38.33
253.8	0.009	481	3.78514e-05		333.8	22.94	343.8	40.07	353.8	48.33	363.8	78.46	373.8	86.33	383.8	71.55	393.8	91.84	403.8	114.7	413.8	110.5	423.8	101.5	433.8	70.66	443.8	52.46	453.8	38.49
254	0.009	480	-0.000260228		334	23.13	344	40.39	354	48.78	364	79.11	374	86.83	384	72.11	394	92.6	404	115.5	414	111.1	424	102	434	71	444	52.67	454	38.67
254.2	0.009	479	0.000350125		334.2	23.36	344.2	40.74	354.2	49.24	364.2	79.75	374.2	87.36	384.2	72.67	394.2	93.38	404.2	116.3	414.2	111.8	424.2	102.5	434.2	71.36	444.2	52.88	454.2	38.83
254.4	0.009	478	-0.000473142		334.4	23.57	344.4	41.05	354.4	49.74	364.4	80.44	374.4	87.9	384.4	73.24	394.4	94.24	404.4	117.2	414.4	112.5	424.4	103	434.4	71.71	444.4	53.15	454.4	39.02
254.6	0.01	477	0.000175063		334.6	23.81	344.6	41.4	354.6	50.27	364.6	81.15	374.6	88.46	384.6	73.85	394.6	95.16	404.6	118.1	414.6	113.2	424.6	103.5	434.6	72.05	444.6	53.42	454.6	39.19
254.8	0.01	476	-0.000440022		334.8	24.05	344.8	41.78	354.8	50.85	364.8	81.89	374.8	89.08	384.8	74.52	394.8	96.13	404.8	119	414.8	114	424.8	104	434.8	72.41	444.8	53.69	454.8	39.37
255	0.01	475	0.000293348		335	24.3	345	42.21	355	51.49	365	82.67	375	89.72	385	75.18	395	97.13	405	120	415	114.8	425	104.6	435	72.83	445	53.97	455	39.55
255.2	0.01	474	-0.000487336		335.2	24.55	345.2	42.65	355.2	52.08	365.2	83.48	375.2	90.39	385.2	75.9	395.2	98.19	405.2	121	415.2	115.6	425.2	105.2	435.2	73.21	445.2	54.24	455.2	39.73
255.4	0.011	473	8.51656e-05		335.4	24.87	345.4	43.07	355.4	52.72	365.4	84.34	375.4	91.1	385.4	76.62	395.4	99.3	405.4	122	415.4	116.4	425.4	105.8	435.4	73.6	445.4	54.51	455.4	39.91
255.6	0.011	472	-0.000156137		335.6	25.16	345.6	43.51	355.6	53.37	365.6	85.23	375.6	91.86	385.6	77.4	395.6	100.4	405.6	123.1	415.6	117.3	425.6	106.4	435.6	74.02	445.6	54.82	455.6	40.13
255.8	0.011	471	4.73142e-06		335.8	25.49	345.8	44.01	355.8	54.07	365.8	86.11	375.8	92.62	385.8	78.25	395.8	101.5	405.8	124.2	415.8	118.2	425.8	107.1	435.8	74.44	445.8	55.15	455.8	40.35
256	0.011	470	-0.000520456		336	25.86	346	44.5	356	54.79	366	87.08	376	93.39	386	79.09	396	102.7	406	125.3	416	119.2	426	107.7	436	74.88	446	55.47	456	40.57
256.2	0.012	469	8.04342e-05		336.2	26.2	346.2	45.04	356.2	55.56	366.2	88.07	376.2	94.17	386.2	79.99	396.2	104	406.2	126.4	416.2	120.2	426.2	108.4	436.2	75.35	446.2	55.76	456.2	40.8
256.4	0.012	468	-0.000236571		336.4	26.57	346.4	45.63	356.4	56.37	366.4	89.08	376.4	95.01	386.4	80.87	396.4	105.2	406.4	127.7	416.4	121.2	426.4	109.1	436.4	75.84	446.4	56.09	456.4	41.02
256.6	0.012	467	-0.000236571		336.6	26.95	346.6	46.2	356.6	57.22	366.6	90.13	376.6	95.84	386.6	81.8	396.6	106.6	406.6	129	416.6	122.3	426.6	109.8	436.6	76.32	446.6	56.43	456.6	41.26
256.8	0.013	466	-8.51656e-05		336.8	27.36	346.8	46.79	356.8	58.07	366.8	91.17	376.8	96.7	386.8	82.79	396.8	107.9	406.8	130.2	416.8	123.3	426.8	110.6	436.8	76.85	446.8	56.79	456.8	41.48
257	0.013	465	-4.25828e-05		337	27.77	347	47.41	357	58.95	367	92.23	377	97.6	387	83.83	397	109.3	407	131.5	417	124.3	427	111.3	437	77.36	447	57.13	457	41.72
257.2	0.014	464	-9.93598e-05		337.2	28.21	347.2	48.02	357.2	59.88	367.2	93.35	377.2	98.51	387.2	84.85	397.2	110.7	407.2	132.8	417.2	125.4	427.2	112.1	437.2	77.88	447.2	57.47	457.2	41.94
257.4	0.014	463	-0.000397439		337.4	28.63	347.4	48.72	357.4	60.77	367.4	94.56	377.4	99.45	387.4	85.93	397.4	112.1	407.4	134.2	417.4	126.5	427.4	112.9	437.4	78.4	447.4	57.87	457.4	42.17
257.6	0.014	462	0.000189257		337.6	29.1	347.6	49.39	357.6	61.72	367.6	95.75	377.6	100.4	387.6	87.01	397.6	113.6	407.6	135.6	417.6	127.7	427.6	113.7	437.6	78.94	447.6	58.25	457.6	42.42
257.8	0.015	461	-0.000435291		337.8	29.58	347.8	50.11	357.8	62.68	367.8	96.94	377.8	101.4	387.8	88.11	397.8	115.2	407.8	137	417.8	128.8	427.8	114.5	437.8	79.48	447.8	58.67	457.8	42.67
258	0.016	460	0.000156137		338	30.06	348	50.83	358	63.67	368	98.2	378	102.4	388	89.25	398	116.8	408	138.5	418	130.1	428	115.3	438	80.02	448	59.06	458	42.95
258.2	0.016	459	-0.000402171		338.2	30.58	348.2	51.53	358.2	64.71	368.2	99.44	378.2	103.4	388.2	90.44	398.2	118.4	408.2	139.9	418.2	131.3	428.2	116.2	438.2	80.57	448.2	59.46	458.2	43.2
258.4	0.017	458	0.000454216		338.4	31.07	348.4	52.26	358.4	65.8	368.4	100.7	378.4	104.5	388.4	91.66	398.4	120.1	408.4	141.5	418.4	132.5	428.4	117	438.4	81.12	448.4	59.86	458.4	43.49
258.6	0.017	457	-0.000577233		338.6	31.61	348.6	53.05	358.6	66.89	368.6	102.1	378.6	105.6	388.6	92.94	398.6	121.8	408.6	143	418.6	133.8	428.6	117.9	438.6	81.72	448.6	60.26	458.6	43.76
258.8	0.018	456	0.000227108		338.8	32.16	348.8	53.85	358.8	68.05	368.8	103.4	378.8	106.7	388.8	94.21	398.8	123.6	408.8	144.6	418.8	135	428.8	118.8	438.8	82.3	448.8	60.66	458.8	44.02
259	0.018	455	-0.000686056		339	32.72	349	54.62	359	69.16	369	104.8	379	107.8	389	95.52	399	125.4	409	146.2	419	136.4	429	119.7	439	82.88	449	61.11	459	44.28
259.2	0.019	454	0.000454216		339.2	33.32	349.2	55.43	359.2	70.35	369.2	106.2	379.2	109	389.2	96.83	399.2	127.3	409.2	147.9	419.2	137.7	429.2	120.6	439.2	83.46	449.2	61.55	459.2	44.55
259.4	0.02	453	-0.000790147		339.4	33.91	349.4	56.26	359.4	71.58	369.4	107.7	379.4	110.2	389.4	98.2	399.4	129.1	409.4	149.5	419.4	139	429.4	121.5	439.4	84.1	449.4	61.96	459.4	44.84
259.6	0.02	452	0.000335931		339.6	34.54	349.6	57.11	359.6	72.83	369.6	109.1	379.6	111.3	389.6	99.66	399.6	131.1	409.6	151.3	419.6	140.4	429.6	122.5	439.6	84.74	449.6	62.42	459.6	45.12
259.8	0.021	451	-0.000146674		339.8	35.15	349.8	58	359.8	74.1	369.8	110.6	379.8	112.6	389.8	101.1	399.8	133.1	409.8	153	419.8	141.8	429.8	123.5	439.8	85.38	449.8	62.85	459.8	45.41
260	0.022	450	0.000397439		340	35.78	350	58.96	360	75.41	370	112.1	380	113.8	390	102.7	400	135.1	410	154.8	420	143.1	430	124.5	440	86.05	450	63.29	460	45.69
260.2	0.023	449	-0.000288617		340.2	36.47	350.2	59.92	360.2	76.73	370.2	113.7	380.2	115.1	390.2	104.2	400.2	137.2	410.2	156.6	420.2	144.6	430.2	125.4	440.2	86.69	450.2	63.77	460.2	45.98
260.4	0.023	448	5.67771e-05		340.4	37.15	350.4	60.87	360.4	78.1	370.4	115.3	380.4	116.4	390.4	105.8	400.4	139.3	410.4	158.5	420.4	146	430.4	126.5	440.4	87.35	450.4	64.21	460.4	46.25
260.6	0.024	447	1.89257e-05		340.6	37.86	350.6	61.85	360.6	79.47	370.6	116.9	380.6	117.8	390.6	107.4	400.6	141.4	410.6	160.3	420.6	147.5	430.6	127.5	440.6	88.04	450.6	64.71	460.6	46.56
260.8	0.025	446	-0.000406902		340.8	38.59	350.8	62.84	360.8	80.96	370.8	118.5	380.8	119.1	390.8	109	400.8	143.7	410.8	162.3	420.8	149	430.8	128.6	440.8	88.71	450.8	65.22	460.8	46.86
261	0.026	445	0.000208183		341	39.32	351	63.87	361	82.39	371	120.2	381	120.5	391	110.6	401	145.9	411	164.2	421	150.5	431	129.6	441	89.42	451	65.71	461	47.17
261.2	0.027	444	-0.000217645		341.2	40.08	351.2	64.89	361.2	83.9	371.2	121.8	381.2	121.9	391.2	112.4	401.2	148.2	411.2	166.2	421.2	152	431.2	130.6	441.2	90.12	451.2	66.24	461.2	47.5
261.4	0.028	443	0.000160868		341.4	40.84	351.4	65.94	361.4	85.41	371.4	123.6	381.4	123.4	391.4	114.1	401.4	150.4	411.4	168.1	421.4	153.5	431.4	131.7	441.4	90.79	451.4	66.75	461.4	47.81
261.6	0.028	442	-0.000458948		341.6	41.61	351.6	67	361.6	86.97	371.6	125.3	381.6	124.9	391.6	115.9	401.6	152.8	411.6	170.2	421.6	155.1	431.6	132.8	441.6	91.52	451.6	67.29	461.6	48.14
261.8	0.029	441	0.000444754		341.8	42.41	351.8	68.12	361.8	88.59	371.8	127.1	381.8	126.4	391.8	117.7	401.8	155.2	411.8	172.2	421.8	156.7	431.8	133.9	441.8	92.23	451.8	67.82	461.8	48.46
262	0.03	440	-0.000435291		342	43.24	352	69.24	362	90.19	372	129	382	127.9	392	119.6	402	157.6	412	174.3	422	158.3	432	135	442	92.99	452	68.34	462	48.79
262.2	0.032	439	0.000369051		342.2	44.11	352.2	70.4	362.2	91.9	372.2	130.8	382.2	129.5	392.2	121.5	402.2	160.1	412.2	176.3	422.2	159.9	432.2	136.1	442.2	93.72	452.2	68.84	462.2	49.1
262.4	0.033	438	-0.000340662		342.4	44.94	352.4	71.53	362.4	93.6	372.4	132.7	382.4	131	392.4	123.4	402.4	162.7	412.4	178.4	422.4	161.5	432.4	137.2	442.4	94.48	452.4	69.36	462.4	49.42
262.6	0.034	437	0.000293348		342.6	45.8	352.6	72.72	362.6	95.31	372.6	134.5	382.6	132.6	392.6	125.4	402.6	165.2	412.6	180.6	422.6	163.3	432.6	138.4	442.6	95.22	452.6	69.88	462.6	49.79
262.8	0.035	436	-0.000274422		342.8	46.68	352.8	73.94	362.8	97.09	372.8	136.4	382.8	134.2	392.8	127.4	402.8	167.8	412.8	182.7	422.8	164.9	432.8	139.5	442.8	95.97	452.8	70.42	462.8	50.13
263	0.036	435	3.31199e-05		343	47.58	353	75.18	363	98.9	373	138.4	383	135.9	393	129.4	403	170.5	413	185	423	166.6	433	140.6	443	96.74	453	70.99	463	50.47
263.2	0.037	434	-0.000274422		343.2	48.49	353.2	76.47	363.2	100.7	373.2	140.3	383.2	137.5	393.2	131.4	403.2	173.2	413.2	187.2	423.2	168.3	433.2	141.8	443.2	97.53	453.2	71.54	463.2	50.78
263.4	0.038	433	9.93598e-05		343.4	49.43	353.4	77.72	363.4	102.6	373.4	142.2	383.4	139.2	393.4	133.6	403.4	175.9	413.4	189.4	423.4	169.9	433.4	142.9	443.4	98.31	453.4	72.06	463.4	51.15
263.6	0.04	432	-0.000189257		343.6	50.4	353.6	79	363.6	104.5	373.6	144.2	383.6	140.9	393.6	135.7	403.6	178.7	413.6	191.6	423.6	171.7	433.6	144.1	443.6	99.14	453.6	72.63	463.6	51.52
263.8	0.041	431	6.62399e-05		343.8	51.41	353.8	80.34	363.8	106.3	373.8	146.2	383.8	142.5	393.8	137.9	403.8	181.5	413.8	193.9	423.8	173.4	433.8	145.3	443.8	99.92	453.8	73.21	463.8	51.84
264	0.042	430	-4.73142e-06		344	52.45	354	81.66	364	108.3	374	148.1	384	144.3	394	140.1	404	184.3	414	196.2	424	175.2	434	146.5	444	100.7	454	73.78	464	52.18
264.2	0.043	429	-0.000184525		344.2	53.44	354.2	83.04	364.2	110.3	374.2	150.2	384.2	146.2	394.2	142.4	404.2	187.1	414.2	198.4	424.2	176.9	434.2	147.7	444.2	101.5	454.2	74.39	464.2	52.53
264.4	0.045	428	3.31199e-05		344.4	54.45	354.4	84.42	364.4	112.3	374.4	152.2	384.4	147.9	394.4	144.7	404.4	190	414.4	200.8	424.4	178.8	434.4	148.9	444.4	102.3	454.4	74.98	464.4	52.86
264.6	0.046	427	-0.000104091		344.6	55.52	354.6	85.83	364.6	114.3	374.6	154.3	384.6	149.7	394.6	147	404.6	193	414.6	203.1	424.6	180.6	434.6	150.1	444.6	103.2	454.6	75.58	464.6	53.25
264.8	0.047	426	8.51656e-05		344.8	56.57	354.8	87.25	364.8	116.4	374.8	156.4	384.8	151.6	394.8	149.4	404.8	196	414.8	205.5	424.8	182.4	434.8	151.3	444.8	104	454.8	76.15	464.8	53.61
265	0.049	425	-0.000170331		345	57.62	355	88.72	365	118.5	375	158.6	385	153.4	395	151.9	405	198.9	415	207.9	425	184.2	435	152.5	445	104.9	455	76.69	465	53.95
265.2	0.05	424	2.36571e-05		345.2	58.72	355.2	90.24	365.2	120.6	375.2	160.7	385.2	155.4	395.2	154.4	405.2	201.9	415.2	210.4	425.2	186	435.2	153.8	445.2	105.7	455.2	77.25	465.2	54.33
265.4	0.052	423	-9.93598e-05		345.4	59.87	355.4	91.74	365.4	122.7	375.4	162.9	385.4	157.4	395.4	156.9	405.4	205	415.4	212.8	425.4	187.9	435.4	155.1	445.4	106.6	455.4	77.83	465.4	54.68
265.6	0.053	422	0.000411634		345.6	61.03	355.6	93.34	365.6	124.9	375.6	165.1	385.6	159.4	395.6	159.4	405.6	208.2	415.6	215.3	425.6	189.8	435.6	156.4	445.6	107.4	455.6	78.42	465.6	55.04
265.8	0.055	421	0.000477874		345.8	62.25	355.8	94.92	365.8	127.2	375.8	167.4	385.8	161.4	395.8	162.1	405.8	211.3	415.8	217.8	425.8	191.6	435.8	157.7	445.8	108.3	455.8	79.02	465.8	55.39
266	0.056	420	0.000312274		346	63.45	356	96.51	366	129.4	376	169.6	386	163.4	396	164.7	406	214.5	416	220.3	426	193.4	436	158.9	446	109.2	456	79.58	466	55.78
266.2	0.058	419	0.000761759		346.2	64.71	356.2	98.19	366.2	131.7	376.2	172	386.2	165.5	396.2	167.4	406.2	217.7	416.2	222.8	426.2	195.3	436.2	160.2	446.2	110	456.2	80.19	466.2	56.16
266.4	0.059	418	0.000184525		346.4	65.98	356.4	99.83	366.4	134.1	376.4	174.3	386.4	167.7	396.4	170.2	406.4	220.9	416.4	225.3	426.4	197.2	436.4	161.5	446.4	110.9	456.4	80.79	466.4	56.59
266.6	0.061	417	0.000492068		346.6	67.24	356.6	101.5	366.6	136.4	376.6	176.5	386.6	169.7	396.6	173	406.6	224.2	416.6	227.9	426.6	199.1	436.6	162.7	446.6	111.8	456.6	81.37	466.6	56.93
266.8	0.063	416	0.000340662		346.8	68.57	356.8	103.2	366.8	138.7	376.8	178.9	386.8	171.9	396.8	175.8	406.8	227.5	416.8	230.4	426.8	201	436.8	164	446.8	112.7	456.8	81.99	466.8	57.3
267	0.064	415	0.000714445		347	69.93	357	105	367	141	377	181.2	387	174	397	178.7	407	230.8	417	233	427	202.9	437	165.4	447	113.6	457	82.58	467	57.7
267.2	0.066	414	0.000208183		347.2	71.3	357.2	106.7	367.2	143.4	377.2	183.6	387.2	176.3	397.2	181.6	407.2	234.1	417.2	235.5	427.2	204.9	437.2	166.7	447.2	114.4	457.2	83.22	467.2	58.1
267.4	0.068	413	0.000586696		347.4	72.68	357.4	108.6	367.4	145.9	377.4	186	387.4	178.5	397.4	184.5	407.4	237.5	417.4	238.1	427.4	206.8	437.4	168	447.4	115.3	457.4	83.82	467.4	58.44
267.6	0.07	412	0.000402171		347.6	74.08	357.6	110.4	367.6	148.4	377.6	188.5	387.6	180.7	397.6	187.5	407.6	240.9	417.6	240.8	427.6	208.8	437.6	169.3	447.6	116.2	457.6	84.39	467.6	58.79
267.8	0.071	411	0.000686056		347.8	75.48	357.8	112.3	367.8	150.9	377.8	190.9	387.8	183	397.8	190.4	407.8	244.4	417.8	243.4	427.8	210.8	437.8	170.6	447.8	117.2	457.8	85.01	467.8	59.18
268	0.073	410	4.73142e-06		348	76.94	358	114.1	368	153.5	378	193.4	388	185.4	398	193.5	408	247.9	418	246	428	212.8	438	172	448	118.1	458	85.59	468	59.54
268.2	0.075	409	0.00063401		348.2	78.37	358.2	116.1	368.2	156	378.2	195.9	388.2	187.7	398.2	196.5	408.2	251.4	418.2	248.6	428.2	214.8	438.2	173.3	448.2	119.1	458.2	86.19	468.2	59.91
268.4	0.077	408	0.000378514		348.4	79.85	358.4	118	368.4	158.5	378.4	198.5	388.4	190.1	398.4	199.7	408.4	254.9	418.4	251.3	428.4	216.8	438.4	174.7	448.4	120	458.4	86.84	468.4	60.27
268.6	0.079	407	0.000586696		348.6	81.36	358.6	119.9	368.6	161.1	378.6	200.9	388.6	192.5	398.6	202.9	408.6	258.5	418.6	254	428.6	218.8	438.6	176	448.6	120.9	458.6	87.43	468.6	60.65
268.8	0.081	406	0.000430559		348.8	82.96	358.8	121.9	368.8	163.7	378.8	203.5	388.8	194.9	398.8	206	408.8	262	418.8	256.8	428.8	220.8	438.8	177.4	448.8	121.8	458.8	88.12	468.8	61.07
269	0.082	405	0.000477874		349	84.51	359	123.8	369	166.3	379	206.1	389	197.4	399	209.2	409	265.6	419	259.5	429	222.7	439	178.8	449	122.7	459	88.7	469	61.44
269.2	0.084	404	0.000510993		349.2	86.08	359.2	125.9	369.2	169	379.2	208.7	389.2	199.9	399.2	212.5	409.2	269.2	419.2	262.2	429.2	224.7	439.2	180	449.2	123.7	459.2	89.31	469.2	61.81
269.4	0.086	403	0.00029808		349.4	87.68	359.4	128	369.4	171.7	379.4	211.3	389.4	202.5	399.4	215.7	409.4	272.9	419.4	265	429.4	226.7	439.4	181.3	449.4	124.6	459.4	89.94	469.4	62.17
269.6	0.088	402	0.000492068		349.6	89.34	359.6	130	369.6	174.4	379.6	214	389.6	204.9	399.6	219.1	409.6	276.5	419.6	267.7	429.6	228.7	439.6	182.7	449.6	125.5	459.6	90.55	469.6	62.56
269.8	0.09	401	0.000534651		349.8	90.99	359.8	132.1	369.8	177.2	379.8	216.6	389.8	207.6	399.8	222.5	409.8	280.3	419.8	270.4	429.8	230.7	439.8	184	449.8	126.5	459.8	91.19	469.8	62.93
270	0.092	400	0.000903701		350	92.76	360	134.3	370	180	380	219.3	390	210.2	400	226	410	284.1	420	273.2	430	232.7	440	185.4	450	127.4	460	91.83	470	63.34
270.2	0.094	399	0.000269691		350.2	94.61	360.2	136.5	370.2	182.8	380.2	221.9	390.2	212.8	400.2	229.4	410.2	287.9	420.2	275.9	430.2	234.7	440.2	186.8	450.2	128.3	460.2	92.44	470.2	63.72
270.4	0.096	398	0.000851656		350.4	96.44	360.4	138.6	370.4	185.7	380.4	224.6	390.4	215.5	400.4	233	410.4	291.7	420.4	278.7	430.4	236.8	440.4	188.2	450.4	129.3	460.4	93.09	470.4	64.08
270.6	0.098	397	0.000345394		350.6	98.27	360.6	140.9	370.6	188.5	380.6	227.4	390.6	218.2	400.6	236.5	410.6	295.5	420.6	281.4	430.6	238.8	440.6	189.6	450.6	130.2	460.6	93.7	470.6	64.43
270.8	0.1	396	0.000785416		350.8	100.2	360.8	143.2	370.8	191.4	380.8	230.1	390.8	220.9	400.8	240.1	410.8	299.4	420.8	284.2	430.8	240.9	440.8	191	450.8	131.2	460.8	94.33	470.8	64.85
271	0.102	395	0.000350125		351	102.1	361	145.5	371	194.3	381	232.9	391	223.7	401	243.9	411	303.3	421	287.1	431	242.9	441	192.4	451	132.1	461	94.95	471	65.24
271.2	0.104	394	0.000757027		351.2	104.1	361.2	147.9	371.2	197.3	381.2	235.7	391.2	226.4	401.2	247.6	411.2	307.2	421.2	289.9	431.2	245	441.2	193.8	451.2	133.1	461.2	95.58	471.2	65.66
271.4	0.106	393	0.000293348		351.4	106.1	361.4	150.2	371.4	200.2	381.4	238.5	391.4	229.3	401.4	251.3	411.4	311.1	421.4	292.7	431.4	247	441.4	195.1	451.4	134.1	461.4	96.19	471.4	65.99
271.6	0.108	392	0.000728639		351.6	108.2	361.6	152.7	371.6	203.2	381.6	241.2	391.6	232.1	401.6	255.1	411.6	315	421.6	295.6	431.6	249	441.6	196.5	451.6	135	461.6	96.8	471.6	66.39
271.8	0.11	391	0.000487336		351.8	110.4	361.8	155.2	371.8	206.2	381.8	244	391.8	235	401.8	258.9	411.8	319.1	421.8	298.4	431.8	251	441.8	197.9	451.8	136	461.8	97.43	471.8	66.77
272	0.112	390	0.000742833		352	112.6	362	157.7	372	209.3	382	246.9	392	238	402	262.8	412	323.2	422	301.2	432	253.1	442	199.3	452	137	462	98.04	472	67.13
272.2	0.114	389	0.000331199		352.2	114.9	362.2	160.2	372.2	212.4	382.2	249.8	392.2	240.8	402.2	266.8	412.2	327.2	422.2	304.1	432.2	255.2	442.2	200.6	452.2	137.9	462.2	98.68	472.2	67.52
272.4	0.117	388	0.000695519		352.4	117.2	362.4	162.8	372.4	215.5	382.4	252.8	392.4	243.8	402.4	270.7	412.4	331.2	422.4	307	432.4	257.3	442.4	202	452.4	138.9	462.4	99.28	472.4	67.86
272.6	0.119	387	0.000610353		352.6	119.6	362.6	165.5	372.6	218.7	382.6	255.7	392.6	246.8	402.6	274.6	412.6	335.3	422.6	309.8	432.6	259.3	442.6	203.4	452.6	139.8	462.6	99.92	472.6	68.25
272.8	0.121	386	0.000605622		352.8	122	362.8	168.1	372.8	221.9	382.8	258.6	392.8	249.8	402.8	278.7	412.8	339.4	422.8	312.6	432.8	261.4	442.8	204.8	452.8	140.9	462.8	100.5	472.8	68.62
273	0.123	385	0.000572502		353	124.5	363	170.8	373	225.1	383	261.5	393	252.9	403	282.8	413	343.5	423	315.5	433	263.5	443	206.2	453	141.8	463	101.1	473	68.99
273.2	0.125	384	0.000615085		353.2	127.1	363.2	173.6	373.2	228.3	383.2	264.5	393.2	255.9	403.2	286.9	413.2	347.5	423.2	318.3	433.2	265.6	443.2	207.6	453.2	142.8	463.2	101.8	473.2	69.39
273.4	0.127	383	0.000624548		353.4	129.8	363.4	176.4	373.4	231.4	383.4	267.5	393.4	259	403.4	291.1	413.4	351.6	423.4	321.3	433.4	267.6	443.4	209	453.4	143.8	463.4	102.4	473.4	69.77
273.6	0.129	382	0.000487336		353.6	132.5	363.6	179.3	373.6	234.6	383.6	270.5	393.6	262.1	403.6	295.3	413.6	355.8	423.6	324.2	433.6	269.6	443.6	210.4	453.6	144.8	463.6	103.1	473.6	70.17
273.8	0.131	381	0.000738102		353.8	135.3	363.8	182.1	373.8	237.8	383.8	273.6	393.8	265.3	403.8	299.5	413.8	359.9	423.8	327	433.8	271.7	443.8	211.8	453.8	145.8	463.8	103.7	473.8	70.53
274	0.133	380	0.000804342		354	138.1	364	185.1	374	241.2	384	276.7	394	268.5	404	303.8	414	364.1	424	330	434	273.7	444	213.2	454	146.8	464	104.4	474	70.88
274.2	0.135	379	0.00101		354.2	140.9	364.2	188.1	374.2	244.5	384.2	279.7	394.2	271.7	404.2	308.1	414.2	368.3	424.2	332.9	434.2	275.8	444.2	214.6	454.2	147.8	464.2	105	474.2	71.28
274.4	0.138	378	0.000383245		354.4	143.8	364.4	191.1	374.4	247.8	384.4	282.9	394.4	274.9	404.4	312.4	414.4	372.5	424.4	335.9	434.4	277.9	444.4	216	454.4	148.8	464.4	105.6	474.4	71.68
274.6	0.14	377	0.00118		354.6	146.9	364.6	194.3	374.6	251.2	384.6	286	394.6	278.3	404.6	316.8	414.6	376.8	424.6	338.7	434.6	280	444.6	217.4	454.6	149.8	464.6	106.2	474.6	72.05
274.8	0.142	376	0.000496799		354.8	149.9	364.8	197.5	374.8	254.5	384.8	289.2	394.8	281.6	404.8	321.2	414.8	381	424.8	341.6	434.8	282	444.8	218.7	454.8	150.7	464.8	106.9	474.8	72.44
275	0.144	375	0.00083273		355	153.1	365	200.8	375	258	385	292.3	395	285.1	405	325.7	415	385.2	425	344.5	435	284.1	445	220.2	455	151.7	465	107.5	475	72.8
275.2	0.146	374	0.000652936		355.2	156.3	365.2	204.1	375.2	261.5	385.2	295.5	395.2	288.5	405.2	330.2	415.2	389.4	425.2	347.4	435.2	286.2	445.2	221.6	455.2	152.7	465.2	108.1	475.2	73.21
275.4	0.148	373	0.00121		355.4	159.5	365.4	207.5	375.4	264.9	385.4	298.7	395.4	292	405.4	334.7	415.4	393.6	425.4	350.3	435.4	288.2	445.4	222.9	455.4	153.7	465.4	108.7	475.4	73.58
275.6	0.15	372	0.000591428		355.6	162.9	365.6	210.9	375.6	268.6	385.6	301.9	395.6	295.6	405.6	339.2	415.6	397.8	425.6	353.2	435.6	290.4	445.6	224.2	455.6	154.7	465.6	109.3	475.6	73.94
275.8	0.152	371	0.00117		355.8	166.2	365.8	214.5	375.8	272.2	385.8	305.2	395.8	299.1	405.8	343.8	415.8	402	425.8	356.1	435.8	292.4	445.8	225.6	455.8	155.7	465.8	110	475.8	74.32
276	0.154	370	0.000515725		356	169.6	366	218	376	275.9	386	308.4	396	302.7	406	348.4	416	406.3	426	359.1	436	294.4	446	227	456	156.7	466	110.6	476	74.7
276.2	0.156	369	0.00135		356.2	173.1	366.2	221.6	376.2	279.6	386.2	311.7	396.2	306.3	406.2	353	416.2	410.6	426.2	361.9	436.2	296.5	446.2	228.4	456.2	157.6	466.2	111.2	476.2	75.06
276.4	0.158	368	0.000345394		356.4	176.6	366.4	225.4	376.4	283.3	386.4	315.1	396.4	310	406.4	357.7	416.4	414.8	426.4	364.8	436.4	298.6	446.4	229.7	456.4	158.6	466.4	111.8	476.4	75.44
276.6	0.161	367	0.0013		356.6	180.2	366.6	229.1	376.6	287	386.6	318.6	396.6	313.7	406.6	362.4	416.6	419.1	426.6	367.7	436.6	300.7	446.6	231.2	456.6	159.6	466.6	112.4	476.6	75.76
276.8	0.163	366	0.000969941		356.8	183.7	366.8	232.9	376.8	290.8	386.8	322	396.8	317.4	406.8	367.1	416.8	423.5	426.8	370.6	436.8	302.8	446.8	232.5	456.8	160.6	466.8	113	476.8	76.17
277	0.165	365	0.000974673		357	187.2	367	236.7	377	294.6	387	325.4	397	321.2	407	371.7	417	427.8	427	373.5	437	304.8	447	233.9	457	161.6	467	113.5	477	76.59
277.2	0.167	364	0.00073337		357.2	190.9	367.2	240.5	377.2	298.5	387.2	328.9	397.2	325	407.2	376.4	417.2	432.1	427.2	376.4	437.2	306.9	447.2	235.3	457.2	162.6	467.2	114.1	477.2	76.94
277.4	0.169	363	0.00117		357.4	194.5	367.4	244.4	377.4	302.5	387.4	332.4	397.4	328.9	407.4	381.2	417.4	436.4	427.4	379.4	437.4	309	447.4	236.7	457.4	163.5	467.4	114.8	477.4	77.27
277.6	0.171	362	0.00123		357.6	198.1	367.6	248.4	377.6	306.4	387.6	335.9	397.6	332.7	407.6	386.1	417.6	440.6	427.6	382.2	437.6	311.1	447.6	238.1	457.6	164.5	467.6	115.4	477.6	77.62
277.8	0.173	361	0.00126		357.8	201.7	367.8	252.3	377.8	310.4	387.8	339.5	397.8	336.6	407.8	391	417.8	444.8	427.8	385.1	437.8	313.1	447.8	239.5	457.8	165.5	467.8	116	477.8	78.02
278	0.175	360	0.00183		358	205.4	368	256.3	378	314.5	388	343.1	398	340.5	408	395.9	418	449	428	388	438	315.2	448	240.8	458	166.4	468	116.6	478	78.4
278.2	0.177	359	0.00124		358.2	209	368.2	260.4	378.2	318.6	388.2	346.7	398.2	344.5	408.2	400.7	418.2	453.3	428.2	390.9	438.2	317.3	448.2	242.2	458.2	167.4	468.2	117.2	478.2	78.75
278.4	0.179	358	0.00163		358.4	212.6	368.4	264.5	378.4	322.7	388.4	350.4	398.4	348.5	408.4	405.6	418.4	457.6	428.4	393.9	438.4	319.3	448.4	243.6	458.4	168.3	468.4	117.7	478.4	79.15
278.6	0.181	357	0.000974673		358.6	216.2	368.6	268.7	378.6	327	388.6	354.1	398.6	352.5	408.6	410.6	418.6	461.9	428.6	396.8	438.6	321.3	448.6	245	458.6	169.3	468.6	118.3	478.6	79.5
278.8	0.183	356	0.00165		358.8	219.8	368.8	272.8	378.8	331.2	388.8	357.8	398.8	356.5	408.8	415.5	418.8	466.2	428.8	399.7	438.8	323.3	448.8	246.3	458.8	170.3	468.8	118.9	478.8	79.87
279	0.185	355	0.00106		359	223.3	369	277.1	379	335.4	389	361.6	399	360.7	409	420.5	419	470.5	429	402.6	439	325.3	449	247.7	459	171.2	469	119.4	479	80.22
279.2	0.187	354	0.00155		359.2	226.8	369.2	281.4	379.2	339.7	389.2	365.4	399.2	364.7	409.2	425.5	419.2	474.7	429.2	405.4	439.2	327.3	449.2	249	459.2	172.2	469.2	120	479.2	80.6
279.4	0.189	353	0.00119		359.4	230.4	369.4	285.7	379.4	344	389.4	369.1	399.4	368.9	409.4	430.5	419.4	478.9	429.4	408.1	439.4	329.3	449.4	250.3	459.4	173.1	469.4	120.5	479.4	80.98
279.6	0.191	352	0.00192		359.6	233.9	369.6	290	379.6	348.5	389.6	373	399.6	373	409.6	435.5	419.6	483.1	429.6	411	439.6	331.2	449.6	251.7	459.6	174	469.6	121	479.6	81.33
279.8	0.193	351	0.00159		359.8	237.3	369.8	294.2	379.8	352.9	389.8	377	399.8	377.3	409.8	440.5	419.8	487.4	429.8	413.9	439.8	333.2	449.8	253.1	459.8	175.1	469.8	121.5	479.8	81.71
280	0.195	350	0.00184		360	240.8	370	298.6	380	357.4	390	380.9	400	381.6	410	445.5	420	491.6	430	416.7	440	335.2	450	254.4	460	175.9	470	122.1	480	82.03
280.2	0.197	349	0.00169		360.2	244.2	370.2	302.9	380.2	362	390.2	384.9	400.2	386	410.2	450.6	420.2	495.9	430.2	419.5	440.2	337.1	450.2	255.8	460.2	176.9	470.2	122.6	480.2	82.36
280.4	0.199	348	0.00209		360.4	247.5	370.4	307.2	380.4	366.6	390.4	388.9	400.4	390.3	410.4	455.7	420.4	500.1	430.4	422.3	440.4	339.1	450.4	257.1	460.4	177.8	470.4	123.2	480.4	82.7
280.6	0.201	347	0.00164		360.6	250.8	370.6	311.6	380.6	371.3	390.6	393	400.6	394.7	410.6	460.9	420.6	504.4	430.6	425.2	440.6	341	450.6	258.5	460.6	178.8	470.6	123.7	480.6	83.01
280.8	0.203	346	0.00222		360.8	254	370.8	316.1	380.8	375.9	390.8	397.2	400.8	399.1	410.8	466.2	420.8	508.6	430.8	428	440.8	342.9	450.8	259.8	460.8	179.7	470.8	124.3	480.8	83.33
281	0.205	345	0.00179		361	257.2	371	320.5	381	380.6	391	401.2	401	403.6	411	471.3	421	512.8	431	430.8	441	344.8	451	261.1	461	180.6	471	124.8	481	83.65
281.2	0.207	344	0.00194		361.2	260.3	371.2	324.9	381.2	385.2	391.2	405.4	401.2	408.2	411.2	476.5	421.2	517.1	431.2	433.5	441.2	346.9	451.2	262.4	461.2	181.5	471.2	125.4	481.2	83.95
281.4	0.209	343	0.00176		361.4	263.3	371.4	329.3	381.4	389.9	391.4	409.7	401.4	412.8	411.4	481.7	421.4	521.2	431.4	436.2	441.4	348.8	451.4	263.8	461.4	182.5	471.4	125.9	481.4	84.28
281.6	0.211	342	0.00233		361.6	266.4	371.6	333.7	381.6	394.6	391.6	414	401.6	417.5	411.6	487	421.6	525.4	431.6	439	441.6	350.7	451.6	265.1	461.6	183.4	471.6	126.4	481.6	84.63
281.8	0.213	341	0.00225		361.8	269.5	371.8	338.2	381.8	399.4	391.8	418.3	401.8	422.1	411.8	492.3	421.8	529.6	431.8	441.8	441.8	352.7	451.8	266.4	461.8	184.3	471.8	126.9	481.8	84.94
282	0.215	340	0.00233		362	272.5	372	342.5	382	404.2	392	422.6	402	426.8	412	497.6	422	533.7	432	444.5	442	354.6	452	267.7	462	185.2	472	127.4	482	85.27
282.2	0.217	339	0.00233		362.2	275.4	372.2	346.8	382.2	409	392.2	427.1	402.2	431.6	412.2	502.9	422.2	537.8	432.2	447.2	442.2	356.5	452.2	269.1	462.2	186.2	472.2	128	482.2	85.59
282.4	0.219	338	0.00244		362.4	278.3	372.4	351.1	382.4	413.8	392.4	431.6	402.4	436.4	412.4	508.3	422.4	542.1	432.4	449.9	442.4	358.5	452.4	270.4	462.4	187.1	472.4	128.5	482.4	85.91
282.6	0.221	337	0.00232		362.6	281	372.6	355.5	382.6	418.5	392.6	436.1	402.6	441.2	412.6	513.6	422.6	546.2	432.6	452.6	442.6	360.3	452.6	271.7	462.6	188	472.6	129	482.6	86.21
282.8	0.223	336	0.00243		362.8	283.7	372.8	359.7	382.8	423.2	392.8	440.6	402.8	446.2	412.8	518.9	422.8	550.3	432.8	455.3	442.8	362.3	452.8	273.1	462.8	188.9	472.8	129.5	482.8	86.54
283	0.225	335	0.0023		363	286.4	373	363.9	383	428	393	445	403	451.2	413	524.3	423	554.4	433	458	443	364.1	453	274.4	463	189.8	473	129.9	483	86.87
283.2	0.227	334	0.00272		363.2	289.1	373.2	368.1	383.2	432.8	393.2	449.6	403.2	456.2	413.2	529.6	423.2	558.5	433.2	460.8	443.2	366	453.2	275.7	463.2	190.7	473.2	130.4	483.2	87.16
283.4	0.229	333	0.00226		363.4	291.6	373.4	372	383.4	437.5	393.4	454.1	403.4	461.2	413.4	535	423.4	562.6	433.4	463.4	443.4	367.9	453.4	277	463.4	191.6	473.4	130.9	483.4	87.47
283.6	0.231	332	0.00291		363.6	294.2	373.6	376.1	383.6	442.4	393.6	458.6	403.6	466.2	413.6	540.2	423.6	566.7	433.6	466.1	443.6	369.7	453.6	278.3	463.6	192.5	473.6	131.4	483.6	87.75
283.8	0.233	331	0.00261		363.8	296.7	373.8	380.1	383.8	447	393.8	463.3	403.8	471.3	413.8	545.7	423.8	570.8	433.8	468.8	443.8	371.7	453.8	279.7	463.8	193.3	473.8	131.9	483.8	88.06
284	0.235	330	0.00295		364	299.3	374	384	384	451.8	394	468	404	476.6	414	551.1	424	574.8	434	471.4	444	373.5	454	281	464	194.2	474	132.4	484	88.38
284.2	0.237	329	0.00262		364.2	301.7	374.2	387.8	384.2	456.6	394.2	472.7	404.2	481.9	414.2	556.6	424.2	578.9	434.2	474	444.2	375.3	454.2	282.2	464.2	195	474.2	132.7	484.2	88.69
284.4	0.239	328	0.00344		364.4	304.1	374.4	391.7	384.4	461.3	394.4	477.4	404.4	487.2	414.4	562	424.4	582.9	434.4	476.6	444.4	377.1	454.4	283.5	464.4	195.9	474.4	133.2	484.4	88.99
284.6	0.241	327	0.00304		364.6	306.4	374.6	395.6	384.6	465.9	394.6	482.1	404.6	492.6	414.6	567.5	424.6	586.9	434.6	479.3	444.6	379	454.6	284.8	464.6	196.7	474.6	133.6	484.6	89.29
284.8	0.243	326	0.0033		364.8	308.7	374.8	399.4	384.8	470.5	394.8	487	404.8	497.9	414.8	572.9	424.8	591	434.8	481.9	444.8	380.7	454.8	286.1	464.8	197.6	474.8	134.1	484.8	89.57
285	0.245	325	0.00298		365	311	375	403.2	385	475.1	395	491.8	405	503.3	415	578.6	425	595	435	484.5	445	382.6	455	287.4	465	198.4	475	134.6	485	89.89
285.2	0.247	324	0.00352		365.2	313.3	375.2	406.9	385.2	479.7	395.2	496.6	405.2	508.7	415.2	584.2	425.2	598.9	435.2	487.1	445.2	384.3	455.2	288.7	465.2	199.2	475.2	135	485.2	90.15
285.4	0.249	323	0.00339		365.4	315.6	375.4	410.5	385.4	484.3	395.4	501.5	405.4	514.1	415.4	589.8	425.4	602.8	435.4	489.7	445.4	386.1	455.4	290	465.4	200.1	475.4	135.5	485.4	90.43
285.6	0.251	322	0.00375		365.6	317.9	375.6	414	385.6	488.8	395.6	506.4	405.6	519.6	415.6	595.3	425.6	606.9	435.6	492.3	445.6	387.9	455.6	291.3	465.6	200.9	475.6	135.9	485.6	90.69
285.8	0.253	321	0.0036		365.8	320.1	375.8	417.6	385.8	493.3	395.8	511.2	405.8	525.1	415.8	600.9	425.8	610.8	435.8	494.8	445.8	389.6	455.8	292.5	465.8	201.8	475.8	136.4	485.8	90.97
286	0.255	320	0.00389		366	322.4	376	421.2	386	497.9	396	516.1	406	530.7	416	606.5	426	614.8	436	497.4	446	391.4	456	293.7	466	202.6	476	136.8	486	91.26
286.2	0.257	319	0.00338		366.2	324.6	376.2	424.6	386.2	502.2	396.2	521	406.2	536.3	416.2	612.2	426.2	618.7	436.2	500	446.2	393	456.2	294.9	466.2	203.4	476.2	137.2	486.2	91.57
286.4	0.259	318	0.00355		366.4	326.8	376.4	428.1	386.4	506.7	396.4	525.9	406.4	541.9	416.4	617.7	426.4	622.6	436.4	502.5	446.4	394.8	456.4	296.1	466.4	204.2	476.4	137.6	486.4	91.84
286.6	0.261	317	0.00348		366.6	329	376.6	431.6	386.6	511.1	396.6	530.8	406.6	547.6	416.6	623.3	426.6	626.5	436.6	505.1	446.6	396.4	456.6	297.4	466.6	205	476.6	138	486.6	92.09
286.8	0.263	316	0.00366		366.8	331.2	376.8	434.9	386.8	515.3	396.8	535.6	406.8	553.2	416.8	629	426.8	630.3	436.8	507.6	446.8	398.1	456.8	298.6	466.8	205.8	476.8	138.5	486.8	92.4
287	0.265	315	0.00373		367	333.5	377	438.4	387	519.7	397	540.5	407	558.9	417	634.7	427	634.3	437	510.1	447	399.8	457	299.8	467	206.6	477	138.8	487	92.62
287.2	0.267	314	0.00328		367.2	335.7	377.2	441.7	387.2	523.9	397.2	545.3	407.2	564.6	417.2	640.3	427.2	638.2	437.2	512.5	447.2	401.6	457.2	301	467.2	207.3	477.2	139.3	487.2	92.9
287.4	0.269	313	0.00361		367.4	337.9	377.4	445	387.4	528.1	397.4	550.2	407.4	570.3	417.4	646	427.4	642.2	437.4	514.9	447.4	403.3	457.4	302.1	467.4	208.1	477.4	139.7	487.4	93.14
287.6	0.271	312	0.0034		367.6	340.2	377.6	448.3	387.6	532.3	397.6	554.9	407.6	576.1	417.6	651.7	427.6	646.1	437.6	517.3	447.6	405	457.6	303.3	467.6	208.8	477.6	140.1	487.6	93.39
287.8	0.273	311	0.00333		367.8	342.4	377.8	451.6	387.8	536.3	397.8	559.7	407.8	581.9	417.8	657.3	427.8	649.9	437.8	519.7	447.8	406.7	457.8	304.5	467.8	209.6	477.8	140.5	487.8	93.65
288	0.276	310	0.00307		368	344.7	378	454.8	388	540.5	398	564.5	408	587.7	418	662.9	428	653.7	438	522.1	448	408.4	458	305.7	468	210.3	478	140.9	488	93.9
288.2	0.278	309	0.00344		368.2	346.9	378.2	458	388.2	544.4	398.2	569.2	408.2	593.4	418.2	668.4	428.2	657.4	438.2	524.5	448.2	410	458.2	306.9	468.2	211	478.2	141.3	488.2	94.13
288.4	0.28	308	0.00343		368.4	349.1	378.4	461.2	388.4	548.4	398.4	573.9	408.4	599.1	418.4	674.1	428.4	661.3	438.4	526.9	448.4	411.7	458.4	308	468.4	211.7	478.4	141.7	488.4	94.42
288.6	0.282	307	0.00309		368.6	351.3	378.6	464.4	388.6	552.3	398.6	578.7	408.6	604.9	418.6	679.7	428.6	665.2	438.6	529.3	448.6	413.3	458.6	309.2	468.6	212.4	478.6	142	488.6	94.7
288.8	0.284	306	0.00317		368.8	353.5	378.8	467.6	388.8	556.2	398.8	583.4	408.8	610.7	418.8	685.4	428.8	669.1	438.8	531.7	448.8	415	458.8	310.3	468.8	213.1	478.8	142.4	488.8	94.93
289	0.286	305	0.00302		369	355.9	379	470.9	389	560	399	588	409	616.5	419	691.1	429	672.9	439	534.2	449	416.6	459	311.4	469	213.8	479	142.8	489	95.16
289.2	0.288	304	0.00304		369.2	358.2	379.2	474.1	389.2	563.9	399.2	592.6	409.2	622.3	419.2	696.6	429.2	676.7	439.2	536.6	449.2	418.3	459.2	312.6	469.2	214.5	479.2	143.1	489.2	95.41
289.4	0.29	303	0.00294		369.4	360.5	379.4	477.2	389.4	567.7	399.4	597.2	409.4	628	419.4	702.1	429.4	680.6	439.4	539	449.4	419.9	459.4	313.7	469.4	215.1	479.4	143.5	489.4	95.63
289.6	0.292	302	0.00328		369.6	362.9	379.6	480.3	389.6	571.5	399.6	601.8	409.6	633.6	419.6	707.7	429.6	684.5	439.6	541.3	449.6	421.5	459.6	314.8	469.6	215.8	479.6	143.8	489.6	95.84
289.8	0.295	301	0.00306		369.8	365.2	379.8	483.4	389.8	575.2	399.8	606.4	409.8	639.4	419.8	713.3	429.8	688.2	439.8	543.7	449.8	423.1	459.8	316	469.8	216.4	479.8	144.2	489.8	96.06
290	0.297	300	0.00296		370	367.4	380	486.5	390	578.9	400	610.9	410	645.1	420	719	430	692.1	440	546	450	424.7	460	317.1	470	217.1	480	144.5	490	96.29
290.2	0.299	299	0.00287		370.2	369.8	380.2	489.6	390.2	582.6	400.2	615.3	410.2	650.8	420.2	724.5	430.2	695.7	440.2	548.4	450.2	426.3	460.2	318.2	470.2	217.7	480.2	144.9	490.2	96.51
290.4	0.301	298	0.00291		370.4	372.2	380.4	492.8	390.4	586.3	400.4	619.7	410.4	656.3	420.4	730.1	430.4	699.5	440.4	550.7	450.4	427.9	460.4	319.4	470.4	218.4	480.4	145.3	490.4	96.69
290.6	0.303	297	0.0024		370.6	374.5	380.6	496	390.6	590	400.6	624.1	410.6	662.1	420.6	735.7	430.6	703.3	440.6	553	450.6	429.5	460.6	320.6	470.6	219.1	480.6	145.6	490.6	96.87
290.8	0.306	296	0.00307		370.8	376.9	380.8	499.1	390.8	593.7	400.8	628.4	410.8	667.8	420.8	741.2	430.8	707	440.8	555.3	450.8	431.1	460.8	321.6	470.8	219.6	480.8	145.9	490.8	97.08
291	0.308	295	0.00253		371	379.3	381	502.3	391	597.2	401	632.8	411	673.4	421	746.6	431	710.7	441	557.7	451	432.7	461	322.8	471	220.3	481	146.2	491	97.35
291.2	0.31	294	0.00287		371.2	381.6	381.2	505.5	391.2	600.8	401.2	637.2	411.2	679.1	421.2	752	431.2	714.4	441.2	560	451.2	434.2	461.2	323.9	471.2	220.9	481.2	146.5	491.2	97.52
291.4	0.312	293	0.00237		371.4	384.1	381.4	508.7	391.4	604.3	401.4	641.5	411.4	684.6	421.4	757.5	431.4	718	441.4	562.3	451.4	435.7	461.4	324.9	471.4	221.5	481.4	146.8	491.4	97.76
291.6	0.314	292	0.00314		371.6	386.5	381.6	512	391.6	607.9	401.6	646	411.6	690.2	421.6	762.8	431.6	721.6	441.6	564.6	451.6	437.2	461.6	326.1	471.6	222.1	481.6	147.2	491.6	97.91
291.8	0.317	291	0.00251		371.8	389	381.8	515.1	391.8	611.6	401.8	650.3	411.8	695.8	421.8	768.1	431.8	725.2	441.8	566.8	451.8	438.8	461.8	327.1	471.8	222.6	481.8	147.4	491.8	98.09
292	0.319	290	0.0031		372	391.5	382	518.3	392	615.1	402	654.6	412	701.2	422	773.5	432	728.8	442	569	452	440.3	462	328.2	472	223.2	482	147.7	492	98.25
292.2	0.321	289	0.00272		372.2	394	382.2	521.4	392.2	618.7	402.2	658.9	412.2	706.8	422.2	778.8	432.2	732.4	442.2	571.2	452.2	441.8	462.2	329.2	472.2	223.8	482.2	148	492.2	98.47
292.4	0.324	288	0.00316		372.4	396.5	382.4	524.7	392.4	622.2	402.4	663.2	412.4	712.2	422.4	783.9	432.4	735.9	442.4	573.4	452.4	443.4	462.4	330.3	472.4	224.3	482.4	148.3	492.4	98.67
292.6	0.326	287	0.00276		372.6	399	382.6	527.9	392.6	625.8	402.6	667.3	412.6	717.6	422.6	789.1	432.6	739.3	442.6	575.6	452.6	444.9	462.6	331.4	472.6	224.9	482.6	148.6	492.6	98.88
292.8	0.328	286	0.0034		372.8	401.6	382.8	531.2	392.8	629.2	402.8	671.7	412.8	723.2	422.8	794.2	432.8	742.9	442.8	577.8	452.8	446.4	462.8	332.4	472.8	225.4	482.8	148.9	492.8	99.03
293	0.33	285	0.0028		373	404.1	383	534.3	393	632.8	403	675.8	413	728.5	423	799.4	433	746.4	443	579.9	453	448	463	333.4	473	225.9	483	149.2	493	99.18
293.2	0.333	284	0.00321		373.2	406.6	383.2	537.4	393.2	636.3	403.2	680	413.2	734	423.2	804.5	433.2	749.9	443.2	582.2	453.2	449.5	463.2	334.4	473.2	226.4	483.2	149.5	493.2	99.39
293.4	0.335	283	0.00308		373.4	409.1	383.4	540.7	393.4	639.7	403.4	684.3	413.4	739.3	423.4	809.5	433.4	753.3	443.4	584.4	453.4	451.1	463.4	335.4	473.4	226.9	483.4	149.7	493.4	99.52
293.6	0.338	282	0.00351		373.6	411.6	383.6	544	393.6	643.2	403.6	688.5	413.6	744.6	423.6	814.5	433.6	756.7	443.6	586.6	453.6	452.6	463.6	336.4	473.6	227.4	483.6	150	493.6	99.68
293.8	0.34	281	0.00355		373.8	414.1	383.8	547.2	393.8	646.6	403.8	692.6	413.8	749.9	423.8	819.3	433.8	760	443.8	588.8	453.8	454.1	463.8	337.4	473.8	228	483.8	150.3	493.8	99.83
294	0.342	280	0.00386		374	416.8	384	550.4	394	650.1	404	696.8	414	754.9	424	824.1	434	763.3	444	590.9	454	455.7	464	338.4	474	228.5	484	150.5	494	100
294.2	0.344	279	0.00435		374.2	419.5	384.2	553.6	394.2	653.6	404.2	701.1	414.2	760	424.2	829.1	434.2	766.6	444.2	593.1	454.2	457.2	464.2	339.3	474.2	228.9	484.2	150.8	494.2	100.2
294.4	0.347	278	0.00445		374.4	422.1	384.4	556.8	394.4	657	404.4	705.3	414.4	765.1	424.4	833.8	434.4	769.8	444.4	595.3	454.4	458.6	464.4	340.3	474.4	229.4	484.4	151	494.4	100.4
294.6	0.349	277	0.00497		374.6	424.6	384.6	560.1	394.6	660.4	404.6	709.5	414.6	770.2	424.6	838.4	434.6	773.1	444.6	597.5	454.6	460.1	464.6	341.2	474.6	229.8	484.6	151.2	494.6	100.6
294.8	0.351	276	0.0053		374.8	427.2	384.8	563.4	394.8	663.9	404.8	713.6	414.8	775.3	424.8	843.1	434.8	776.2	444.8	599.6	454.8	461.6	464.8	342.2	474.8	230.3	484.8	151.4	494.8	100.7
295	0.354	275	0.00604		375	429.9	385	566.6	395	667.4	405	717.8	415	780.3	425	847.8	435	779.4	445	601.8	455	463.1	465	343.1	475	230.7	485	151.6	495	100.8
295.2	0.356	274	0.00641		375.2	432.6	385.2	569.8	395.2	670.9	405.2	722.1	415.2	785.2	425.2	852.3	435.2	782.6	445.2	604	455.2	464.6	465.2	344.1	475.2	231.2	485.2	151.9	495.2	101
295.4	0.358	273	0.00713		375.4	435.3	385.4	573.1	395.4	674.5	405.4	726.3	415.4	790.1	425.4	856.8	435.4	785.8	445.4	606.2	455.4	466.1	465.4	345	475.4	231.6	485.4	152.1	495.4	101.1
295.6	0.361	272	0.00763		375.6	437.9	385.6	576.3	395.6	678	405.6	730.5	415.6	795	425.6	861.1	435.6	789	445.6	608.3	455.6	467.6	465.6	345.9	475.6	232	485.6	152.3	495.6	101.3
295.8	0.363	271	0.0086		375.8	440.6	385.8	579.6	395.8	681.6	405.8	734.8	415.8	799.9	425.8	865.4	435.8	792.1	445.8	610.3	455.8	469.2	465.8	347	475.8	232.5	485.8	152.5	495.8	101.4
296	0.366	270	0.00903		376	443.3	386	582.8	396	685.2	406	739	416	804.9	426	869.7	436	795.2	446	612.5	456	470.7	466	347.9	476	232.9	486	152.7	496	101.6
296.2	0.368	269	0.01046		376.2	446	386.2	586	396.2	688.7	406.2	743.2	416.2	809.7	426.2	873.9	436.2	798.2	446.2	614.6	456.2	472.2	466.2	348.7	476.2	233.3	486.2	152.9	496.2	101.7
296.4	0.37	268	0.01097		376.4	448.7	386.4	589.2	396.4	692.2	406.4	747.3	416.4	814.5	426.4	877.8	436.4	801.1	446.4	616.6	456.4	473.7	466.4	349.7	476.4	233.6	486.4	153.1	496.4	101.9
296.6	0.373	267	0.01294		376.6	451.4	386.6	592.4	396.6	695.8	406.6	751.6	416.6	819.4	426.6	882	436.6	804	446.6	618.6	456.6	475.2	466.6	350.6	476.6	234.1	486.6	153.2	496.6	102.1
296.8	0.375	266	0.01374		376.8	454.1	386.8	595.7	396.8	699.4	406.8	755.7	416.8	824.2	426.8	886	436.8	806.8	446.8	620.6	456.8	476.6	466.8	351.5	476.8	234.4	486.8	153.4	496.8	102.3
297	0.378	265	0.01602		377	456.8	387	599	397	702.8	407	759.9	417	828.9	427	890	437	809.6	447	622.6	457	478.1	467	352.4	477	234.8	487	153.6	497	102.4
297.2	0.38	264	0.01722		377.2	459.5	387.2	602.3	397.2	706.4	407.2	764.1	417.2	833.7	427.2	894	437.2	812.3	447.2	624.5	457.2	479.6	467.2	353.3	477.2	235.2	487.2	153.7	497.2	102.6
297.4	0.382	263	0.01938		377.4	462.2	387.4	605.4	397.4	709.9	407.4	768.3	417.4	838.3	427.4	897.8	437.4	815	447.4	626.4	457.4	481.1	467.4	354.1	477.4	235.6	487.4	153.8	497.4	102.7
297.6	0.385	262	0.021		377.6	464.9	387.6	608.7	397.6	713.4	407.6	772.6	417.6	843.1	427.6	901.7	437.6	817.7	447.6	628.4	457.6	482.5	467.6	354.9	477.6	236	487.6	154.1	497.6	102.8
297.8	0.387	261	0.0234		377.8	467.7	387.8	612	397.8	716.9	407.8	776.8	417.8	847.9	427.8	905.5	437.8	820.2	447.8	630.3	457.8	484	467.8	355.7	477.8	236.3	487.8	154.3	497.8	102.9
298	0.39	260	0.02582		378	470.3	388	615.2	398	720.4	408	780.8	418	852.4	428	909.4	438	822.8	448	632.2	458	485.4	468	356.5	478	236.7	488	154.4	498	103.1
298.2	0.392	259	0.02847		378.2	473.1	388.2	618.4	398.2	723.9	408.2	785	418.2	857	428.2	913	438.2	825.3	448.2	634.1	458.2	486.8	468.2	357.4	478.2	237	488.2	154.6	498.2	103.2
298.4	0.395	258	0.03107		378.4	475.8	388.4	621.6	398.4	727.5	408.4	789.1	418.4	861.6	428.4	916.6	438.4	827.7	448.4	635.9	458.4	488.3	468.4	358.2	478.4	237.4	488.4	154.8	498.4	103.3
298.6	0.397	257	0.03484		378.6	478.5	388.6	624.8	398.6	731	408.6	793.3	418.6	866.2	428.6	920.3	438.6	830.1	448.6	637.6	458.6	489.7	468.6	359	478.6	237.7	488.6	154.9	498.6	103.4
298.8	0.4	256	0.03829		378.8	481.1	388.8	628	398.8	734.5	408.8	797.4	418.8	870.7	428.8	923.8	438.8	832.4	448.8	639.4	458.8	491.2	468.8	359.8	478.8	238	488.8	155.2	498.8	103.6
299	0.402	255	0.0423		379	483.8	389	631.2	399	738	409	801.6	419	875.1	429	927.3	439	834.8	449	641.1	459	492.6	469	360.5	479	238.4	489	155.3	499	103.7
299.2	0.405	254	0.04667		379.2	486.5	389.2	634.4	399.2	741.5	409.2	805.8	419.2	879.6	429.2	930.9	439.2	837.1	449.2	642.9	459.2	494	469.2	361.3	479.2	238.6	489.2	155.5	499.2	103.8
299.4	0.407	253	0.05158		379.4	489.2	389.4	637.5	399.4	745	409.4	809.9	419.4	884	429.4	934.2	439.4	839.3	449.4	644.6	459.4	495.5	469.4	362.1	479.4	238.9	489.4	155.6	499.4	104
299.6	0.41	252	0.05629		379.6	491.9	389.6	640.7	399.6	748.5	409.6	814.1	419.6	888.4	429.6	937.4	439.6	841.4	449.6	646.3	459.6	496.8	469.6	362.9	479.6	239.2	489.6	155.8	499.6	104.1
299.8	0.412	251	0.06166		379.8	494.7	389.8	643.9	399.8	752	409.8	818.3	419.8	892.8	429.8	940.7	439.8	843.6	449.8	648	459.8	498.2	469.8	363.7	479.8	239.6	489.8	155.9	499.8	104.3
300	0.415	250	0.06776		380	497.3	390	647.2	400	755.4	410	822.6	420	897.1	430	943.8	440	845.6	450	649.5	460	499.6	470	364.5	480	239.9	490	156.1	500	104.4
300.2	0.417	249	0.074		380.2	500	390.2	650.3	400.2	759	410.2	826.7	420.2	901.3	430.2	946.9	440.2	847.6	450.2	651.1	460.2	500.8	470.2	365.2	480.2	240.2	490.2	156.3	500.2	104.5
300.4	0.419	248	0.08118		380.4	502.7	390.4	653.5	400.4	762.4	410.4	830.9	420.4	905.7	430.4	950	440.4	849.6	450.4	652.7	460.4	502.1	470.4	366	480.4	240.6	490.4	156.4	500.4	104.6
300.6	0.422	247	0.08895		380.6	505.4	390.6	656.6	400.6	765.8	410.6	835.1	420.6	909.9	430.6	953.1	440.6	851.4	450.6	654.2	460.6	503.4	470.6	366.7	480.6	240.9	490.6	156.5	500.6	104.7
300.8	0.425	246	0.09807		380.8	508.1	390.8	659.7	400.8	769.4	410.8	839.3	420.8	914.2	430.8	956.2	440.8	853.3	450.8	655.6	460.8	504.7	470.8	367.4	480.8	241.2	490.8	156.6	500.8	104.8
301	0.427	245	0.10687		381	510.8	391	662.8	401	772.8	411	843.5	421	918.4	431	959.2	441	855	451	657	461	506.1	471	368.1	481	241.5	491	156.7	501	104.8
301.2	0.43	244	0.11713		381.2	513.4	391.2	665.8	401.2	776.4	411.2	847.8	421.2	922.7	431.2	962	441.2	856.8	451.2	658.5	461.2	507.4	471.2	368.8	481.2	241.7	491.2	156.8	501.2	104.9
301.4	0.432	243	0.12655		381.4	516	391.4	668.9	401.4	779.8	411.4	851.9	421.4	926.8	431.4	964.9	441.4	858.5	451.4	659.8	461.4	508.6	471.4	369.6	481.4	242	491.4	157	501.4	105
301.6	0.435	242	0.13719		381.6	518.7	391.6	672.1	401.6	783.3	411.6	856.1	421.6	930.9	431.6	967.8	441.6	860.1	451.6	661.2	461.6	509.8	471.6	370.3	481.6	242.3	491.6	157.1	501.6	105.1
301.8	0.437	241	0.14672		381.8	521.4	391.8	675.2	401.8	786.8	411.8	860.2	421.8	935	431.8	970.6	441.8	861.7	451.8	662.5	461.8	511.1	471.8	371	481.8	242.6	491.8	157.2	501.8	105.2
302	0.44	240	0.15811		382	524.1	392	678.3	402	790.2	412	864.3	422	939.1	432	973.4	442	863.3	452	663.8	462	512.3	472	371.8	482	242.9	492	157.3	502	105.3
302.2	0.442	239	0.1686		382.2	526.8	392.2	681.3	402.2	793.8	412.2	868.5	422.2	943.2	432.2	976.1	442.2	864.9	452.2	665.1	462.2	513.5	472.2	372.6	482.2	243.2	492.2	157.4	502.2	105.4
302.4	0.445	238	0.18127		382.4	529.5	392.4	684.4	402.4	797.3	412.4	872.7	422.4	947.2	432.4	978.8	442.4	866.4	452.4	666.3	462.4	514.6	472.4	373.2	482.4	243.4	492.4	157.5	502.4	105.5
302.6	0.447	237	0.19301		382.6	532.2	392.6	687.5	402.6	800.6	412.6	876.9	422.6	951.1	432.6	981.4	442.6	868	452.6	667.6	462.6	515.7	472.6	373.9	482.6	243.7	492.6	157.6	502.6	105.5
302.8	0.45	236	0.20697		382.8	534.8	392.8	690.5	402.8	804	412.8	880.9	422.8	955.1	432.8	983.9	442.8	869.5	452.8	668.9	462.8	516.9	472.8	374.5	482.8	244	492.8	157.7	502.8	105.6
303	0.452	235	0.21935		383	537.5	393	693.6	403	807.4	413	885.1	423	959	433	986.6	443	870.9	453	670.1	463	517.9	473	375.1	483	244.3	493	157.7	503	105.7
303.2	0.455	234	0.23326		383.2	540.3	393.2	696.7	403.2	810.7	413.2	889.3	423.2	962.9	433.2	989.2	443.2	872.4	453.2	671.4	463.2	519.1	473.2	375.6	483.2	244.6	493.2	157.9	503.2	105.8
303.4	0.457	233	0.24577		383.4	542.9	393.4	699.7	403.4	814.1	413.4	893.3	423.4	966.7	433.4	991.8	443.4	873.8	453.4	672.4	463.4	520.1	473.4	376.1	483.4	244.8	493.4	157.9	503.4	105.8
303.6	0.459	232	0.25948		383.6	545.6	393.6	702.7	403.6	817.5	413.6	897.5	423.6	970.6	433.6	994.3	443.6	875.1	453.6	673.5	463.6	521.1	473.6	376.6	483.6	245.1	493.6	158.1	503.6	105.8
303.8	0.462	231	0.27128		383.8	548.2	393.8	705.7	403.8	821.1	413.8	901.5	423.8	974.5	433.8	996.8	443.8	876.3	453.8	674.7	463.8	522.1	473.8	377.3	483.8	245.3	493.8	158.3	503.8	105.9
304	0.464	230	0.28534		384	550.9	394	708.7	404	824.4	414	905.5	424	978.2	434	999.2	444	877.6	454	675.7	464	523	474	377.8	484	245.6	494	158.4	504	106
304.2	0.467	229	0.29936		384.2	553.6	394.2	711.7	404.2	827.8	414.2	909.6	424.2	981.9	434.2	1002	444.2	878.9	454.2	676.8	464.2	523.9	474.2	378.3	484.2	245.9	494.2	158.5	504.2	106.1
304.4	0.469	228	0.31452		384.4	556.2	394.4	714.6	404.4	831.2	414.4	913.6	424.4	985.7	434.4	1004	444.4	880.1	454.4	677.8	464.4	524.9	474.4	378.8	484.4	246.1	494.4	158.6	504.4	106.1
304.6	0.471	227	0.33027		384.6	558.8	394.6	717.7	404.6	834.6	414.6	917.7	424.6	989.5	434.6	1006	444.6	881.3	454.6	678.7	464.6	525.8	474.6	379.3	484.6	246.3	494.6	158.7	504.6	106.2
304.8	0.474	226	0.34746		384.8	561.4	394.8	720.6	404.8	837.9	414.8	921.7	424.8	993	434.8	1008	444.8	882.3	454.8	679.6	464.8	526.8	474.8	379.7	484.8	246.5	494.8	158.8	504.8	106.3
305	0.476	225	0.36577		385	563.9	395	723.5	405	841.3	415	925.6	425	996.5	435	1011	445	883.5	455	680.6	465	527.6	475	380.2	485	246.8	495	159	505	106.4
305.2	0.479	224	0.38552		385.2	566.6	395.2	726.5	405.2	844.6	415.2	929.5	425.2	1000	435.2	1013	445.2	884.6	455.2	681.4	465.2	528.4	475.2	380.5	485.2	247	495.2	159.1	505.2	106.5
305.4	0.481	223	0.40556		385.4	569.1	395.4	729.4	405.4	847.9	415.4	933.4	425.4	1004	435.4	1015	445.4	885.6	455.4	682.4	465.4	529.2	475.4	380.9	485.4	247.2	495.4	159.2	505.4	106.5
305.6	0.483	222	0.42649		385.6	571.7	395.6	732.3	405.6	851.2	415.6	937.5	425.6	1007	435.6	1017	445.6	886.6	455.6	683.3	465.6	529.9	475.6	381.4	485.6	247.4	495.6	159.2	505.6	106.5
305.8	0.486	221	0.44925		385.8	574.1	395.8	735.3	405.8	854.6	415.8	941.4	425.8	1011	435.8	1020	445.8	887.6	455.8	684.1	465.8	530.6	475.8	381.8	485.8	247.6	495.8	159.4	505.8	106.6
306	0.488	220	0.47362		386	576.6	396	738.2	406	857.8	416	945.3	426	1014	436	1022	446	888.6	456	685	466	531.3	476	382.2	486	247.8	496	159.5	506	106.6
306.2	0.49	219	0.50126		386.2	579.1	396.2	741.1	406.2	861.1	416.2	949.2	426.2	1018	436.2	1024	446.2	889.5	456.2	685.8	466.2	532	476.2	382.6	486.2	248	496.2	159.6	506.2	106.7
306.4	0.492	218	0.52983		386.4	581.5	396.4	744	406.4	864.4	416.4	953	426.4	1021	436.4	1026	446.4	890.4	456.4	686.6	466.4	532.6	476.4	382.9	486.4	248.2	496.4	159.7	506.4	106.8
306.6	0.495	217	0.56254		386.6	584.1	396.6	746.8	406.6	867.7	416.6	956.8	426.6	1024	436.6	1028	446.6	891.2	456.6	687.3	466.6	533.2	476.6	383.2	486.6	248.4	496.6	159.9	506.6	106.9
306.8	0.497	216	0.59863		386.8	586.6	396.8	749.6	406.8	871	416.8	960.5	426.8	1028	436.8	1030	446.8	892.2	456.8	688.1	466.8	533.9	476.8	383.4	486.8	248.6	496.8	160	506.8	106.9
307	0.499	215	0.63718		387	589.2	397	752.5	407	874.2	417	964.3	427	1031	437	1031	447	893.1	457	688.8	467	534.5	477	383.7	487	248.7	497	160.1	507	107.1
307.2	0.501	214	0.67757		387.2	591.6	397.2	755.3	407.2	877.5	417.2	968.1	427.2	1034	437.2	1033	447.2	894	457.2	689.5	467.2	535	477.2	383.9	487.2	249	497.2	160.3	507.2	107.1
307.4	0.503	213	0.71731		387.4	594.1	397.4	757.9	407.4	880.7	417.4	971.9	427.4	1037	437.4	1035	447.4	894.9	457.4	690.1	467.4	535.5	477.4	384.2	487.4	249.1	497.4	160.5	507.4	107.2
307.6	0.505	212	0.76103		387.6	596.6	397.6	760.7	407.6	884	417.6	975.6	427.6	1041	437.6	1037	447.6	895.8	457.6	690.8	467.6	535.9	477.6	384.4	487.6	249.3	497.6	160.6	507.6	107.2
307.8	0.508	211	0.80364		387.8	599.2	397.8	763.5	407.8	887.1	417.8	979.4	427.8	1044	437.8	1039	447.8	896.6	457.8	691.5	467.8	536.3	477.8	384.6	487.8	249.4	497.8	160.7	507.8	107.3
308	0.51	210	0.84746		388	601.5	398	766.2	408	890.2	418	983.2	428	1047	438	1040	448	897.3	458	692	468	536.7	478	384.8	488	249.6	498	160.9	508	107.4
308.2	0.512	209	0.85244		388.2	604.1	398.2	768.8	408.2	893.4	418.2	986.8	428.2	1050	438.2	1042	448.2	898	458.2	692.6	468.2	537	478.2	384.9	488.2	249.7	498.2	161.1	508.2	107.5
308.4	0.514	208	0.88738		388.4	606.5	398.4	771.4	408.4	896.6	418.4	990.5	428.4	1053	438.4	1044	448.4	898.7	458.4	693.2	468.4	537.3	478.4	385.1	488.4	249.8	498.4	161.3	508.4	107.7
308.6	0.516	207	0.92118		388.6	608.9	398.6	774	408.6	899.7	418.6	994	428.6	1056	438.6	1045	448.6	899.5	458.6	693.8	468.6	537.6	478.6	385.2	488.6	249.9	498.6	161.5	508.6	107.8
308.8	0.518	206	0.95497		388.8	611.4	398.8	776.6	408.8	902.8	418.8	997.5	428.8	1059	438.8	1047	448.8	900.3	458.8	694.4	468.8	537.9	478.8	385.3	488.8	250	498.8	161.7	508.8	107.9
309	0.52	205	0.9736		389	613.8	399	779.2	409	905.9	419	1001	429	1061	439	1048	449	901	459	695	469	538.1	479	385.4	489	250.1	499	161.8	509	108
309.2	0.522	204	0.98946		389.2	616.2	399.2	781.9	409.2	909.1	419.2	1005	429.2	1064	439.2	1050	449.2	901.6	459.2	695.6	469.2	538.4	479.2	385.5	489.2	250.2	499.2	162	509.2	108.1
309.4	0.524	203	0.99948		389.4	618.6	399.4	784.5	409.4	912.2	419.4	1008	429.4	1067	439.4	1051	449.4	902.4	459.4	696.2	469.4	538.7	479.4	385.5	489.4	250.3	499.4	162.1	509.4	108.2
309.6	0.526	202	1		389.6	621	399.6	787.1	409.6	915.4	419.6	1012	429.6	1070	439.6	1053	449.6	903	459.6	696.7	469.6	538.9	479.6	385.5	489.6	250.4	499.6	162.2	509.6	108.3
309.8	0.528	201	0.99721		389.8	623.5	399.8	789.7	409.8	918.4	419.8	1015	429.8	1072	439.8	1054	449.8	903.7	459.8	697.3	469.8	539	479.8	385.4	489.8	250.5	499.8	162.4	509.8	108.4
310	0.53	200	0.98469		390	625.9	400	792.3	410	921.5	420	1019	430	1075	440	1055	450	904.3	460	697.7	470	539.2	480	385.4	490	250.6	500	162.6	510	108.6
310.2	0.531	199	0.96967		390.2	628.3	400.2	794.8	410.2	924.5	420.2	1022	430.2	1078	440.2	1057	450.2	904.8	460.2	698.2	470.2	539.4	480.2	385.4	490.2	250.6	500.2	162.7	510.2	108.8
310.4	0.533	198	0.9496		390.4	630.6	400.4	797.3	410.4	927.5	420.4	1025	430.4	1080	440.4	1058	450.4	905.3	460.4	698.8	470.4	539.4	480.4	385.3	490.4	250.5	500.4	162.9	510.4	108.9
310.6	0.535	197	0.92346		390.6	633	400.6	799.8	410.6	930.5	420.6	1029	430.6	1082	440.6	1059	450.6	905.7	460.6	699.2	470.6	539.5	480.6	385.3	490.6	250.6	500.6	163	510.6	109
310.8	0.537	196	0.89008		390.8	635.2	400.8	802.3	410.8	933.5	420.8	1032	430.8	1085	440.8	1061	450.8	906.2	460.8	699.6	470.8	539.6	480.8	385.2	490.8	250.6	500.8	163.1	510.8	109.2
311	0.539	195	0.84706		391	637.5	401	804.7	411	936.5	421	1035	431	1087	441	1062	451	906.7	461	699.9	471	539.7	481	385.1	491	250.6	501	163.2	511	109.3
311.2	0.54	194	0.79809		391.2	639.8	401.2	807.1	411.2	939.5	421.2	1038	431.2	1090	441.2	1063	451.2	907.1	461.2	700.4	471.2	540	481.2	385	491.2	250.5	501.2	163.3	511.2	109.5
311.4	0.542	193	0.73339		391.4	642	401.4	809.5	411.4	942.5	421.4	1041	431.4	1092	441.4	1064	451.4	907.5	461.4	700.8	471.4	539.9	481.4	384.7	491.4	250.4	501.4	163.4	511.4	109.6
311.6	0.544	192	0.67294		391.6	644.2	401.6	812	411.6	945.5	421.6	1045	431.6	1094	441.6	1065	451.6	907.9	461.6	701.1	471.6	539.9	481.6	384.5	491.6	250.4	501.6	163.5	511.6	109.7
311.8	0.545	191	0.60187		391.8	646.4	401.8	814.4	411.8	948.4	421.8	1048	431.8	1096	441.8	1066	451.8	908.3	461.8	701.5	471.8	539.9	481.8	384.3	491.8	250.4	501.8	163.6	511.8	109.8
312	0.547	190	0.5065		392	648.5	402	816.7	412	951.4	422	1051	432	1099	442	1067	452	908.6	462	701.9	472	539.9	482	384	492	250.4	502	163.7	512	110
312.2	0.549				392.2	650.7	402.2	819.1	412.2	954.3	422.2	1054	432.2	1101	442.2	1068	452.2	909.1	462.2	702.2	472.2	539.9	482.2	383.7	492.2	250.2	502.2	163.8	512.2	110.1
312.4	0.55				392.4	652.9	402.4	821.4	412.4	957.3	422.4	1057	432.4	1103	442.4	1069	452.4	909.4	462.4	702.5	472.4	539.7	482.4	383.4	492.4	250.1	502.4	163.7	512.4	110.2
312.6	0.552				392.6	655.2	402.6	823.8	412.6	960.2	422.6	1060	432.6	1105	442.6	1070	452.6	909.6	462.6	702.7	472.6	539.7	482.6	383.1	492.6	250	502.6	163.8	512.6	110.3
312.8	0.553				392.8	657.4	402.8	826	412.8	962.9	422.8	1063	432.8	1107	442.8	1071	452.8	909.9	462.8	703	472.8	539.5	482.8	382.8	492.8	249.9	502.8	163.8	512.8	110.5
313	0.555				393	659.4	403	828.3	413	965.7	423	1066	433	1109	443	1071	453	910.3	463	703.2	473	539.3	483	382.5	493	249.7	503	163.9	513	110.5
313.2	0.556				393.2	661.6	403.2	830.6	413.2	968.5	423.2	1069	433.2	1111	443.2	1072	453.2	910.7	463.2	703.5	473.2	539.1	483.2	382.1	493.2	249.5	503.2	164	513.2	110.7
313.4	0.558				393.4	663.8	403.4	832.8	413.4	971.3	423.4	1072	433.4	1113	443.4	1073	453.4	911	463.4	703.7	473.4	538.8	483.4	381.8	493.4	249.4	503.4	164	513.4	110.8
313.6	0.559				393.6	665.9	403.6	835.1	413.6	973.9	423.6	1074	433.6	1115	443.6	1074	453.6	911.3	463.6	703.9	473.6	538.7	483.6	381.4	493.6	249.2	503.6	164	513.6	110.9
313.8	0.561				393.8	668	403.8	837.4	413.8	976.8	423.8	1077	433.8	1117	443.8	1074	453.8	911.6	463.8	704.1	473.8	538.3	483.8	381	493.8	249	503.8	164	513.8	111.1
314	0.562				394	670.1	404	839.6	414	979.5	424	1080	434	1119	444	1075	454	911.8	464	704.2	474	538.1	484	380.7	494	248.8	504	164	514	111.2
314.2	0.564				394.2	672.1	404.2	841.9	414.2	982.2	424.2	1083	434.2	1120	444.2	1076	454.2	912	464.2	704.4	474.2	537.8	484.2	380.2	494.2	248.6	504.2	163.9	514.2	111.3
314.4	0.565				394.4	674.1	404.4	844.2	414.4	984.9	424.4	1085	434.4	1122	444.4	1076	454.4	912.3	464.4	704.7	474.4	537.5	484.4	379.9	494.4	248.4	504.4	164	514.4	111.4
314.6	0.567				394.6	676.1	404.6	846.2	414.6	987.5	424.6	1088	434.6	1124	444.6	1077	454.6	912.6	464.6	705	474.6	537.1	484.6	379.6	494.6	248.1	504.6	164	514.6	111.6
314.8	0.568				394.8	678.1	404.8	848.3	414.8	990.1	424.8	1091	434.8	1126	444.8	1077	454.8	912.8	464.8	705.2	474.8	536.8	484.8	379.2	494.8	247.9	504.8	164	514.8	111.6
315	0.569				395	680	405	850.4	415	992.7	425	1093	435	1127	445	1078	455	912.9	465	705.3	475	536.5	485	378.7	495	247.6	505	164	515	111.8
315.2	0.571				395.2	682.1	405.2	852.4	415.2	995.3	425.2	1096	435.2	1129	445.2	1079	455.2	913.1	465.2	705.5	475.2	536.1	485.2	378.2	495.2	247.3	505.2	163.9	515.2	111.9
315.4	0.572				395.4	684.1	405.4	854.6	415.4	997.9	425.4	1098	435.4	1130	445.4	1079	455.4	913.2	465.4	705.7	475.4	535.7	485.4	377.7	495.4	247.1	505.4	163.9	515.4	112
315.6	0.574				395.6	686	405.6	856.7	415.6	1001	425.6	1101	435.6	1132	445.6	1080	455.6	913.2	465.6	705.8	475.6	535.4	485.6	377.2	495.6	246.8	505.6	163.8	515.6	112
315.8	0.575				395.8	688.1	405.8	858.7	415.8	1003	425.8	1103	435.8	1133	445.8	1080	455.8	913.4	465.8	705.9	475.8	535	485.8	376.7	495.8	246.6	505.8	163.8	515.8	112.1
316	0.576				396	690	406	860.7	416	1006	426	1106	436	1135	446	1081	456	913.5	466	706.1	476	534.7	486	376.1	496	246.3	506	163.7	516	112.2
316.2	0.577				396.2	691.9	406.2	862.7	416.2	1008	426.2	1108	436.2	1136	446.2	1081	456.2	913.6	466.2	706.1	476.2	534.3	486.2	375.7	496.2	246	506.2	163.6	516.2	112.3
316.4	0.578				396.4	693.7	406.4	864.8	416.4	1010	426.4	1110	436.4	1138	446.4	1081	456.4	913.6	466.4	706.2	476.4	533.9	486.4	375.2	496.4	245.7	506.4	163.5	516.4	112.3
316.6	0.58				396.6	695.6	406.6	866.7	416.6	1013	426.6	1112	436.6	1139	446.6	1082	456.6	913.7	466.6	706.3	476.6	533.5	486.6	374.6	496.6	245.3	506.6	163.4	516.6	112.4
316.8	0.581				396.8	697.3	406.8	868.7	416.8	1015	426.8	1114	436.8	1140	446.8	1082	456.8	913.8	466.8	706.4	476.8	533	486.8	374.1	496.8	245	506.8	163.3	516.8	112.5
317	0.582				397	699.1	407	870.6	417	1017	427	1117	437	1141	447	1082	457	913.9	467	706.4	477	532.6	487	373.5	497	244.6	507	163.1	517	112.6
317.2	0.583				397.2	701	407.2	872.5	417.2	1020	427.2	1119	437.2	1142	447.2	1083	457.2	914	467.2	706.4	477.2	532.2	487.2	372.9	497.2	244.2	507.2	163.1	517.2	112.7
317.4	0.584				397.4	702.7	407.4	874.5	417.4	1022	427.4	1121	437.4	1143	447.4	1083	457.4	914	467.4	706.4	477.4	531.6	487.4	372.3	497.4	243.8	507.4	162.9	517.4	112.8
317.6	0.585				397.6	704.5	407.6	876.5	417.6	1024	427.6	1123	437.6	1145	447.6	1083	457.6	914	467.6	706.3	477.6	531.1	487.6	371.8	497.6	243.5	507.6	162.7	517.6	112.8
317.8	0.586				397.8	706.3	407.8	878.4	417.8	1027	427.8	1125	437.8	1146	447.8	1083	457.8	913.9	467.8	706.2	477.8	530.6	487.8	371.3	497.8	243.1	507.8	162.6	517.8	112.9
318	0.587				398	707.9	408	880.3	418	1029	428	1127	438	1147	448	1083	458	913.9	468	706.1	478	530	488	370.7	498	242.8	508	162.5	518	112.9
318.2	0.588				398.2	709.6	408.2	882.2	418.2	1031	428.2	1129	438.2	1148	448.2	1084	458.2	913.7	468.2	706.1	478.2	529.5	488.2	370.1	498.2	242.4	508.2	162.3	518.2	113
318.4	0.589				398.4	711.4	408.4	884	418.4	1033	428.4	1131	438.4	1149	448.4	1084	458.4	913.7	468.4	706	478.4	529.1	488.4	369.5	498.4	242.1	508.4	162.1	518.4	113.1
318.6	0.59				398.6	713.1	408.6	885.9	418.6	1035	428.6	1133	438.6	1150	448.6	1084	458.6	913.7	468.6	705.8	478.6	528.5	488.6	368.9	498.6	241.7	508.6	162	518.6	113.1
318.8	0.591				398.8	714.8	408.8	887.7	418.8	1037	428.8	1135	438.8	1151	448.8	1084	458.8	913.8	468.8	705.5	478.8	528	488.8	368.4	498.8	241.4	508.8	161.8	518.8	113.1
319	0.593				399	716.3	409	889.5	419	1040	429	1136	439	1151	449	1084	459	913.7	469	705.4	479	527.4	489	367.8	499	240.9	509	161.6	519	113.1
319.2	0.593				399.2	718	409.2	891.2	419.2	1042	429.2	1138	439.2	1152	449.2	1084	459.2	913.5	469.2	705.1	479.2	526.8	489.2	367.2	499.2	240.6	509.2	161.4	519.2	113.1
319.4	0.595				399.4	719.5	409.4	893	419.4	1044	429.4	1140	439.4	1153	449.4	1084	459.4	913.3	469.4	704.9	479.4	526.3	489.4	366.6	499.4	240.2	509.4	161.2	519.4	113.1
319.6	0.595				399.6	721.1	409.6	894.8	419.6	1046	429.6	1141	439.6	1153	449.6	1084	459.6	913.1	469.6	704.7	479.6	525.8	489.6	365.9	499.6	239.8	509.6	161	519.6	113.1
319.8	0.596				399.8	722.6	409.8	896.5	419.8	1048	429.8	1143	439.8	1154	449.8	1084	459.8	913	469.8	704.4	479.8	525.2	489.8	365.4	499.8	239.3	509.8	160.7	519.8	113.1
320	0.597				400	724.2	410	898.1	420	1050	430	1144	440	1155	450	1083	460	912.8	470	704.1	480	524.5	490	364.8	500	239	510	160.4	520	113
320.2	0.598				400.2	725.6	410.2	899.7	420.2	1052	430.2	1146	440.2	1155	450.2	1083	460.2	912.5	470.2	703.9	480.2	523.9	490.2	364	500.2	238.5	510.2	160.2	520.2	113
320.4	0.599				400.4	727	410.4	901.3	420.4	1053	430.4	1147	440.4	1156	450.4	1083	460.4	912.3	470.4	703.5	480.4	523.2	490.4	363.5	500.4	238.1	510.4	160	520.4	112.9
320.6	0.6				400.6	728.4	410.6	902.9	420.6	1055	430.6	1149	440.6	1156	450.6	1083	460.6	912	470.6	703.2	480.6	522.6	490.6	362.8	500.6	237.7	510.6	159.7	520.6	112.9
320.8	0.601				400.8	730.1	410.8	904.5	420.8	1057	430.8	1150	440.8	1157	450.8	1083	460.8	911.7	470.8	702.8	480.8	521.9	490.8	362.1	500.8	237.3	510.8	159.5	520.8	112.9
321	0.602				401	731.5	411	906.1	421	1059	431	1151	441	1157	451	1083	461	911.5	471	702.5	481	521.3	491	361.5	501	236.8	511	159.2	521	112.8
321.2	0.603				401.2	732.9	411.2	907.7	421.2	1061	431.2	1153	441.2	1158	451.2	1082	461.2	911.3	471.2	702.1	481.2	520.6	491.2	360.8	501.2	236.4	511.2	159	521.2	112.7
321.4	0.604				401.4	734.4	411.4	909.2	421.4	1062	431.4	1154	441.4	1158	451.4	1082	461.4	911.1	471.4	701.7	481.4	519.9	491.4	360.2	501.4	235.9	511.4	158.8	521.4	112.6
321.6	0.605				401.6	735.9	411.6	910.7	421.6	1064	431.6	1155	441.6	1158	451.6	1082	461.6	910.8	471.6	701.3	481.6	519.1	491.6	359.5	501.6	235.5	511.6	158.4	521.6	112.5
321.8	0.606				401.8	737.3	411.8	912.2	421.8	1066	431.8	1157	441.8	1159	451.8	1081	461.8	910.4	471.8	700.9	481.8	518.4	491.8	358.9	501.8	235	511.8	158.2	521.8	112.4
322	0.607				402	738.7	412	913.7	422	1067	432	1158	442	1159	452	1081	462	910	472	700.6	482	517.6	492	358.2	502	234.5	512	157.9	522	112.3
322.2	0.608				402.2	740	412.2	915.1	422.2	1069	432.2	1159	442.2	1159	452.2	1081	462.2	909.6	472.2	700.1	482.2	516.9	492.2	357.5	502.2	234.1	512.2	157.6	522.2	112.2
322.4	0.609				402.4	741.5	412.4	916.6	422.4	1070	432.4	1160	442.4	1159	452.4	1080	462.4	909.3	472.4	699.7	482.4	516.1	492.4	356.9	502.4	233.6	512.4	157.4	522.4	112.1
322.6	0.61				402.6	742.8	412.6	918	422.6	1072	432.6	1161	442.6	1159	452.6	1080	462.6	908.9	472.6	699	482.6	515.4	492.6	356.1	502.6	233.1	512.6	157.1	522.6	112
322.8	0.611				402.8	744.2	412.8	919.3	422.8	1074	432.8	1162	442.8	1159	452.8	1079	462.8	908.7	472.8	698.4	482.8	514.6	492.8	355.5	502.8	232.6	512.8	156.8	522.8	111.9
323	0.612				403	745.4	413	920.7	423	1075	433	1163	443	1159	453	1079	463	908.3	473	697.9	483	513.9	493	354.8	503	232.1	513	156.5	523	111.8
323.2	0.613				403.2	746.7	413.2	922.1	423.2	1077	433.2	1164	443.2	1160	453.2	1079	463.2	908	473.2	697.2	483.2	513.1	493.2	354.1	503.2	231.7	513.2	156.2	523.2	111.7
323.4	0.614				403.4	748.1	413.4	923.3	423.4	1078	433.4	1165	443.4	1160	453.4	1078	463.4	907.5	473.4	696.5	483.4	512.3	493.4	353.4	503.4	231.2	513.4	156	523.4	111.6
323.6	0.614				403.6	749.3	413.6	924.7	423.6	1079	433.6	1166	443.6	1160	453.6	1078	463.6	907	473.6	695.8	483.6	511.6	493.6	352.7	503.6	230.7	513.6	155.7	523.6	111.4
323.8	0.616				403.8	750.7	413.8	926	423.8	1081	433.8	1167	443.8	1160	453.8	1077	463.8	906.6	473.8	695.2	483.8	510.7	493.8	352	503.8	230.3	513.8	155.4	523.8	111.3
324	0.616				404	751.9	414	927.4	424	1082	434	1168	444	1160	454	1077	464	906.1	474	694.5	484	509.8	494	351.2	504	229.9	514	155	524	111.2
324.2	0.617				404.2	753.2	414.2	928.6	424.2	1083	434.2	1168	444.2	1160	454.2	1077	464.2	905.6	474.2	693.8	484.2	508.9	494.2	350.5	504.2	229.4	514.2	154.8	524.2	111
324.4	0.618				404.4	754.5	414.4	929.8	424.4	1085	434.4	1169	444.4	1159	454.4	1076	464.4	905.2	474.4	693.2	484.4	508	494.4	349.8	504.4	228.9	514.4	154.5	524.4	110.8
324.6	0.619				404.6	755.7	414.6	931.1	424.6	1086	434.6	1170	444.6	1159	454.6	1076	464.6	904.7	474.6	692.3	484.6	507.1	494.6	349.1	504.6	228.3	514.6	154.2	524.6	110.6
324.8	0.621				404.8	756.9	414.8	932.2	424.8	1087	434.8	1170	444.8	1159	454.8	1075	464.8	904.3	474.8	691.5	484.8	506.3	494.8	348.4	504.8	227.9	514.8	153.9	524.8	110.5
325	0.622				405	758.2	415	933.4	425	1088	435	1171	445	1159	455	1075	465	903.8	475	690.7	485	505.4	495	347.7	505	227.4	515	153.6	525	110.3
325.2	0.623				405.2	759.4	415.2	934.5	425.2	1089	435.2	1171	445.2	1158	455.2	1074	465.2	903.2	475.2	689.9	485.2	504.4	495.2	347	505.2	227	515.2	153.3	525.2	110.1
325.4	0.624				405.4	760.6	415.4	935.7	425.4	1090	435.4	1172	445.4	1158	455.4	1074	465.4	902.7	475.4	689.1	485.4	503.4	495.4	346.3	505.4	226.5	515.4	153	525.4	109.9
325.6	0.625				405.6	761.7	415.6	936.8	425.6	1091	435.6	1172	445.6	1158	455.6	1073	465.6	902.1	475.6	688.2	485.6	502.6	495.6	345.6	505.6	226	515.6	152.6	525.6	109.7
325.8	0.626				405.8	762.8	415.8	937.9	425.8	1092	435.8	1173	445.8	1157	455.8	1072	465.8	901.7	475.8	687.2	485.8	501.7	495.8	344.9	505.8	225.6	515.8	152.3	525.8	109.5
326	0.627				406	763.8	416	939	426	1093	436	1173	446	1157	456	1072	466	901.1	476	686.3	486	500.7	496	344.2	506	225.1	516	152	526	109.3
326.2	0.628				406.2	765	416.2	940.1	426.2	1094	436.2	1174	446.2	1157	456.2	1071	466.2	900.5	476.2	685.4	486.2	499.9	496.2	343.5	506.2	224.6	516.2	151.7	526.2	109.1
326.4	0.629				406.4	766.1	416.4	941.1	426.4	1095	436.4	1174	446.4	1156	456.4	1071	466.4	900	476.4	684.6	486.4	498.8	496.4	342.8	506.4	224.2	516.4	151.4	526.4	108.9
326.6	0.63				406.6	767.3	416.6	942.3	426.6	1096	436.6	1174	446.6	1156	456.6	1070	466.6	899.3	476.6	683.7	486.6	497.9	496.6	342	506.6	223.7	516.6	151.1	526.6	108.7
326.8	0.632				406.8	768.3	416.8	943.3	426.8	1097	436.8	1174	446.8	1155	456.8	1069	466.8	898.6	476.8	682.7	486.8	496.9	496.8	341.3	506.8	223.2	516.8	150.8	526.8	108.6
327	0.633				407	769.5	417	944.3	427	1098	437	1175	447	1155	457	1069	467	897.9	477	681.7	487	495.9	497	340.7	507	222.7	517	150.5	527	108.4
327.2	0.634				407.2	770.6	417.2	945.3	427.2	1098	437.2	1175	447.2	1154	457.2	1068	467.2	897.3	477.2	680.8	487.2	495	497.2	339.9	507.2	222.2	517.2	150.2	527.2	108.1
327.4	0.635				407.4	771.6	417.4	946.3	427.4	1099	437.4	1175	447.4	1154	457.4	1067	467.4	896.6	477.4	679.8	487.4	494.1	497.4	339.3	507.4	221.7	517.4	149.9	527.4	107.9
327.6	0.637				407.6	772.5	417.6	947.3	427.6	1100	437.6	1175	447.6	1153	457.6	1066	467.6	895.7	477.6	678.8	487.6	493	497.6	338.5	507.6	221.2	517.6	149.6	527.6	107.7
327.8	0.638				407.8	773.4	417.8	948.1	427.8	1101	437.8	1175	447.8	1153	457.8	1066	467.8	894.9	477.8	677.8	487.8	492	497.8	337.9	507.8	220.8	517.8	149.3	527.8	107.5
328	0.639				408	774.4	418	949.1	428	1101	438	1175	448	1152	458	1065	468	894.1	478	676.8	488	491	498	337.2	508	220.3	518	149.1	528	107.3
328.2	0.641				408.2	775.4	418.2	950.1	428.2	1102	438.2	1175	448.2	1152	458.2	1064	468.2	893.3	478.2	675.8	488.2	489.9	498.2	336.5	508.2	219.9	518.2	148.7	528.2	107.1
328.4	0.642				408.4	776.4	418.4	950.9	428.4	1102	438.4	1175	448.4	1151	458.4	1063	468.4	892.4	478.4	674.9	488.4	489	498.4	335.8	508.4	219.4	518.4	148.5	528.4	106.9
328.6	0.643				408.6	777.2	418.6	951.6	428.6	1103	438.6	1175	448.6	1150	458.6	1062	468.6	891.6	478.6	673.9	488.6	487.9	498.6	335	508.6	218.9	518.6	148.2	528.6	106.7
328.8	0.645				408.8	778	418.8	952.4	428.8	1103	438.8	1175	448.8	1150	458.8	1062	468.8	890.7	478.8	672.9	488.8	486.9	498.8	334.4	508.8	218.3	518.8	147.9	528.8	106.5
329	0.646				409	779.1	419	953.1	429	1104	439	1175	449	1149	459	1061	469	890	479	671.9	489	485.8	499	333.7	509	218	519	147.6	529	106.3
329.2	0.648				409.2	780	419.2	953.8	429.2	1104	439.2	1175	449.2	1148	459.2	1060	469.2	889	479.2	670.8	489.2	484.8	499.2	333	509.2	217.5	519.2	147.3	529.2	106.1
329.4	0.649				409.4	780.8	419.4	954.6	429.4	1105	439.4	1175	449.4	1148	459.4	1059	469.4	888	479.4	669.7	489.4	483.8	499.4	332.2	509.4	217	519.4	147.1	529.4	105.9
329.6	0.651				409.6	781.7	419.6	955.3	429.6	1105	439.6	1174	449.6	1147	459.6	1058	469.6	887.1	479.6	668.6	489.6	482.7	499.6	331.4	509.6	216.6	519.6	146.8	529.6	105.6
329.8	0.652				409.8	782.5	419.8	956.1	429.8	1106	439.8	1174	449.8	1146	459.8	1058	469.8	886.1	479.8	667.5	489.8	481.8	499.8	330.7	509.8	216.1	519.8	146.5	529.8	105.5
330	0.654				410	783.3	420	956.7	430	1106	440	1174	450	1145	460	1057	470	885	480	666.4	490	480.8	500	330	510	215.6	520	146.2	530	105.3
330.2	0.655				410.2	784.1	420.2	957.3	430.2	1106	440.2	1174	450.2	1145	460.2	1056	470.2	884	480.2	665.3	490.2	479.7	500.2	329.3	510.2	215.1	520.2	145.9	530.2	105
330.4	0.657				410.4	785	420.4	957.8	430.4	1106	440.4	1173	450.4	1144	460.4	1055	470.4	882.9	480.4	664.1	490.4	478.6	500.4	328.5	510.4	214.6	520.4	145.6	530.4	104.8
330.6	0.659				410.6	785.8	420.6	958.4	430.6	1107	440.6	1173	450.6	1143	460.6	1054	470.6	881.9	480.6	663	490.6	477.6	500.6	327.7	510.6	214.1	520.6	145.2	530.6	104.6
330.8	0.66				410.8	786.7	420.8	958.9	430.8	1107	440.8	1172	450.8	1142	460.8	1053	470.8	880.8	480.8	661.8	490.8	476.5	500.8	326.9	510.8	213.6	520.8	145	530.8	104.4
331	0.662				411	787.5	421	959.5	431	1107	441	1172	451	1141	461	1052	471	879.9	481	660.6	491	475.4	501	326.1	511	213.2	521	144.7	531	104.2
331.2	0.664				411.2	788.3	421.2	960.1	431.2	1107	441.2	1172	451.2	1140	461.2	1051	471.2	878.6	481.2	659.4	491.2	474.3	501.2	325.4	511.2	212.7	521.2	144.4	531.2	104.1
331.4	0.666				411.4	789.1	421.4	960.5	431.4	1107	441.4	1171	451.4	1139	461.4	1050	471.4	877.5	481.4	658	491.4	473.2	501.4	324.6	511.4	212.3	521.4	144	531.4	103.8
331.6	0.667				411.6	789.7	421.6	960.9	431.6	1107	441.6	1171	451.6	1138	461.6	1049	471.6	876.4	481.6	656.9	491.6	472.1	501.6	323.7	511.6	211.7	521.6	143.8	531.6	103.7
331.8	0.669				411.8	790.5	421.8	961.4	431.8	1107	441.8	1170	451.8	1137	461.8	1048	471.8	875.2	481.8	655.6	491.8	471	501.8	322.9	511.8	211.2	521.8	143.5	531.8	103.5
332	0.671				412	791.2	422	961.8	432	1107	442	1169	452	1136	462	1047	472	874	482	654.3	492	469.9	502	322.1	512	210.7	522	143.2	532	103.2
332.2	0.673				412.2	791.9	422.2	962.3	432.2	1107	442.2	1169	452.2	1135	462.2	1046	472.2	872.8	482.2	653	492.2	468.8	502.2	321.2	512.2	210.2	522.2	142.8	532.2	103
332.4	0.675				412.4	792.7	422.4	962.7	432.4	1107	442.4	1168	452.4	1134	462.4	1045	472.4	871.5	482.4	651.7	492.4	467.7	502.4	320.5	512.4	209.7	522.4	142.5	532.4	102.8
332.6	0.677				412.6	793.3	422.6	963	432.6	1107	442.6	1168	452.6	1133	462.6	1044	472.6	870.1	482.6	650.4	492.6	466.6	502.6	319.7	512.6	209.2	522.6	142.3	532.6	102.6
332.8	0.679				412.8	794.1	422.8	963.4	432.8	1107	442.8	1167	452.8	1132	462.8	1043	472.8	868.8	482.8	649.1	492.8	465.5	502.8	318.9	512.8	208.7	522.8	141.9	532.8	102.4
333	0.681				413	794.8	423	963.7	433	1107	443	1166	453	1131	463	1042	473	867.4	483	647.7	493	464.4	503	318.1	513	208.2	523	141.6	533	102.3
333.2	0.682				413.2	795.6	423.2	964.1	433.2	1107	443.2	1165	453.2	1130	463.2	1041	473.2	866	483.2	646.3	493.2	463.5	503.2	317.3	513.2	207.7	523.2	141.4	533.2	102.1
333.4	0.684				413.4	796.3	423.4	964.3	433.4	1106	443.4	1165	453.4	1129	463.4	1040	473.4	864.7	483.4	644.9	493.4	462.4	503.4	316.6	513.4	207.2	523.4	141.1	533.4	101.9
333.6	0.686				413.6	796.9	423.6	964.6	433.6	1106	443.6	1164	453.6	1128	463.6	1038	473.6	863.4	483.6	643.5	493.6	461.3	503.6	315.7	513.6	206.8	523.6	140.8	533.6	101.7
333.8	0.688				413.8	797.5	423.8	964.7	433.8	1106	443.8	1163	453.8	1127	463.8	1037	473.8	861.9	483.8	642.1	493.8	460.2	503.8	314.9	513.8	206.3	523.8	140.6	533.8	101.5
334	0.69				414	798.1	424	965	434	1106	444	1162	454	1126	464	1036	474	860.5	484	640.6	494	459	504	314	514	205.9	524	140.3	534	101.2
334.2	0.693				414.2	798.7	424.2	965.1	434.2	1105	444.2	1161	454.2	1124	464.2	1035	474.2	859.1	484.2	639.2	494.2	457.9	504.2	313.2	514.2	205.3	524.2	139.9	534.2	101.1
334.4	0.695				414.4	799.3	424.4	965.3	434.4	1105	444.4	1160	454.4	1123	464.4	1034	474.4	857.5	484.4	637.8	494.4	456.7	504.4	312.4	514.4	204.8	524.4	139.6	534.4	100.9
334.6	0.697				414.6	799.8	424.6	965.4	434.6	1105	444.6	1159	454.6	1122	464.6	1033	474.6	856	484.6	636.4	494.6	455.6	504.6	311.6	514.6	204.4	524.6	139.3	534.6	100.6
334.8	0.699				414.8	800.3	424.8	965.5	434.8	1104	444.8	1158	454.8	1121	464.8	1031	474.8	854.5	484.8	635	494.8	454.5	504.8	310.8	514.8	203.8	524.8	139	534.8	100.5
335	0.701				415	801	425	965.6	435	1104	445	1157	455	1120	465	1030	475	852.9	485	633.6	495	453.4	505	310	515	203.4	525	138.7	535	100.3
335.2	0.703				415.2	801.4	425.2	965.7	435.2	1103	445.2	1156	455.2	1119	465.2	1029	475.2	851.4	485.2	632	495.2	452.3	505.2	309.1	515.2	203	525.2	138.4	535.2	100
335.4	0.705				415.4	802	425.4	965.7	435.4	1103	445.4	1155	455.4	1118	465.4	1028	475.4	849.9	485.4	630.6	495.4	451.1	505.4	308.3	515.4	202.5	525.4	138.1	535.4	99.85
335.6	0.708				415.6	802.6	425.6	965.6	435.6	1102	445.6	1154	455.6	1117	465.6	1027	475.6	848.4	485.6	629.2	495.6	450	505.6	307.4	515.6	202	525.6	137.8	535.6	99.64
335.8	0.71				415.8	803	425.8	965.6	435.8	1101	445.8	1153	455.8	1115	465.8	1026	475.8	846.9	485.8	627.6	495.8	448.9	505.8	306.6	515.8	201.6	525.8	137.5	535.8	99.42
336	0.712				416	803.6	426	965.5	436	1101	446	1152	456	1114	466	1024	476	845.4	486	626.1	496	447.8	506	305.8	516	201.1	526	137.2	536	99.22
336.2	0.714				416.2	804.1	426.2	965.5	436.2	1100	446.2	1151	456.2	1113	466.2	1023	476.2	843.7	486.2	624.6	496.2	446.7	506.2	305	516.2	200.6	526.2	136.9	536.2	99.03
336.4	0.717				416.4	804.6	426.4	965.4	436.4	1100	446.4	1150	456.4	1111	466.4	1022	476.4	842.1	486.4	623.2	496.4	445.6	506.4	304.2	516.4	200.1	526.4	136.6	536.4	98.84
336.6	0.719				416.6	805.1	426.6	965.2	436.6	1099	446.6	1149	456.6	1110	466.6	1020	476.6	840.5	486.6	621.7	496.6	444.4	506.6	303.4	516.6	199.7	526.6	136.2	536.6	98.68
336.8	0.721				416.8	805.5	426.8	965.2	436.8	1098	446.8	1147	456.8	1109	466.8	1019	476.8	838.8	486.8	620.3	496.8	443.2	506.8	302.6	516.8	199.2	526.8	135.9	536.8	98.48
337	0.724				417	806	427	965	437	1098	447	1146	457	1107	467	1018	477	837.1	487	618.8	497	442.1	507	301.8	517	198.7	527	135.6	537	98.27
337.2	0.726				417.2	806.5	427.2	964.8	437.2	1097	447.2	1145	457.2	1106	467.2	1016	477.2	835.4	487.2	617.2	497.2	440.9	507.2	301	517.2	198.2	527.2	135.3	537.2	98.06
337.4	0.729				417.4	806.8	427.4	964.6	437.4	1096	447.4	1144	457.4	1105	467.4	1015	477.4	833.9	487.4	615.6	497.4	439.8	507.4	300.2	517.4	197.8	527.4	135	537.4	97.88
337.6	0.731				417.6	807.3	427.6	964.5	437.6	1095	447.6	1143	457.6	1103	467.6	1014	477.6	832.2	487.6	614.1	497.6	438.7	507.6	299.4	517.6	197.3	527.6	134.7	537.6	97.66
337.8	0.733				417.8	807.7	427.8	964.3	437.8	1094	447.8	1141	457.8	1102	467.8	1012	477.8	830.5	487.8	612.5	497.8	437.5	507.8	298.6	517.8	196.8	527.8	134.4	537.8	97.45
338	0.736				418	808.2	428	964	438	1094	448	1140	458	1101	468	1011	478	828.9	488	610.9	498	436.4	508	297.8	518	196.3	528	134.1	538	97.22
338.2	0.738				418.2	808.6	428.2	963.7	438.2	1093	448.2	1139	458.2	1099	468.2	1009	478.2	827.1	488.2	609.4	498.2	435.3	508.2	297	518.2	195.9	528.2	133.8	538.2	97.01
338.4	0.741				418.4	808.9	428.4	963.4	438.4	1092	448.4	1138	458.4	1098	468.4	1008	478.4	825.4	488.4	607.8	498.4	434.2	508.4	296.2	518.4	195.4	528.4	133.5	538.4	96.8
338.6	0.743				418.6	809.4	428.6	963.1	438.6	1091	448.6	1136	458.6	1096	468.6	1006	478.6	823.7	488.6	606.3	498.6	433.1	508.6	295.4	518.6	194.9	528.6	133.2	538.6	96.6
338.8	0.746				418.8	809.7	428.8	962.7	438.8	1090	448.8	1135	458.8	1095	468.8	1005	478.8	822.1	488.8	604.7	498.8	432	508.8	294.6	518.8	194.4	528.8	132.9	538.8	96.42
339	0.748				419	810.1	429	962.3	439	1089	449	1134	459	1093	469	1003	479	820.4	489	603.1	499	430.8	509	293.8	519	193.9	529	132.6	539	96.2
339.2	0.75				419.2	810.5	429.2	961.9	439.2	1088	449.2	1132	459.2	1092	469.2	1002	479.2	818.5	489.2	601.6	499.2	429.8	509.2	293	519.2	193.5	529.2	132.4	539.2	96.04
339.4	0.753				419.4	810.8	429.4	961.5	439.4	1087	449.4	1131	459.4	1091	469.4	999.9	479.4	816.8	489.4	600	499.4	428.6	509.4	292.2	519.4	192.9	529.4	132.1	539.4	95.85
339.6	0.755				419.6	811	429.6	961.1	439.6	1086	449.6	1129	459.6	1089	469.6	998.3	479.6	814.9	489.6	598.4	499.6	427.5	509.6	291.3	519.6	192.4	529.6	131.9	539.6	95.63
339.8	0.758				419.8	811.3	429.8	960.7	439.8	1085	449.8	1128	459.8	1088	469.8	996.6	479.8	813	489.8	596.8	499.8	426.4	509.8	290.5	519.8	192	529.8	131.6	539.8	95.45
340	0.761				420	811.5	430	960.3	440	1084	450	1127	460	1086	470	995	480	811.2	490	595.2	500	425.2	510	289.8	520	191.5	530	131.3	540	95.31
340.2	0.763				420.2	811.8	430.2	959.9	440.2	1083	450.2	1125	460.2	1085	470.2	993.3	480.2	809.4	490.2	593.6	500.2	424	510.2	289	520.2	191	530.2	131.1	540.2	95.1
340.4	0.766				420.4	812.1	430.4	959.4	440.4	1082	450.4	1123	460.4	1083	470.4	991.6	480.4	807.5	490.4	592	500.4	422.8	510.4	288.2	520.4	190.5	530.4	130.8	540.4	94.88
340.6	0.768				420.6	812.3	430.6	958.7	440.6	1081	450.6	1122	460.6	1082	470.6	989.9	480.6	805.5	490.6	590.3	500.6	421.6	510.6	287.5	520.6	190	530.6	130.5	540.6	94.71
340.8	0.771				420.8	812.5	430.8	958.2	440.8	1080	450.8	1120	460.8	1080	470.8	988.2	480.8	803.7	490.8	588.7	500.8	420.4	510.8	286.7	520.8	189.6	530.8	130.2	540.8	94.5
341	0.774				421	812.7	431	957.6	441	1079	451	1119	461	1079	471	986.5	481	801.8	491	587.1	501	419.2	511	285.9	521	189.2	531	129.9	541	94.34
341.2	0.776				421.2	812.9	431.2	957	441.2	1078	451.2	1117	461.2	1077	471.2	984.9	481.2	799.9	491.2	585.5	501.2	417.9	511.2	285.1	521.2	188.7	531.2	129.6	541.2	94.15
341.4	0.779				421.4	813.1	431.4	956.5	441.4	1076	451.4	1115	461.4	1076	471.4	983	481.4	797.8	491.4	583.9	501.4	416.6	511.4	284.3	521.4	188.2	531.4	129.3	541.4	93.98
341.6	0.781				421.6	813.3	431.6	955.9	441.6	1075	451.6	1114	461.6	1074	471.6	981.2	481.6	795.9	491.6	582.3	501.6	415.3	511.6	283.5	521.6	187.7	531.6	129	541.6	93.8
341.8	0.784				421.8	813.5	431.8	955.2	441.8	1074	451.8	1112	461.8	1073	471.8	979.5	481.8	794	491.8	580.7	501.8	414	511.8	282.7	521.8	187.2	531.8	128.7	541.8	93.62
342	0.787				422	813.6	432	954.5	442	1072	452	1110	462	1071	472	977.7	482	792	492	579	502	412.8	512	281.8	522	186.8	532	128.5	542	93.45
342.2	0.789				422.2	813.7	432.2	953.8	442.2	1071	452.2	1109	462.2	1070	472.2	975.7	482.2	790	492.2	577.4	502.2	411.6	512.2	281	522.2	186.4	532.2	128.2	542.2	93.24
342.4	0.792				422.4	813.8	432.4	953.2	442.4	1070	452.4	1107	462.4	1068	472.4	974	482.4	787.9	492.4	575.6	502.4	410.4	512.4	280.2	522.4	185.9	532.4	127.8	542.4	93.1
342.6	0.795				422.6	813.9	432.6	952.5	442.6	1068	452.6	1106	462.6	1066	472.6	972.1	482.6	785.9	492.6	573.9	502.6	409.2	512.6	279.3	522.6	185.4	532.6	127.6	542.6	92.93
342.8	0.797				422.8	814	432.8	951.8	442.8	1067	452.8	1104	462.8	1065	472.8	970.2	482.8	783.9	492.8	572.3	502.8	407.9	512.8	278.5	522.8	184.9	532.8	127.2	542.8	92.75
343	0.8				423	814.2	433	951	443	1066	453	1103	463	1064	473	968.3	483	781.9	493	570.6	503	406.7	513	277.7	523	184.5	533	126.9	543	92.57
343.2	0.802				423.2	814.2	433.2	950.2	443.2	1064	453.2	1101	463.2	1062	473.2	966.3	483.2	779.9	493.2	569	503.2	405.5	513.2	276.9	523.2	184.1	533.2	126.7	543.2	92.38
343.4	0.805				423.4	814.3	433.4	949.4	443.4	1063	453.4	1099	463.4	1060	473.4	964.2	483.4	777.8	493.4	567.3	503.4	404.3	513.4	276.1	523.4	183.6	533.4	126.4	543.4	92.16
343.6	0.807				423.6	814.4	433.6	948.6	443.6	1061	453.6	1097	463.6	1059	473.6	962.2	483.6	775.7	493.6	565.7	503.6	403	513.6	275.3	523.6	183.1	533.6	126.1	543.6	91.99
343.8	0.81				423.8	814.5	433.8	947.8	443.8	1060	453.8	1096	463.8	1057	473.8	960.1	483.8	773.7	493.8	564	503.8	401.8	513.8	274.6	523.8	182.6	533.8	125.9	543.8	91.77
344	0.813				424	814.6	434	947	444	1058	454	1094	464	1055	474	958.1	484	771.6	494	562.3	504	400.6	514	273.7	524	182.1	534	125.6	544	91.59
344.2	0.815				424.2	814.6	434.2	946.1	444.2	1057	454.2	1093	464.2	1054	474.2	956	484.2	769.5	494.2	560.7	504.2	399.4	514.2	272.9	524.2	181.6	534.2	125.2	544.2	91.42
344.4	0.818				424.4	814.6	434.4	945.1	444.4	1056	454.4	1091	464.4	1052	474.4	953.8	484.4	767.4	494.4	559.1	504.4	398.1	514.4	272	524.4	181.1	534.4	125	544.4	91.18
344.6	0.82				424.6	814.7	434.6	944.2	444.6	1054	454.6	1090	464.6	1051	474.6	951.7	484.6	765.3	494.6	557.4	504.6	396.9	514.6	271.2	524.6	180.6	534.6	124.7	544.6	91
344.8	0.823				424.8	814.7	434.8	943.3	444.8	1052	454.8	1088	464.8	1049	474.8	949.5	484.8	763.1	494.8	555.9	504.8	395.7	514.8	270.4	524.8	180.2	534.8	124.5	544.8	90.8
345	0.826				425	814.7	435	942.4	445	1051	455	1086	465	1047	475	947.3	485	761	495	554.3	505	394.5	515	269.7	525	179.7	535	124.2	545	90.62
345.2	0.828				425.2	814.7	435.2	941.4	445.2	1049	455.2	1085	465.2	1046	475.2	945.1	485.2	758.8	495.2	552.7	505.2	393.3	515.2	268.8	525.2	179.3	535.2	123.9	545.2	90.44
345.4	0.831				425.4	814.6	435.4	940.5	445.4	1048	455.4	1083	465.4	1044	475.4	942.8	485.4	756.7	495.4	551	505.4	392.1	515.4	268.1	525.4	178.8	535.4	123.6	545.4	90.23
345.6	0.833				425.6	814.6	435.6	939.6	445.6	1046	455.6	1081	465.6	1042	475.6	940.6	485.6	754.6	495.6	549.4	505.6	390.9	515.6	267.3	525.6	178.4	535.6	123.3	545.6	89.99
345.8	0.836				425.8	814.5	435.8	938.7	445.8	1045	455.8	1079	465.8	1041	475.8	938.4	485.8	752.4	495.8	547.7	505.8	389.6	515.8	266.5	525.8	177.8	535.8	123	545.8	89.8
346	0.839				426	814.6	436	937.8	446	1043	456	1078	466	1039	476	936.2	486	750.2	496	546.1	506	388.4	516	265.7	526	177.4	536	122.7	546	89.68
346.2	0.841				426.2	814.5	436.2	936.8	446.2	1041	456.2	1076	466.2	1037	476.2	933.9	486.2	747.9	496.2	544.6	506.2	387.1	516.2	264.9	526.2	176.9	536.2	122.4	546.2	89.49
346.4	0.843				426.4	814.4	436.4	935.7	446.4	1040	456.4	1075	466.4	1036	476.4	931.8	486.4	745.8	496.4	542.9	506.4	385.9	516.4	264.1	526.4	176.4	536.4	122.2	546.4	89.34
346.6	0.846				426.6	814.3	436.6	934.7	446.6	1038	456.6	1073	466.6	1034	476.6	929.5	486.6	743.6	496.6	541.2	506.6	384.7	516.6	263.3	526.6	176	536.6	121.9	546.6	89.16
346.8	0.848				426.8	814.2	436.8	933.7	446.8	1036	456.8	1071	466.8	1032	476.8	927.1	486.8	741.5	496.8	539.7	506.8	383.4	516.8	262.5	526.8	175.5	536.8	121.6	546.8	88.95
347	0.851				427	814.1	437	932.5	447	1035	457	1069	467	1030	477	924.8	487	739.2	497	538	507	382.1	517	261.7	527	175	537	121.3	547	88.77
347.2	0.853				427.2	814	437.2	931.4	447.2	1033	457.2	1068	467.2	1028	477.2	922.6	487.2	737	497.2	536.4	507.2	380.9	517.2	261	527.2	174.5	537.2	121	547.2	88.57
347.4	0.856				427.4	813.8	437.4	930.3	447.4	1031	457.4	1066	467.4	1026	477.4	920.3	487.4	734.8	497.4	534.8	507.4	379.7	517.4	260.2	527.4	174	537.4	120.7	547.4	88.39
347.6	0.858				427.6	813.7	437.6	929.2	447.6	1030	457.6	1064	467.6	1025	477.6	918	487.6	732.4	497.6	533.2	507.6	378.4	517.6	259.4	527.6	173.6	537.6	120.4	547.6	88.23
347.8	0.861				427.8	813.4	437.8	928	447.8	1028	457.8	1062	467.8	1023	477.8	915.7	487.8	730.2	497.8	531.5	507.8	377.2	517.8	258.5	527.8	173.1	537.8	120.1	547.8	88.05
348	0.863				428	813.1	438	926.9	448	1026	458	1061	468	1021	478	913.3	488	728.1	498	529.9	508	376	518	257.7	528	172.6	538	119.8	548	87.83
348.2	0.866				428.2	812.9	438.2	925.7	448.2	1025	458.2	1059	468.2	1019	478.2	911	488.2	725.8	498.2	528.3	508.2	374.8	518.2	256.9	528.2	172.2	538.2	119.5	548.2	87.64
348.4	0.868				428.4	812.7	438.4	924.5	448.4	1023	458.4	1057	468.4	1017	478.4	908.9	488.4	723.6	498.4	526.7	508.4	373.6	518.4	256.1	528.4	171.7	538.4	119.2	548.4	87.44
348.6	0.871				428.6	812.5	438.6	923.3	448.6	1021	458.6	1055	468.6	1015	478.6	906.6	488.6	721.3	498.6	525.1	508.6	372.3	518.6	255.4	528.6	171.2	538.6	118.9	548.6	87.25
348.8	0.873				428.8	812.2	438.8	922.2	448.8	1020	458.8	1054	468.8	1013	478.8	904.4	488.8	719.1	498.8	523.5	508.8	371.1	518.8	254.6	528.8	170.7	538.8	118.6	548.8	87.04
349	0.876				429	812.1	439	920.9	449	1018	459	1052	469	1011	479	902.2	489	716.9	499	522	509	369.9	519	253.8	529	170.3	539	118.3	549	86.8
349.2	0.878				429.2	811.7	439.2	919.6	449.2	1016	459.2	1050	469.2	1009	479.2	899.9	489.2	714.7	499.2	520.4	509.2	368.8	519.2	253	529.2	169.8	539.2	118	549.2	86.59
349.4	0.88				429.4	811.3	439.4	918.5	449.4	1014	459.4	1048	469.4	1007	479.4	897.5	489.4	712.5	499.4	518.7	509.4	367.5	519.4	252.2	529.4	169.3	539.4	117.7	549.4	86.36
349.6	0.883				429.6	811.1	439.6	917.2	449.6	1013	459.6	1046	469.6	1005	479.6	895.2	489.6	710.3	499.6	517.1	509.6	366.3	519.6	251.5	529.6	168.8	539.6	117.5	549.6	86.15
349.8	0.885				429.8	810.8	439.8	916	449.8	1011	459.8	1044	469.8	1003	479.8	892.9	489.8	707.9	499.8	515.5	509.8	365	519.8	250.6	529.8	168.4	539.8	117.2	549.8	85.95
350	0.887				430	810.5	440	914.8	450	1009	460	1043	470	1001	480	890.5	490	705.7	500	513.8	510	363.8	520	249.8	530	167.9	540	117	550	85.78
350.2	0.89				430.2	810.3	440.2	913.5	450.2	1007	460.2	1041	470.2	998.6	480.2	888.1	490.2	703.5	500.2	512.3	510.2	362.6	520.2	249	530.2	167.5	540.2	116.7	550.2	85.65
350.4	0.892				430.4	809.9	440.4	912.1	450.4	1005	460.4	1039	470.4	996.4	480.4	885.7	490.4	701.3	500.4	510.6	510.4	361.5	520.4	248.1	530.4	167	540.4	116.4	550.4	85.46
350.6	0.894				430.6	809.6	440.6	910.8	450.6	1003	460.6	1037	470.6	994.3	480.6	883.3	490.6	699	500.6	508.9	510.6	360.3	520.6	247.4	530.6	166.6	540.6	116.1	550.6	85.29
350.8	0.896				430.8	809.3	440.8	909.4	450.8	1002	460.8	1035	470.8	992.1	480.8	881	490.8	696.7	500.8	507.2	510.8	359.1	520.8	246.6	530.8	166.2	540.8	115.8	550.8	85.14
351	0.898				431	808.9	441	907.9	451	999.8	461	1033	471	990	481	878.5	491	694.4	501	505.5	511	357.9	521	245.8	531	165.7	541	115.5	551	84.94
351.2	0.901				431.2	808.5	441.2	906.5	451.2	997.9	461.2	1031	471.2	988.1	481.2	876	491.2	692.1	501.2	503.9	511.2	356.6	521.2	245	531.2	165.3	541.2	115.3	551.2	84.77
351.4	0.903				431.4	808.1	441.4	905.1	451.4	996.1	461.4	1029	471.4	986	481.4	873.6	491.4	689.8	501.4	502.3	511.4	355.4	521.4	244.2	531.4	164.8	541.4	115	551.4	84.6
351.6	0.905				431.6	807.6	441.6	903.7	451.6	994.1	461.6	1028	471.6	983.9	481.6	871.1	491.6	687.6	501.6	500.7	511.6	354.2	521.6	243.5	531.6	164.4	541.6	114.7	551.6	84.44
351.8	0.907				431.8	807.3	441.8	902.2	451.8	992.3	461.8	1026	471.8	981.8	481.8	868.6	491.8	685.2	501.8	499	511.8	353.1	521.8	242.7	531.8	163.9	541.8	114.4	551.8	84.25
352	0.909				432	806.9	442	900.9	452	990.4	462	1024	472	979.7	482	866	492	683.1	502	497.3	512	352	522	242	532	163.4	542	114.1	552	84.05
352.2	0.911				432.2	806.5	442.2	899.5	452.2	988.5	462.2	1022	472.2	977.6	482.2	863.5	492.2	680.8	502.2	495.6	512.2	350.8	522.2	241.2	532.2	163	542.2	113.9	552.2	83.9
352.4	0.913				432.4	806	442.4	898.1	452.4	986.6	462.4	1020	472.4	975.4	482.4	861	492.4	678.6	502.4	493.9	512.4	349.6	522.4	240.5	532.4	162.6	542.4	113.7	552.4	83.75
352.6	0.915				432.6	805.5	442.6	896.7	452.6	984.8	462.6	1018	472.6	973.2	482.6	858.5	492.6	676.4	502.6	492.2	512.6	348.4	522.6	239.7	532.6	162.1	542.6	113.4	552.6	83.57
352.8	0.917				432.8	805.1	442.8	895.1	452.8	983	462.8	1016	472.8	971.2	482.8	856	492.8	674.2	502.8	490.5	512.8	347.2	522.8	238.9	532.8	161.7	542.8	113.1	552.8	83.36
353	0.919				433	804.6	443	893.7	453	981.2	463	1015	473	968.9	483	853.4	493	672	503	488.8	513	346.1	523	238.2	533	161.2	543	112.7	553	83.16
353.2	0.921				433.2	804.2	443.2	892.2	453.2	979.3	463.2	1013	473.2	966.8	483.2	850.9	493.2	669.8	503.2	487.1	513.2	344.9	523.2	237.4	533.2	160.8	543.2	112.4	553.2	83.03
353.4	0.923				433.4	803.6	443.4	890.7	453.4	977.5	463.4	1011	473.4	964.5	483.4	848.3	493.4	667.5	503.4	485.5	513.4	343.8	523.4	236.6	533.4	160.4	543.4	112.1	553.4	82.8
353.6	0.925				433.6	803.1	443.6	889.3	453.6	975.6	463.6	1009	473.6	962.1	483.6	845.7	493.6	665.3	503.6	483.8	513.6	342.7	523.6	235.9	533.6	159.9	543.6	111.8	553.6	82.6
353.8	0.927				433.8	802.7	443.8	887.7	453.8	973.9	463.8	1007	473.8	959.8	483.8	843.3	493.8	663	503.8	482.2	513.8	341.6	523.8	235.2	533.8	159.4	543.8	111.6	553.8	82.39
354	0.929				434	802.1	444	886.3	454	971.9	464	1005	474	957.5	484	840.7	494	660.7	504	480.5	514	340.5	524	234.4	534	159	544	111.3	554	82.17
354.2	0.931				434.2	801.6	444.2	884.8	454.2	970.1	464.2	1003	474.2	955.1	484.2	838.1	494.2	658.4	504.2	478.8	514.2	339.3	524.2	233.7	534.2	158.5	544.2	111.1	554.2	81.98
354.4	0.933				434.4	801.1	444.4	883.3	454.4	968.2	464.4	1001	474.4	952.6	484.4	835.4	494.4	656.2	504.4	477.1	514.4	338.2	524.4	232.9	534.4	158.1	544.4	110.8	554.4	81.82
354.6	0.935				434.6	800.6	444.6	881.8	454.6	966.3	464.6	999.5	474.6	950.2	484.6	832.9	494.6	654	504.6	475.5	514.6	337	524.6	232.2	534.6	157.6	544.6	110.5	554.6	81.6
354.8	0.937				434.8	800	444.8	880.3	454.8	964.5	464.8	997.6	474.8	947.8	484.8	830.3	494.8	651.8	504.8	473.7	514.8	335.9	524.8	231.5	534.8	157.2	544.8	110.2	554.8	81.43
355	0.939				435	799.4	445	878.9	455	962.6	465	995.8	475	945.4	485	827.7	495	649.5	505	472	515	334.8	525	230.7	535	156.8	545	109.9	555	81.23
355.2	0.94				435.2	798.8	445.2	877.3	455.2	960.8	465.2	993.8	475.2	943	485.2	825.1	495.2	647.2	505.2	470.4	515.2	333.6	525.2	230	535.2	156.3	545.2	109.6	555.2	81.02
355.4	0.942				435.4	798.3	445.4	875.9	455.4	959	465.4	992	475.4	940.5	485.4	822.5	495.4	645.1	505.4	468.7	515.4	332.4	525.4	229.2	535.4	155.9	545.4	109.4	555.4	80.85
355.6	0.944				435.6	797.7	445.6	874.4	455.6	957.2	465.6	990.1	475.6	938	485.6	819.8	495.6	642.9	505.6	467.1	515.6	331.2	525.6	228.5	535.6	155.5	545.6	109.1	555.6	80.66
355.8	0.945				435.8	797.2	445.8	872.8	455.8	955.4	465.8	988.1	475.8	935.6	485.8	817.2	495.8	640.7	505.8	465.4	515.8	330.1	525.8	227.7	535.8	155.1	545.8	108.9	555.8	80.47
356	0.947				436	796.6	446	871.2	456	953.4	466	986.3	476	933.1	486	814.6	496	638.5	506	463.7	516	328.9	526	227	536	154.6	546	108.6	556	80.31
356.2	0.949				436.2	796.1	446.2	869.6	456.2	951.6	466.2	984.4	476.2	930.7	486.2	812.1	496.2	636.4	506.2	462.1	516.2	327.7	526.2	226.2	536.2	154.2	546.2	108.3	556.2	80.12
356.4	0.951				436.4	795.4	446.4	867.9	456.4	949.6	466.4	982.5	476.4	928.2	486.4	809.4	496.4	634.2	506.4	460.4	516.4	326.6	526.4	225.5	536.4	153.8	546.4	108	556.4	79.98
356.6	0.952				436.6	794.9	446.6	866.3	456.6	947.6	466.6	980.5	476.6	925.7	486.6	806.7	496.6	632	506.6	458.8	516.6	325.6	526.6	224.8	536.6	153.4	546.6	107.7	556.6	79.74
356.8	0.954				436.8	794.3	446.8	864.8	456.8	945.9	466.8	978.5	476.8	923.2	486.8	804.1	496.8	629.8	506.8	457.1	516.8	324.5	526.8	224	536.8	152.9	546.8	107.5	556.8	79.56
357	0.955				437	793.6	447	863.3	457	944	467	976.4	477	920.6	487	801.4	497	627.6	507	455.6	517	323.3	527	223.3	537	152.5	547	107.3	557	79.38
357.2	0.957				437.2	792.9	447.2	861.8	457.2	942.1	467.2	974.3	477.2	918.2	487.2	798.9	497.2	625.5	507.2	453.9	517.2	322.2	527.2	222.6	537.2	152	547.2	107	557.2	79.18
357.4	0.958				437.4	792.3	447.4	860.1	457.4	940.2	467.4	972.3	477.4	915.8	487.4	796.1	497.4	623.3	507.4	452.3	517.4	321.1	527.4	221.9	537.4	151.5	547.4	106.7	557.4	79.02
357.6	0.96				437.6	791.6	447.6	858.6	457.6	938.4	467.6	970.2	477.6	913.2	487.6	793.4	497.6	621	507.6	450.7	517.6	320	527.6	221.2	537.6	151.1	547.6	106.4	557.6	78.86
357.8	0.961				437.8	791	447.8	857	457.8	936.5	467.8	968.1	477.8	910.7	487.8	790.7	497.8	618.9	507.8	449.1	517.8	318.9	527.8	220.4	537.8	150.6	547.8	106.1	557.8	78.68
358	0.963				438	790.3	448	855.4	458	934.6	468	966.1	478	908.2	488	788	498	616.9	508	447.6	518	317.8	528	219.7	538	150.2	548	105.8	558	78.49
358.2	0.964				438.2	789.5	448.2	853.9	458.2	932.7	468.2	964	478.2	905.6	488.2	785.4	498.2	614.7	508.2	446	518.2	316.7	528.2	218.9	538.2	149.8	548.2	105.5	558.2	78.33
358.4	0.965				438.4	788.9	448.4	852.3	458.4	930.8	468.4	961.8	478.4	903	488.4	782.6	498.4	612.5	508.4	444.3	518.4	315.6	528.4	218.3	538.4	149.3	548.4	105.3	558.4	78.14
358.6	0.967				438.6	788.3	448.6	850.7	458.6	928.9	468.6	959.6	478.6	900.5	488.6	779.9	498.6	610.4	508.6	442.7	518.6	314.5	528.6	217.6	538.6	148.8	548.6	105	558.6	77.98
358.8	0.968				438.8	787.7	448.8	849.2	458.8	927.1	468.8	957.4	478.8	898.1	488.8	777.2	498.8	608.3	508.8	441.1	518.8	313.4	528.8	216.8	538.8	148.3	548.8	104.8	558.8	77.82
359	0.969				439	786.9	449	847.7	459	925.2	469	955.2	479	895.6	489	774.5	499	606.1	509	439.5	519	312.4	529	216.1	539	147.9	549	104.5	559	77.68
359.2	0.971				439.2	786.3	449.2	846.2	459.2	923.2	469.2	953.1	479.2	893	489.2	771.8	499.2	604.1	509.2	437.9	519.2	311.2	529.2	215.3	539.2	147.5	549.2	104.2	559.2	77.53
359.4	0.972				439.4	785.5	449.4	844.5	459.4	921.3	469.4	950.9	479.4	890.5	489.4	769	499.4	602.1	509.4	436.4	519.4	310.1	529.4	214.5	539.4	147	549.4	104	559.4	77.38
359.6	0.973				439.6	784.8	449.6	842.9	459.6	919.4	469.6	948.8	479.6	887.9	489.6	766.3	499.6	600	509.6	434.7	519.6	309	529.6	213.8	539.6	146.6	549.6	103.7	559.6	77.16
359.8	0.974				439.8	784	449.8	841.3	459.8	917.5	469.8	946.7	479.8	885.4	489.8	763.6	499.8	597.9	509.8	433.2	519.8	307.9	529.8	213.1	539.8	146.2	549.8	103.4	559.8	76.97
360	0.975				440	783.3	450	839.7	460	915.7	470	944.5	480	882.7	490	760.9	500	595.9	510	431.5	520	306.8	530	212.4	540	145.7	550	103.1	560	76.76
360.2	0.977				440.2	782.4	450.2	838	460.2	913.8	470.2	942.3	480.2	880	490.2	758.3	500.2	593.8	510.2	429.9	520.2	305.7	530.2	211.7	540.2	145.2	550.2	102.9	560.2	76.51
360.4	0.978				440.4	781.7	450.4	836.4	460.4	911.9	470.4	940.1	480.4	877.4	490.4	755.7	500.4	591.8	510.4	428.3	520.4	304.6	530.4	211	540.4	144.8	550.4	102.6	560.4	76.31
360.6	0.979				440.6	780.9	450.6	834.8	460.6	910	470.6	937.9	480.6	874.9	490.6	753	500.6	589.7	510.6	426.7	520.6	303.5	530.6	210.3	540.6	144.3	550.6	102.4	560.6	76.12
360.8	0.98				440.8	780.1	450.8	833.1	460.8	908.1	470.8	935.8	480.8	872.3	490.8	750.2	500.8	587.5	510.8	425.1	520.8	302.4	530.8	209.6	540.8	143.8	550.8	102.1	560.8	75.92
361	0.981				441	779.3	451	831.4	461	906.2	471	933.6	481	869.7	491	747.7	501	585.4	511	423.6	521	301.3	531	208.9	541	143.3	551	101.8	561	75.78
361.2	0.982				441.2	778.5	451.2	829.7	461.2	904.3	471.2	931.5	481.2	867	491.2	745	501.2	583.3	511.2	422.1	521.2	300.3	531.2	208.2	541.2	142.9	551.2	101.5	561.2	75.57
361.4	0.983				441.4	777.6	451.4	828.1	461.4	902.5	471.4	929.3	481.4	864.3	491.4	742.2	501.4	581.1	511.4	420.6	521.4	299.2	531.4	207.5	541.4	142.4	551.4	101.2	561.4	75.37
361.6	0.984				441.6	776.8	451.6	826.5	461.6	900.6	471.6	927	481.6	861.6	491.6	739.5	501.6	578.9	511.6	419	521.6	298.1	531.6	206.8	541.6	142	551.6	100.9	561.6	75.24
361.8	0.985				441.8	775.8	451.8	824.8	461.8	898.8	471.8	924.7	481.8	858.9	491.8	736.8	501.8	576.6	511.8	417.5	521.8	297.1	531.8	206.1	541.8	141.5	551.8	100.6	561.8	75.08
362	0.986				442	775	452	823.2	462	896.9	472	922.6	482	856.4	492	734.2	502	574.4	512	415.9	522	296.1	532	205.4	542	141.1	552	100.3	562	74.89
362.2	0.986				442.2	774.1	452.2	821.5	462.2	894.9	472.2	920.4	482.2	853.7	492.2	731.5	502.2	572.3	512.2	414.4	522.2	295	532.2	204.7	542.2	140.7	552.2	100	562.2	74.69
362.4	0.987				442.4	773.2	452.4	819.8	462.4	893	472.4	918.1	482.4	851.1	492.4	728.8	502.4	570.1	512.4	412.9	522.4	293.9	532.4	204	542.4	140.2	552.4	99.8	562.4	74.53
362.6	0.988				442.6	772.4	452.6	818.2	462.6	891	472.6	915.8	482.6	848.5	492.6	726.2	502.6	568	512.6	411.3	522.6	292.9	532.6	203.3	542.6	139.8	552.6	99.49	562.6	74.34
362.8	0.989				442.8	771.5	452.8	816.5	462.8	889.1	472.8	913.4	482.8	845.8	492.8	723.6	502.8	565.9	512.8	409.8	522.8	291.8	532.8	202.6	542.8	139.3	552.8	99.27	562.8	74.12
363	0.99				443	770.7	453	814.8	463	887.2	473	911.1	483	843.1	493	721	503	563.7	513	408.2	523	290.8	533	202	543	138.9	553	99	563	73.98
363.2	0.99				443.2	769.9	453.2	813.2	463.2	885.2	473.2	908.7	483.2	840.5	493.2	718.5	503.2	561.6	513.2	406.7	523.2	289.8	533.2	201.2	543.2	138.4	553.2	98.73	563.2	73.77
363.4	0.991				443.4	769	453.4	811.6	463.4	883.3	473.4	906.4	483.4	837.7	493.4	715.9	503.4	559.5	513.4	405.2	523.4	288.7	533.4	200.5	543.4	138	553.4	98.49	563.4	73.64
363.6	0.991				443.6	768.1	453.6	810.1	463.6	881.3	473.6	904	483.6	835	493.6	713.3	503.6	557.5	513.6	403.7	523.6	287.6	533.6	199.9	543.6	137.7	553.6	98.17	563.6	73.46
363.8	0.992				443.8	767.2	453.8	808.5	463.8	879.3	473.8	901.5	483.8	832.2	493.8	710.7	503.8	555.4	513.8	402.2	523.8	286.5	533.8	199.3	543.8	137.3	553.8	97.9	563.8	73.29
364	0.993				444	766.3	454	806.9	464	877.5	474	899.1	484	829.5	494	708.2	504	553.2	514	400.6	524	285.5	534	198.6	544	136.8	554	97.62	564	73.19
364.2	0.993				444.2	765.5	454.2	805.3	464.2	875.6	474.2	896.7	484.2	826.8	494.2	705.7	504.2	551.1	514.2	399.1	524.2	284.5	534.2	198	544.2	136.4	554.2	97.34	564.2	73.04
364.4	0.994				444.4	764.6	454.4	803.8	464.4	873.8	474.4	894.3	484.4	824.1	494.4	703.1	504.4	549	514.4	397.6	524.4	283.4	534.4	197.2	544.4	135.9	554.4	97.05	564.4	72.85
364.6	0.995				444.6	763.7	454.6	802.2	464.6	872	474.6	891.9	484.6	821.2	494.6	700.4	504.6	546.9	514.6	396.2	524.6	282.4	534.6	196.6	544.6	135.5	554.6	96.74	564.6	72.62
364.8	0.995				444.8	762.7	454.8	800.6	464.8	870.2	474.8	889.4	484.8	818.4	494.8	697.8	504.8	544.9	514.8	394.8	524.8	281.3	534.8	195.9	544.8	135.1	554.8	96.45	564.8	72.47
365	0.996				445	761.8	455	799	465	868.3	475	886.9	485	815.6	495	695.2	505	542.8	515	393.3	525	280.2	535	195.2	545	134.7	555	96.17	565	72.28
365.2	0.996				445.2	761	455.2	797.5	465.2	866.5	475.2	884.3	485.2	812.8	495.2	692.7	505.2	540.6	515.2	391.8	525.2	279.2	535.2	194.6	545.2	134.2	555.2	95.87	565.2	72.12
365.4	0.996				445.4	760	455.4	795.9	465.4	864.6	475.4	881.8	485.4	810	495.4	690.2	505.4	538.6	515.4	390.4	525.4	278.2	535.4	193.9	545.4	133.8	555.4	95.61	565.4	71.95
365.6	0.997				445.6	759.1	455.6	794.3	465.6	862.7	475.6	879.4	485.6	807.2	495.6	687.7	505.6	536.4	515.6	389	525.6	277.1	535.6	193.2	545.6	133.4	555.6	95.43	565.6	71.78
365.8	0.997				445.8	758.2	455.8	792.7	465.8	860.8	475.8	876.7	485.8	804.4	495.8	685.1	505.8	534.3	515.8	387.5	525.8	276.1	535.8	192.5	545.8	133.1	555.8	95.19	565.8	71.57
366	0.998				446	757.3	456	791.2	466	859	476	874.3	486	801.6	496	682.5	506	532.2	516	386	526	275.1	536	191.8	546	132.6	556	94.92	566	71.39
366.2	0.998				446.2	756.3	456.2	789.6	466.2	857.1	476.2	871.8	486.2	798.8	496.2	679.9	506.2	530.2	516.2	384.7	526.2	274	536.2	191.2	546.2	132.2	556.2	94.71	566.2	71.23
366.4	0.998				446.4	755.4	456.4	787.9	466.4	855.4	476.4	869.2	486.4	796	496.4	677.3	506.4	528.2	516.4	383.2	526.4	273.1	536.4	190.6	546.4	131.8	556.4	94.39	566.4	71.05
366.6	0.999				446.6	754.5	456.6	786.4	466.6	853.4	476.6	866.9	486.6	793.3	496.6	674.8	506.6	526.1	516.6	381.7	526.6	272.1	536.6	189.9	546.6	131.4	556.6	94.13	566.6	70.9
366.8	0.999				446.8	753.6	456.8	784.8	466.8	851.4	476.8	864.3	486.8	790.4	496.8	672.3	506.8	524	516.8	380.2	526.8	271.1	536.8	189.3	546.8	131	556.8	93.82	566.8	70.72
367	0.999				447	752.6	457	783.2	467	849.6	477	861.8	487	787.6	497	669.9	507	521.9	517	378.9	527	270.2	537	188.7	547	130.6	557	93.56	567	70.52
367.2	0.999				447.2	751.5	457.2	781.7	467.2	847.6	477.2	859.4	487.2	784.8	497.2	667.4	507.2	519.9	517.2	377.5	527.2	269.1	537.2	188	547.2	130.1	557.2	93.34	567.2	70.33
367.4	1				447.4	750.6	457.4	780.1	467.4	845.8	477.4	856.8	487.4	782	497.4	664.9	507.4	517.9	517.4	376.1	527.4	268.1	537.4	187.4	547.4	129.7	557.4	93.07	567.4	70.19
367.6	1				447.6	749.7	457.6	778.5	467.6	843.8	477.6	854.2	487.6	779.2	497.6	662.4	507.6	515.8	517.6	374.6	527.6	267	537.6	186.7	547.6	129.2	557.6	92.85	567.6	70.02
367.8	1				447.8	748.8	457.8	776.9	467.8	841.9	477.8	851.7	487.8	776.6	497.8	659.9	507.8	513.8	517.8	373.2	527.8	266	537.8	186.1	547.8	128.8	557.8	92.59	567.8	69.8
368	1				448	747.9	458	775.4	468	839.9	478	849.1	488	773.9	498	657.4	508	511.8	518	371.7	528	265.1	538	185.4	548	128.5	558	92.36	568	69.59
368.2	1				448.2	746.9	458.2	773.8	468.2	837.9	478.2	846.8	488.2	771.2	498.2	655	508.2	509.7	518.2	370.2	528.2	264.1	538.2	184.7	548.2	128.1	558.2	92.09	568.2	69.43
368.4	1				448.4	745.9	458.4	772.2	468.4	835.9	478.4	844.3	488.4	768.4	498.4	652.6	508.4	507.7	518.4	368.8	528.4	263.2	538.4	184.1	548.4	127.7	558.4	91.81	568.4	69.31
368.6	1				448.6	744.9	458.6	770.7	468.6	834	478.6	841.8	488.6	765.5	498.6	650.1	508.6	505.6	518.6	367.4	528.6	262.3	538.6	183.5	548.6	127.3	558.6	91.55	568.6	69.11
368.8	1				448.8	743.9	458.8	769.1	468.8	832	478.8	839.2	488.8	762.7	498.8	647.7	508.8	503.7	518.8	366	528.8	261.3	538.8	182.9	548.8	126.9	558.8	91.3	568.8	68.95
369	1				449	743	459	767.6	469	830.2	479	836.8	489	760	499	645.3	509	501.6	519	364.6	529	260.3	539	182.3	549	126.5	559	91.01	569	68.85
369.2	1				449.2	742	459.2	766.1	469.2	828.2	479.2	834.3	489.2	757.2	499.2	642.9	509.2	499.6	519.2	363.2	529.2	259.3	539.2	181.6	549.2	126.1	559.2	90.79	569.2	68.69
369.4	1				449.4	741.1	459.4	764.5	469.4	826.2	479.4	831.7	489.4	754.4	499.4	640.6	509.4	497.6	519.4	361.8	529.4	258.4	539.4	181	549.4	125.7	559.4	90.55	569.4	68.51
369.6	0.999				449.6	740.1	459.6	762.9	469.6	824.1	479.6	829.3	489.6	751.8	499.6	638.3	509.6	495.7	519.6	360.4	529.6	257.4	539.6	180.3	549.6	125.4	559.6	90.27	569.6	68.31
369.8	0.999				449.8	739.1	459.8	761.4	469.8	822.1	479.8	826.8	489.8	749.1	499.8	635.9	509.8	493.8	519.8	359	529.8	256.4	539.8	179.7	549.8	125	559.8	90.01	569.8	68.11
370	0.999				450	738.2	460	759.8	470	820.1	480	824.2	490	746.3	500	633.5	510	491.9	520	357.6	530	255.4	540	179	550	124.6	560	89.74	570	67.97
370.2	0.999				450.2	737.2	460.2	758.3	470.2	818	480.2	821.6	490.2	743.6	500.2	631.1	510.2	489.9	520.2	356.2	530.2	254.5	540.2	178.3	550.2	124.2	560.2	89.45	570.2	67.77
370.4	0.998				450.4	736.2	460.4	756.8	470.4	816.1	480.4	819	490.4	740.9	500.4	628.7	510.4	487.8	520.4	354.8	530.4	253.5	540.4	177.7	550.4	123.8	560.4	89.16	570.4	67.59
370.6	0.998				450.6	735.2	460.6	755.2	470.6	814	480.6	816.3	490.6	738.2	500.6	626.4	510.6	485.9	520.6	353.4	530.6	252.6	540.6	177.1	550.6	123.4	560.6	88.9	570.6	67.37
370.8	0.997				450.8	734.3	460.8	753.7	470.8	811.9	480.8	813.8	490.8	735.5	500.8	623.9	510.8	483.8	520.8	352.1	530.8	251.6	540.8	176.5	550.8	123.1	560.8	88.67	570.8	67.25
371	0.997				451	733.3	461	752.2	471	810	481	811.1	491	732.8	501	621.4	511	482	521	350.7	531	250.6	541	175.9	551	122.7	561	88.43	571	67.11
371.2	0.997				451.2	732.3	461.2	750.8	471.2	808	481.2	808.5	491.2	730	501.2	619	511.2	480.1	521.2	349.3	531.2	249.7	541.2	175.3	551.2	122.4	561.2	88.2	571.2	66.97
371.4	0.996				451.4	731.3	461.4	749.2	471.4	805.9	481.4	806	491.4	727.3	501.4	616.5	511.4	478.1	521.4	348	531.4	248.7	541.4	174.7	551.4	122	561.4	88.03	571.4	66.81
371.6	0.996				451.6	730.2	461.6	747.6	471.6	803.9	481.6	803.4	491.6	724.6	501.6	614.1	511.6	476.2	521.6	346.5	531.6	247.7	541.6	174.1	551.6	121.7	561.6	87.79	571.6	66.58
371.8	0.995				451.8	729.2	461.8	746	471.8	801.8	481.8	800.8	491.8	721.8	501.8	611.6	511.8	474.2	521.8	345.2	531.8	246.8	541.8	173.4	551.8	121.2	561.8	87.57	571.8	66.41
372	0.995				452	728.1	462	744.6	472	799.7	482	798.2	492	719.2	502	609.2	512	472.4	522	343.9	532	245.8	542	172.9	552	120.8	562	87.32	572	66.23
372.2	0.994				452.2	727.1	462.2	743.2	472.2	797.7	482.2	795.5	492.2	716.5	502.2	606.8	512.2	470.4	522.2	342.6	532.2	244.8	542.2	172.2	552.2	120.5	562.2	87.02	572.2	66.1
372.4	0.994				452.4	726.1	462.4	741.7	472.4	795.6	482.4	792.8	492.4	713.7	502.4	604.3	512.4	468.5	522.4	341.2	532.4	243.9	542.4	171.6	552.4	120.1	562.4	86.79	572.4	65.93
372.6	0.993				452.6	725.1	462.6	740.2	472.6	793.6	482.6	790.1	492.6	710.9	502.6	601.9	512.6	466.7	522.6	339.9	532.6	242.9	542.6	171	552.6	119.7	562.6	86.57	572.6	65.73
372.8	0.992				452.8	724.1	462.8	738.8	472.8	791.5	482.8	787.5	492.8	708.1	502.8	599.6	512.8	464.8	522.8	338.6	532.8	242	542.8	170.4	552.8	119.4	562.8	86.36	572.8	65.53
373	0.991				453	723.2	463	737.4	473	789.4	483	784.8	493	705.4	503	597.1	513	463	523	337.3	533	241.1	543	169.8	553	119	563	86.14	573	65.4
373.2	0.991				453.2	722.3	463.2	736	473.2	787.2	483.2	782.1	493.2	702.7	503.2	594.7	513.2	461.1	523.2	336.1	533.2	240.2	543.2	169.1	553.2	118.6	563.2	85.87	573.2	65.23
373.4	0.99				453.4	721.3	463.4	734.5	473.4	785	483.4	779.5	493.4	700.1	503.4	592.2	513.4	459.3	523.4	334.8	533.4	239.3	543.4	168.6	553.4	118.2	563.4	85.72	573.4	65.02
373.6	0.989				453.6	720.3	463.6	733.1	473.6	782.8	483.6	776.8	493.6	697.5	503.6	589.9	513.6	457.5	523.6	333.5	533.6	238.3	543.6	167.9	553.6	117.8	563.6	85.44	573.6	64.85
373.8	0.988				453.8	719.3	463.8	731.7	473.8	780.7	483.8	774.2	493.8	694.8	503.8	587.5	513.8	455.6	523.8	332.1	533.8	237.4	543.8	167.3	553.8	117.4	563.8	85.12	573.8	64.68
374	0.987				454	718.5	464	730.2	474	778.6	484	771.5	494	692.1	504	585.1	514	453.7	524	330.8	534	236.5	544	166.7	554	117.1	564	84.89	574	64.48
374.2	0.986				454.2	717.6	464.2	728.8	474.2	776.4	484.2	768.8	494.2	689.5	504.2	582.7	514.2	451.9	524.2	329.5	534.2	235.6	544.2	166.1	554.2	116.8	564.2	84.67	574.2	64.28
374.4	0.985				454.4	716.7	464.4	727.4	474.4	774.1	484.4	766.1	494.4	686.8	504.4	580.3	514.4	450	524.4	328.2	534.4	234.7	544.4	165.5	554.4	116.3	564.4	84.46	574.4	64.13
374.6	0.984				454.6	715.9	464.6	726	474.6	772	484.6	763.4	494.6	684.2	504.6	578	514.6	448.2	524.6	326.9	534.6	233.8	544.6	165	554.6	116	564.6	84.27	574.6	63.94
374.8	0.983				454.8	715	464.8	724.6	474.8	769.8	484.8	760.7	494.8	681.5	504.8	575.5	514.8	446.4	524.8	325.6	534.8	233	544.8	164.4	554.8	115.6	564.8	84.07	574.8	63.79
375	0.982				455	714	465	723.1	475	767.7	485	758.1	495	678.8	505	573.1	515	444.6	525	324.3	535	232.1	545	163.8	555	115.3	565	83.82	575	63.68
375.2	0.981				455.2	713	465.2	721.5	475.2	765.5	485.2	755.5	495.2	676.3	505.2	570.7	515.2	442.9	525.2	323	535.2	231.2	545.2	163.2	555.2	114.9	565.2	83.59	575.2	63.48
375.4	0.98				455.4	712.2	465.4	720.2	475.4	763.2	485.4	752.8	495.4	673.7	505.4	568.4	515.4	441	525.4	321.7	535.4	230.3	545.4	162.6	555.4	114.4	565.4	83.35	575.4	63.27
375.6	0.979				455.6	711.2	465.6	718.7	475.6	761.1	485.6	750.2	495.6	671	505.6	566	515.6	439.2	525.6	320.4	535.6	229.4	545.6	161.9	555.6	114	565.6	83.09	575.6	63.09
375.8	0.977				455.8	710.2	465.8	717.2	475.8	758.8	485.8	747.5	495.8	668.4	505.8	563.7	515.8	437.5	525.8	319.2	535.8	228.6	545.8	161.4	555.8	113.7	565.8	82.88	575.8	62.9
376	0.976				456	709.3	466	715.8	476	756.7	486	744.6	496	665.8	506	561.3	516	435.6	526	318	536	227.7	546	160.7	556	113.3	566	82.69	576	62.67
376.2	0.975				456.2	708.3	466.2	714.5	476.2	754.5	486.2	742	496.2	663.2	506.2	558.9	516.2	433.8	526.2	316.7	536.2	226.8	546.2	160.1	556.2	113	566.2	82.45	576.2	62.47
376.4	0.973				456.4	707.4	466.4	713	476.4	752.4	486.4	739.3	496.4	660.6	506.4	556.6	516.4	432.1	526.4	315.4	536.4	225.9	546.4	159.5	556.4	112.7	566.4	82.16	576.4	62.22
376.6	0.972				456.6	706.4	466.6	711.4	476.6	750.2	486.6	736.6	496.6	658.1	506.6	554.3	516.6	430.3	526.6	314.2	536.6	224.9	546.6	158.9	556.6	112.3	566.6	81.94	576.6	62.02
376.8	0.97				456.8	705.3	466.8	709.9	476.8	747.9	486.8	734	496.8	655.6	506.8	552	516.8	428.5	526.8	312.8	536.8	224	546.8	158.3	556.8	111.9	566.8	81.66	576.8	61.87
377	0.969				457	704.4	467	708.4	477	745.6	487	731.2	497	653	507	549.8	517	426.7	527	311.6	537	223.1	547	157.7	557	111.5	567	81.47	577	61.7
377.2	0.967				457.2	703.4	467.2	706.9	477.2	743.4	487.2	728.6	497.2	650.4	507.2	547.5	517.2	425	527.2	310.3	537.2	222.2	547.2	157.2	557.2	111.1	567.2	81.19	577.2	61.48
377.4	0.966				457.4	702.4	467.4	705.4	477.4	741.4	487.4	725.9	497.4	647.8	507.4	545.2	517.4	423.4	527.4	309.1	537.4	221.3	547.4	156.5	557.4	110.8	567.4	80.95	577.4	61.35
377.6	0.964				457.6	701.4	467.6	703.9	477.6	739.2	487.6	723.1	497.6	645.3	507.6	543.1	517.6	421.7	527.6	307.8	537.6	220.5	547.6	155.9	557.6	110.4	567.6	80.73	577.6	61.21
377.8	0.962				457.8	700.4	467.8	702.4	477.8	737	487.8	720.5	497.8	642.8	507.8	540.9	517.8	419.9	527.8	306.5	537.8	219.7	547.8	155.4	557.8	110.1	567.8	80.51	577.8	60.98
378	0.961				458	699.5	468	700.9	478	734.8	488	717.9	498	640.3	508	538.7	518	418.2	528	305.3	538	218.8	548	154.9	558	109.7	568	80.29	578	60.87
378.2	0.959				458.2	698.5	468.2	699.4	478.2	732.6	488.2	715.3	498.2	637.9	508.2	536.4	518.2	416.4	528.2	304.2	538.2	218	548.2	154.4	558.2	109.4	568.2	80.08	578.2	60.66
378.4	0.957				458.4	697.4	468.4	697.8	478.4	730.3	488.4	712.6	498.4	635.5	508.4	534.3	518.4	414.6	528.4	302.9	538.4	217.2	548.4	153.8	558.4	109	568.4	79.93	578.4	60.48
378.6	0.956				458.6	696.6	468.6	696.2	478.6	728.1	488.6	710	498.6	633	508.6	532	518.6	412.9	528.6	301.6	538.6	216.4	548.6	153.3	558.6	108.7	568.6	79.66	578.6	60.28
378.8	0.954				458.8	695.6	468.8	694.5	478.8	725.9	488.8	707.3	498.8	630.6	508.8	529.7	518.8	411.2	528.8	300.4	538.8	215.5	548.8	152.7	558.8	108.3	568.8	79.47	578.8	60.09
379	0.952				459	694.7	469	692.9	479	723.7	489	704.6	499	628.1	509	527.4	519	409.5	529	299.1	539	214.7	549	152.1	559	108	569	79.26	579	59.9
379.2	0.95				459.2	693.7	469.2	691.3	479.2	721.6	489.2	701.9	499.2	625.7	509.2	525.2	519.2	407.8	529.2	297.9	539.2	213.9	549.2	151.6	559.2	107.7	569.2	79.06	579.2	59.77
379.4	0.948				459.4	692.8	469.4	689.8	479.4	719.3	489.4	699.3	499.4	623.3	509.4	523.1	519.4	406.1	529.4	296.7	539.4	213	549.4	151.1	559.4	107.3	569.4	78.81	579.4	59.61
379.6	0.946				459.6	692	469.6	688.3	479.6	717	489.6	696.7	499.6	620.9	509.6	520.9	519.6	404.4	529.6	295.4	539.6	212.2	549.6	150.5	559.6	107	569.6	78.61	579.6	59.46
379.8	0.945				459.8	691.1	469.8	686.7	479.8	714.8	489.8	694.2	499.8	618.6	509.8	518.8	519.8	402.7	529.8	294.3	539.8	211.3	549.8	149.9	559.8	106.6	569.8	78.37	579.8	59.31
380	0.943				460	690.3	470	685.2	480	712.6	490	691.5	500	616.2	510	516.7	520	401	530	293.1	540	210.4	550	149.4	560	106.2	570	78.17	580	59.15
380.2	0.941				460.2	689.3	470.2	683.6	480.2	710.3	490.2	688.8	500.2	613.9	510.2	514.5	520.2	399.4	530.2	292	540.2	209.7	550.2	148.8	560.2	105.9	570.2	77.89	580.2	58.96
380.4	0.939				460.4	688.5	470.4	682.1	480.4	707.9	490.4	686.2	500.4	611.4	510.4	512.4	520.4	397.7	530.4	290.8	540.4	208.9	550.4	148.2	560.4	105.6	570.4	77.66	580.4	58.76
380.6	0.937				460.6	687.6	470.6	680.5	480.6	705.7	490.6	683.6	500.6	609.1	510.6	510.4	520.6	396.1	530.6	289.7	540.6	208.1	550.6	147.7	560.6	105.2	570.6	77.45	580.6	58.61
380.8	0.935				460.8	686.6	470.8	679	480.8	703.4	490.8	681	500.8	606.6	510.8	508.3	520.8	394.5	530.8	288.5	540.8	207.2	550.8	147.2	560.8	104.9	570.8	77.19	580.8	58.43
381	0.932				461	685.7	471	677.4	481	701.1	491	678.3	501	604.2	511	506.1	521	392.8	531	287.3	541	206.4	551	146.7	561	104.5	571	76.95	581	58.31
381.2	0.93				461.2	684.7	471.2	675.9	481.2	698.9	491.2	675.7	501.2	601.7	511.2	504	521.2	391.3	531.2	286.2	541.2	205.6	551.2	146.1	561.2	104.2	571.2	76.77	581.2	58.16
381.4	0.928				461.4	683.8	471.4	674.4	481.4	696.5	491.4	673.1	501.4	599.3	511.4	501.9	521.4	389.6	531.4	285	541.4	204.8	551.4	145.6	561.4	103.9	571.4	76.57	581.4	57.98
381.6	0.926				461.6	682.9	471.6	672.8	481.6	694.1	491.6	670.5	501.6	596.8	511.6	499.8	521.6	388	531.6	283.8	541.6	204	551.6	145.1	561.6	103.5	571.6	76.3	581.6	57.79
381.8	0.923				461.8	681.9	471.8	671.2	481.8	691.7	491.8	667.9	501.8	594.4	511.8	497.7	521.8	386.3	531.8	282.7	541.8	203.2	551.8	144.6	561.8	103.2	571.8	76.09	581.8	57.6
382	0.921				462	681.1	472	669.6	482	689.5	492	665.3	502	591.9	512	495.6	522	384.7	532	281.5	542	202.4	552	144	562	102.8	572	75.86	582	57.44
382.2	0.919				462.2	680.1	472.2	668	482.2	687.1	492.2	662.8	502.2	589.5	512.2	493.5	522.2	383.1	532.2	280.3	542.2	201.6	552.2	143.5	562.2	102.5	572.2	75.6	582.2	57.27
382.4	0.916				462.4	679.1	472.4	666.4	482.4	684.8	492.4	660.3	502.4	587	512.4	491.4	522.4	381.5	532.4	279.1	542.4	200.8	552.4	143	562.4	102.2	572.4	75.38	582.4	57.09
382.6	0.914				462.6	678.3	472.6	664.6	482.6	682.5	492.6	657.7	502.6	584.6	512.6	489.3	522.6	379.9	532.6	277.9	542.6	200	552.6	142.5	562.6	101.9	572.6	75.13	582.6	56.92
382.8	0.911				462.8	677.4	472.8	663	482.8	680.2	492.8	655.2	502.8	582.1	512.8	487.2	522.8	378.3	532.8	276.7	542.8	199.2	552.8	142	562.8	101.5	572.8	74.97	582.8	56.79
383	0.909				463	676.5	473	661.3	483	677.8	493	652.6	503	579.8	513	485.3	523	376.7	533	275.6	543	198.5	553	141.4	563	101.2	573	74.75	583	56.62
383.2	0.906				463.2	675.6	473.2	659.7	483.2	675.5	493.2	650.1	503.2	577.4	513.2	483.1	523.2	375.1	533.2	274.4	543.2	197.7	553.2	140.8	563.2	100.9	573.2	74.58	583.2	56.48
383.4	0.904				463.4	674.7	473.4	658.1	483.4	673.2	493.4	647.6	503.4	575.1	513.4	481	523.4	373.4	533.4	273.4	543.4	196.9	553.4	140.3	563.4	100.6	573.4	74.33	583.4	56.34
383.6	0.901				463.6	673.8	473.6	656.3	483.6	671	493.6	645.1	503.6	572.7	513.6	479.1	523.6	371.8	533.6	272.4	543.6	196.2	553.6	139.8	563.6	100.2	573.6	74.11	583.6	56.23
383.8	0.899				463.8	672.7	473.8	654.6	483.8	668.7	493.8	642.6	503.8	570.3	513.8	477	523.8	370.2	533.8	271.3	543.8	195.5	553.8	139.3	563.8	99.85	573.8	73.9	583.8	56.04
384	0.896				464	671.9	474	652.9	484	666.3	494	640.2	504	567.9	514	475	524	368.7	534	270.1	544	194.7	554	138.8	564	99.51	574	73.72	584	55.85
384.2	0.893				464.2	671.1	474.2	651.3	484.2	664	494.2	637.7	504.2	565.6	514.2	473	524.2	367.1	534.2	269.1	544.2	193.9	554.2	138.3	564.2	99.16	574.2	73.48	584.2	55.68
384.4	0.89				464.4	670.2	474.4	649.6	484.4	661.8	494.4	635.2	504.4	563.3	514.4	470.9	524.4	365.6	534.4	268	544.4	193.1	554.4	137.8	564.4	98.85	574.4	73.2	584.4	55.55
384.6	0.888				464.6	669.3	474.6	647.9	484.6	659.5	494.6	632.8	504.6	561	514.6	468.8	524.6	364.1	534.6	266.9	544.6	192.4	554.6	137.3	564.6	98.53	574.6	72.98	584.6	55.41
384.8	0.885				464.8	668.3	474.8	646.2	484.8	657.2	494.8	630.3	504.8	558.6	514.8	466.9	524.8	362.5	534.8	265.8	544.8	191.6	554.8	136.8	564.8	98.27	574.8	72.75	584.8	55.28
385	0.882				465	667.3	475	644.4	485	654.9	495	627.8	505	556.3	515	464.9	525	360.9	535	264.7	545	190.8	555	136.3	565	97.9	575	72.51	585	55.1
385.2	0.879				465.2	666.3	475.2	642.6	485.2	652.6	495.2	625.4	505.2	554	515.2	462.8	525.2	359.5	535.2	263.6	545.2	190.1	555.2	135.8	565.2	97.64	575.2	72.27	585.2	54.92
385.4	0.876				465.4	665.5	475.4	640.9	485.4	650.4	495.4	623.1	505.4	551.6	515.4	460.9	525.4	357.9	535.4	262.6	545.4	189.3	555.4	135.3	565.4	97.33	575.4	72.05	585.4	54.75
385.6	0.873				465.6	664.5	475.6	639.1	485.6	648.1	495.6	620.6	505.6	549.3	515.6	458.9	525.6	356.4	535.6	261.5	545.6	188.6	555.6	134.8	565.6	96.97	575.6	71.83	585.6	54.6
385.8	0.87				465.8	663.7	475.8	637.4	485.8	645.8	495.8	618.2	505.8	547	515.8	457	525.8	354.8	535.8	260.4	545.8	187.9	555.8	134.3	565.8	96.65	575.8	71.62	585.8	54.44
386	0.867				466	662.8	476	635.6	486	643.5	496	615.9	506	544.7	516	455	526	353.4	536	259.4	546	187.1	556	133.8	566	96.25	576	71.4	586	54.34
386.2	0.864				466.2	661.8	476.2	633.9	486.2	641.2	496.2	613.5	506.2	542.3	516.2	453.1	526.2	351.8	536.2	258.3	546.2	186.4	556.2	133.3	566.2	95.96	576.2	71.16	586.2	54.2
386.4	0.86				466.4	661	476.4	632.2	486.4	638.9	496.4	611.1	506.4	540	516.4	451.2	526.4	350.3	536.4	257.2	546.4	185.7	556.4	132.8	566.4	95.63	576.4	70.92	586.4	54.02
386.6	0.857				466.6	660	476.6	630.4	486.6	636.7	496.6	608.8	506.6	537.8	516.6	449.3	526.6	348.9	536.6	256.1	546.6	185	556.6	132.3	566.6	95.31	576.6	70.71	586.6	53.88
386.8	0.854				466.8	659	476.8	628.7	486.8	634.3	496.8	606.4	506.8	535.5	516.8	447.4	526.8	347.4	536.8	255	546.8	184.2	556.8	131.8	566.8	95.08	576.8	70.43	586.8	53.81
387	0.85				467	658.1	477	627	487	632	497	604	507	533.3	517	445.5	527	345.9	537	253.9	547	183.4	557	131.4	567	94.79	577	70.22	587	53.6
387.2	0.847				467.2	657.2	477.2	625.2	487.2	629.7	497.2	601.6	507.2	531	517.2	443.7	527.2	344.4	537.2	252.8	547.2	182.7	557.2	131	567.2	94.49	577.2	70.03	587.2	53.44
387.4	0.843				467.4	656.2	477.4	623.5	487.4	627.3	497.4	599.3	507.4	528.7	517.4	441.7	527.4	342.9	537.4	251.7	547.4	182	557.4	130.4	567.4	94.21	577.4	69.78	587.4	53.26
387.6	0.84				467.6	655.3	477.6	621.8	487.6	625	497.6	597	507.6	526.5	517.6	439.8	527.6	341.4	537.6	250.7	547.6	181.2	557.6	129.9	567.6	93.9	577.6	69.55	587.6	53.14
387.8	0.836				467.8	654.3	477.8	620.1	487.8	622.7	497.8	594.7	507.8	524.3	517.8	438	527.8	340	537.8	249.7	547.8	180.5	557.8	129.5	567.8	93.69	577.8	69.33	587.8	52.97
388	0.833				468	653.3	478	618.4	488	620.5	498	592.5	508	522.1	518	436.1	528	338.6	538	248.7	548	179.8	558	129	568	93.37	578	69.05	588	52.82
388.2	0.829				468.2	652.2	478.2	616.8	488.2	618.2	498.2	590.1	508.2	519.8	518.2	434.1	528.2	337.2	538.2	247.6	548.2	179	558.2	128.6	568.2	93.07	578.2	68.86	588.2	52.63
388.4	0.825				468.4	651.2	478.4	615.1	488.4	616	498.4	587.8	508.4	517.7	518.4	432.2	528.4	335.7	538.4	246.6	548.4	178.3	558.4	128.1	568.4	92.77	578.4	68.58	588.4	52.56
388.6	0.821				468.6	650.2	478.6	613.5	488.6	613.8	498.6	585.6	508.6	515.5	518.6	430.3	528.6	334.2	538.6	245.5	548.6	177.6	558.6	127.6	568.6	92.48	578.6	68.28	588.6	52.36
388.8	0.818				468.8	649.1	478.8	611.8	488.8	611.6	498.8	583.2	508.8	513.3	518.8	428.4	528.8	332.8	538.8	244.5	548.8	176.9	558.8	127.1	568.8	92.22	578.8	68.09	588.8	52.21
389	0.814				469	648	479	610.1	489	609.4	499	580.9	509	511.1	519	426.6	529	331.5	539	243.4	549	176.3	559	126.6	569	91.89	579	67.88	589	52.13
389.2	0.81				469.2	647	479.2	608.3	489.2	607.1	499.2	578.6	509.2	508.9	519.2	424.7	529.2	330	539.2	242.4	549.2	175.6	559.2	126.2	569.2	91.6	579.2	67.66	589.2	52.01
389.4	0.806				469.4	645.9	479.4	606.6	489.4	604.9	499.4	576.4	509.4	506.7	519.4	422.8	529.4	328.5	539.4	241.5	549.4	175	559.4	125.7	569.4	91.29	579.4	67.43	589.4	51.89
389.6	0.802				469.6	644.8	479.6	604.8	489.6	602.7	499.6	574.2	509.6	504.6	519.6	421.1	529.6	327	539.6	240.4	549.6	174.3	559.6	125.3	569.6	90.93	579.6	67.16	589.6	51.79
389.8	0.799				469.8	643.8	479.8	603	489.8	600.6	499.8	572	509.8	502.4	519.8	419.3	529.8	325.6	539.8	239.4	549.8	173.5	559.8	124.8	569.8	90.64	579.8	66.94	589.8	51.66
390	0.795				470	642.8	480	601.3	490	598.3	500	569.7	510	500.3	520	417.5	530	324.2	540	238.5	550	172.8	560	124.3	570	90.3	580	66.72	590	51.54
390.2	0.791				470.2	641.7	480.2	599.5	490.2	596.1	500.2	567.4	510.2	498.2	520.2	415.7	530.2	322.9	540.2	237.4	550.2	172.1	560.2	123.9	570.2	90.03	580.2	66.45	590.2	51.4
390.4	0.787				470.4	640.6	480.4	597.8	490.4	593.9	500.4	565.1	510.4	496.1	520.4	414	530.4	321.5	540.4	236.3	550.4	171.5	560.4	123.5	570.4	89.7	580.4	66.22	590.4	51.29
390.6	0.783				470.6	639.5	480.6	596.1	490.6	591.7	500.6	562.8	510.6	494	520.6	412.3	530.6	320.1	540.6	235.3	550.6	170.8	560.6	123	570.6	89.42	580.6	66.02	590.6	51.14
390.8	0.779				470.8	638.4	480.8	594.3	490.8	589.6	500.8	560.6	510.8	491.9	520.8	410.5	530.8	318.7	540.8	234.4	550.8	170.1	560.8	122.6	570.8	89.11	580.8	65.81	590.8	51.01
391	0.775				471	637.3	481	592.6	491	587.4	501	558.2	511	489.8	521	408.7	531	317.3	541	233.4	551	169.4	561	122.1	571	88.85	581	65.62	591	50.85
391.2	0.771				471.2	636.1	481.2	590.8	491.2	585	501.2	555.9	511.2	487.7	521.2	406.9	531.2	316	541.2	232.4	551.2	168.7	561.2	121.7	571.2	88.61	581.2	65.42	591.2	50.71
391.4	0.767				471.4	635	481.4	589	491.4	582.7	501.4	553.7	511.4	485.5	521.4	405.2	531.4	314.7	541.4	231.5	551.4	168.1	561.4	121.3	571.4	88.3	581.4	65.2	591.4	50.54
391.6	0.763				471.6	633.9	481.6	587.1	491.6	580.5	501.6	551.4	511.6	483.4	521.6	403.5	531.6	313.3	541.6	230.6	551.6	167.4	561.6	120.8	571.6	88.02	581.6	65.01	591.6	50.35
391.8	0.758				471.8	632.8	481.8	585.4	491.8	578.3	501.8	549.1	511.8	481.4	521.8	401.7	531.8	312	541.8	229.6	551.8	166.8	561.8	120.4	571.8	87.73	581.8	64.83	591.8	50.21
392	0.754				472	631.7	482	583.6	492	576	502	546.9	512	479.3	522	400	532	310.7	542	228.7	552	166.1	562	119.9	572	87.45	582	64.67	592	50.12
392.2	0.75				472.2	630.6	482.2	581.8	492.2	573.8	502.2	544.5	512.2	477.3	522.2	398.2	532.2	309.5	542.2	227.7	552.2	165.4	562.2	119.4	572.2	87.15	582.2	64.44	592.2	49.99
392.4	0.746				472.4	629.4	482.4	580.1	492.4	571.5	502.4	542.2	512.4	475.3	522.4	396.5	532.4	308.2	542.4	226.7	552.4	164.8	562.4	119	572.4	86.89	582.4	64.24	592.4	49.81
392.6	0.742				472.6	628.3	482.6	578.3	492.6	569.4	502.6	539.9	512.6	473.3	522.6	394.8	532.6	306.9	542.6	225.7	552.6	164.1	562.6	118.6	572.6	86.61	582.6	64.06	592.6	49.65
392.8	0.738				472.8	627.1	482.8	576.5	492.8	567.3	502.8	537.7	512.8	471.4	522.8	393.1	532.8	305.5	542.8	224.7	552.8	163.4	562.8	118.1	572.8	86.32	582.8	63.82	592.8	49.53
393	0.734				473	626	483	574.7	493	565.1	503	535.5	513	469.3	523	391.3	533	304.2	543	223.8	553	162.8	563	117.7	573	86	583	63.61	593	49.4
393.2	0.729				473.2	624.8	483.2	572.8	493.2	562.9	503.2	533.2	513.2	467.3	523.2	389.7	533.2	302.9	543.2	222.9	553.2	162.1	563.2	117.3	573.2	85.76	583.2	63.37	593.2	49.29
393.4	0.725				473.4	623.5	483.4	571.1	493.4	560.8	503.4	530.9	513.4	465.2	523.4	387.9	533.4	301.5	543.4	221.9	553.4	161.5	563.4	116.9	573.4	85.5	583.4	63.18	593.4	49.12
393.6	0.721				473.6	622.3	483.6	569.3	493.6	558.7	503.6	528.7	513.6	463.2	523.6	386.3	533.6	300.3	543.6	221	553.6	160.9	563.6	116.5	573.6	85.19	583.6	62.97	593.6	48.95
393.8	0.717				473.8	621.1	483.8	567.5	493.8	556.6	503.8	526.5	513.8	461.3	523.8	384.6	533.8	299	543.8	220	553.8	160.2	563.8	116.1	573.8	84.87	583.8	62.78	593.8	48.8
394	0.713				474	619.8	484	565.8	494	554.5	504	524.3	514	459.3	524	382.9	534	297.7	544	219.1	554	159.6	564	115.6	574	84.58	584	62.57	594	48.67
394.2	0.709				474.2	618.6	484.2	564	494.2	552.4	504.2	522	514.2	457.3	524.2	381.2	534.2	296.5	544.2	218.3	554.2	159	564.2	115.1	574.2	84.3	584.2	62.36	594.2	48.5
394.4	0.705				474.4	617.3	484.4	562.1	494.4	550.2	504.4	519.9	514.4	455.3	524.4	379.5	534.4	295.2	544.4	217.3	554.4	158.4	564.4	114.8	574.4	84.02	584.4	62.17	594.4	48.38
394.6	0.701				474.6	616	484.6	560.3	494.6	548.2	504.6	517.7	514.6	453.4	524.6	377.9	534.6	293.9	544.6	216.4	554.6	157.8	564.6	114.4	574.6	83.71	584.6	61.94	594.6	48.29
394.8	0.696				474.8	614.7	484.8	558.4	494.8	546.2	504.8	515.5	514.8	451.4	524.8	376.2	534.8	292.7	544.8	215.5	554.8	157.1	564.8	114	574.8	83.44	584.8	61.75	594.8	48.09
395	0.692				475	613.4	485	556.6	495	544.1	505	513.4	515	449.5	525	374.5	535	291.4	545	214.6	555	156.5	565	113.6	575	83.11	585	61.56	595	47.95
395.2	0.688				475.2	612.1	485.2	554.9	495.2	542	505.2	511.3	515.2	447.5	525.2	372.8	535.2	290.1	545.2	213.7	555.2	155.9	565.2	113.2	575.2	82.8	585.2	61.36	595.2	47.81
395.4	0.684				475.4	610.9	485.4	553.1	495.4	539.9	505.4	509.1	515.4	445.6	525.4	371.1	535.4	288.9	545.4	212.8	555.4	155.3	565.4	112.7	575.4	82.52	585.4	61.11	595.4	47.64
395.6	0.68				475.6	609.7	485.6	551.2	495.6	537.8	505.6	507	515.6	443.7	525.6	369.5	535.6	287.6	545.6	211.9	555.6	154.6	565.6	112.3	575.6	82.25	585.6	60.91	595.6	47.46
395.8	0.676				475.8	608.3	485.8	549.4	495.8	535.8	505.8	504.9	515.8	441.7	525.8	367.9	535.8	286.4	545.8	211	555.8	154	565.8	112	575.8	81.98	585.8	60.72	595.8	47.33
396	0.671				476	607.1	486	547.7	496	533.7	506	502.8	516	439.8	526	366.3	536	285.2	546	210.1	556	153.4	566	111.6	576	81.71	586	60.53	596	47.24
396.2	0.667				476.2	605.9	486.2	545.9	496.2	531.7	506.2	500.8	516.2	437.8	526.2	364.7	536.2	283.9	546.2	209.2	556.2	152.8	566.2	111.2	576.2	81.4	586.2	60.33	596.2	47.11
396.4	0.663				476.4	604.6	486.4	544.2	496.4	529.6	506.4	498.7	516.4	435.9	526.4	363.1	536.4	282.7	546.4	208.4	556.4	152.2	566.4	110.8	576.4	81.11	586.4	60.16	596.4	46.92
396.6	0.659				476.6	603.4	486.6	542.4	496.6	527.6	506.6	496.6	516.6	434.1	526.6	361.5	536.6	281.4	546.6	207.4	556.6	151.5	566.6	110.4	576.6	80.82	586.6	60.01	596.6	46.7
396.8	0.655				476.8	602.2	486.8	540.6	496.8	525.6	506.8	494.5	516.8	432.2	526.8	359.9	536.8	280.2	546.8	206.6	556.8	150.9	566.8	110	576.8	80.56	586.8	59.82	596.8	46.56
397	0.651				477	600.9	487	538.9	497	523.6	507	492.5	517	430.3	527	358.4	537	279	547	205.7	557	150.3	567	109.6	577	80.28	587	59.64	597	46.4
397.2	0.647				477.2	599.6	487.2	537.1	497.2	521.5	507.2	490.4	517.2	428.5	527.2	356.8	537.2	277.8	547.2	204.8	557.2	149.7	567.2	109.2	577.2	80.03	587.2	59.39	597.2	46.22
397.4	0.643				477.4	598.3	487.4	535.3	497.4	519.6	507.4	488.3	517.4	426.6	527.4	355.3	537.4	276.5	547.4	203.9	557.4	149.1	567.4	108.8	577.4	79.75	587.4	59.23	597.4	46.03
397.6	0.639				477.6	596.9	487.6	533.5	497.6	517.5	507.6	486.2	517.6	424.8	527.6	353.6	537.6	275.3	547.6	203.1	557.6	148.5	567.6	108.4	577.6	79.43	587.6	59.03	597.6	45.9
397.8	0.635				477.8	595.6	487.8	531.8	497.8	515.6	507.8	484.3	517.8	422.9	527.8	352.1	537.8	274.1	547.8	202.2	557.8	147.9	567.8	108	577.8	79.19	587.8	58.88	597.8	45.75
398	0.631				478	594.3	488	530.1	498	513.6	508	482.3	518	421.1	528	350.6	538	273	548	201.3	558	147.2	568	107.6	578	78.93	588	58.74	598	45.63
398.2	0.627				478.2	593	488.2	528.3	498.2	511.7	508.2	480.2	518.2	419.3	528.2	349.1	538.2	271.8	548.2	200.5	558.2	146.6	568.2	107.2	578.2	78.66	588.2	58.59	598.2	45.48
398.4	0.623				478.4	591.7	488.4	526.5	498.4	509.8	508.4	478.2	518.4	417.4	528.4	347.5	538.4	270.7	548.4	199.7	558.4	146	568.4	106.8	578.4	78.43	588.4	58.38	598.4	45.32
398.6	0.619				478.6	590.3	488.6	524.8	498.6	507.9	508.6	476.1	518.6	415.6	528.6	346	538.6	269.4	548.6	198.9	558.6	145.5	568.6	106.4	578.6	78.17	588.6	58.2	598.6	45.16
398.8	0.615				478.8	588.9	488.8	523	498.8	506.1	508.8	474.1	518.8	413.8	528.8	344.5	538.8	268.2	548.8	198	558.8	144.9	568.8	106	578.8	77.91	588.8	58.02	598.8	44.99
399	0.611				479	587.6	489	521.3	499	504.2	509	472	519	412	529	343	539	267.1	549	197.2	559	144.3	569	105.6	579	77.63	589	57.8	599	44.83
399.2	0.607				479.2	586.2	489.2	519.5	499.2	502.3	509.2	470.1	519.2	410.3	529.2	341.5	539.2	265.9	549.2	196.4	559.2	143.8	569.2	105.2	579.2	77.35	589.2	57.62	599.2	44.67
399.4	0.603				479.4	584.9	489.4	517.7	499.4	500.4	509.4	468.1	519.4	408.4	529.4	340	539.4	264.8	549.4	195.6	559.4	143.2	569.4	104.9	579.4	77.11	589.4	57.42	599.4	44.55
399.6	0.599				479.6	583.5	489.6	516	499.6	498.5	509.6	466.1	519.6	406.7	529.6	338.5	539.6	263.6	549.6	194.7	559.6	142.6	569.6	104.6	579.6	76.81	589.6	57.19	599.6	44.41
399.8	0.595				479.8	582.1	489.8	514.2	499.8	496.7	509.8	464.1	519.8	404.9	529.8	337	539.8	262.4	549.8	193.9	559.8	142	569.8	104.2	579.8	76.55	589.8	56.98	599.8	44.26
400	0.591				480	580.8	490	512.4	500	494.8	510	462.1	520	403.2	530	335.6	540	261.3	550	193.2	560	141.5	570	103.8	580	76.33	590	56.82	600	44.15
400.2	0.587				480.2	579.5	490.2	510.6	500.2	492.9	510.2	460.2	520.2	401.5	530.2	334.1	540.2	260.2	550.2	192.3	560.2	140.9	570.2	103.3	580.2	76.06	590.2	56.68	600.2	44
400.4	0.583				480.4	578.2	490.4	508.9	500.4	491	510.4	458.2	520.4	399.7	530.4	332.6	540.4	259.1	550.4	191.5	560.4	140.4	570.4	102.9	580.4	75.83	590.4	56.55	600.4	43.88
400.6	0.579				480.6	576.8	490.6	507.1	500.6	489	510.6	456.2	520.6	398	530.6	331.1	540.6	257.9	550.6	190.7	560.6	139.9	570.6	102.5	580.6	75.57	590.6	56.36	600.6	43.72
400.8	0.575				480.8	575.4	490.8	505.4	500.8	487.1	510.8	454.3	520.8	396.3	530.8	329.6	540.8	256.7	550.8	189.9	560.8	139.3	570.8	102.1	580.8	75.29	590.8	56.17	600.8	43.61
401	0.571				481	574	491	503.7	501	485.1	511	452.4	521	394.6	531	328.1	541	255.6	551	189.1	561	138.7	571	101.7	581	74.99	591	55.98	601	43.51
401.2	0.567				481.2	572.5	491.2	502.1	501.2	483.1	511.2	450.4	521.2	392.8	531.2	326.6	541.2	254.5	551.2	188.4	561.2	138.1	571.2	101.4	581.2	74.68	591.2	55.77	601.2	43.36
401.4	0.563				481.4	571.1	491.4	500.3	501.4	481.2	511.4	448.6	521.4	391.1	531.4	325.2	541.4	253.4	551.4	187.6	561.4	137.5	571.4	101	581.4	74.36	591.4	55.63	601.4	43.24
401.6	0.56				481.6	569.6	491.6	498.6	501.6	479.3	511.6	446.7	521.6	389.4	531.6	323.7	541.6	252.3	551.6	186.8	561.6	137	571.6	100.6	581.6	74.11	591.6	55.41	601.6	43.12
401.8	0.556				481.8	568.2	491.8	496.9	501.8	477.4	511.8	444.8	521.8	387.7	531.8	322.4	541.8	251.1	551.8	186.1	561.8	136.4	571.8	100.3	581.8	73.86	591.8	55.21	601.8	42.95
402	0.552				482	566.8	492	495.2	502	475.4	512	442.8	522	385.9	532	320.9	542	250	552	185.3	562	135.8	572	99.89	582	73.61	592	55.06	602	42.84
402.2	0.548				482.2	565.4	492.2	493.6	502.2	473.4	512.2	441	522.2	384.3	532.2	319.4	542.2	248.8	552.2	184.6	562.2	135.4	572.2	99.54	582.2	73.32	592.2	54.88	602.2	42.67
402.4	0.544				482.4	563.9	492.4	491.9	502.4	471.5	512.4	439.2	522.4	382.6	532.4	318	542.4	247.8	552.4	183.8	562.4	134.8	572.4	99.2	582.4	73.04	592.4	54.64	602.4	42.53
402.6	0.541				482.6	562.4	492.6	490.2	502.6	469.6	512.6	437.3	522.6	380.9	532.6	316.6	542.6	246.7	552.6	183	562.6	134.4	572.6	98.86	582.6	72.78	592.6	54.46	602.6	42.43
402.8	0.537				482.8	561.1	492.8	488.5	502.8	467.7	512.8	435.4	522.8	379.2	532.8	315.1	542.8	245.6	552.8	182.3	562.8	133.8	572.8	98.49	582.8	72.55	592.8	54.3	602.8	42.2
403	0.533				483	559.6	493	486.7	503	465.8	513	433.6	523	377.5	533	313.8	543	244.5	553	181.5	563	133.2	573	98.15	583	72.26	593	54.07	603	42.06
403.2	0.529				483.2	558.1	493.2	485.1	503.2	463.9	513.2	431.8	523.2	375.8	533.2	312.3	543.2	243.4	553.2	180.6	563.2	132.8	573.2	97.84	583.2	72.01	593.2	53.92	603.2	41.93
403.4	0.526				483.4	556.5	493.4	483.4	503.4	462	513.4	430	523.4	374.1	533.4	310.9	543.4	242.4	553.4	179.9	563.4	132.3	573.4	97.47	583.4	71.76	593.4	53.73	603.4	41.77
403.6	0.522				483.6	555.1	493.6	481.7	503.6	460.1	513.6	428.1	523.6	372.5	533.6	309.5	543.6	241.3	553.6	179.2	563.6	131.7	573.6	97.05	583.6	71.5	593.6	53.54	603.6	41.63
403.8	0.518				483.8	553.7	493.8	480	503.8	458.2	513.8	426.2	523.8	370.8	533.8	308.1	543.8	240.2	553.8	178.4	563.8	131.1	573.8	96.64	583.8	71.29	593.8	53.35	603.8	41.54
404	0.514				484	552.3	494	478.3	504	456.4	514	424.4	524	369.2	534	306.6	544	239.1	554	177.7	564	130.6	574	96.28	584	71.05	594	53.2	604	41.37
404.2	0.511				484.2	550.8	494.2	476.5	504.2	454.4	514.2	422.6	524.2	367.5	534.2	305.3	544.2	238.1	554.2	176.9	564.2	130.1	574.2	95.94	584.2	70.77	594.2	53.07	604.2	41.21
404.4	0.507				484.4	549.3	494.4	474.9	504.4	452.5	514.4	420.9	524.4	366	534.4	304	544.4	237	554.4	176.2	564.4	129.5	574.4	95.6	584.4	70.52	594.4	52.88	604.4	41.09
404.6	0.503				484.6	547.8	494.6	473.2	504.6	450.7	514.6	419.1	524.6	364.3	534.6	302.6	544.6	236	554.6	175.4	564.6	129	574.6	95.2	584.6	70.27	594.6	52.72	604.6	41
404.8	0.5				484.8	546.4	494.8	471.6	504.8	448.9	514.8	417.2	524.8	362.8	534.8	301.3	544.8	235	554.8	174.7	564.8	128.5	574.8	94.83	584.8	70.03	594.8	52.59	604.8	40.89
405	0.496				485	544.9	495	470	505	447	515	415.4	525	361.1	535	300	545	233.9	555	174	565	128	575	94.51	585	69.77	595	52.42	605	40.79
405.2	0.492				485.2	543.4	495.2	468.3	505.2	445.1	515.2	413.6	525.2	359.6	535.2	298.6	545.2	232.9	555.2	173.3	565.2	127.4	575.2	94.14	585.2	69.52	595.2	52.21	605.2	40.65
405.4	0.488				485.4	542	495.4	466.7	505.4	443.3	515.4	411.8	525.4	358	535.4	297.3	545.4	231.9	555.4	172.5	565.4	126.9	575.4	93.82	585.4	69.31	595.4	52.01	605.4	40.57
405.6	0.485				485.6	540.6	495.6	465	505.6	441.5	515.6	410	525.6	356.4	535.6	296	545.6	230.9	555.6	171.8	565.6	126.4	575.6	93.48	585.6	69.09	595.6	51.84	605.6	40.42
405.8	0.481				485.8	539.1	495.8	463.4	505.8	439.7	515.8	408.3	525.8	354.9	535.8	294.7	545.8	229.9	555.8	171.1	565.8	125.9	575.8	93.09	585.8	68.89	595.8	51.66	605.8	40.28
406	0.477				486	537.6	496	461.7	506	437.9	516	406.5	526	353.2	536	293.4	546	228.9	556	170.3	566	125.4	576	92.78	586	68.64	596	51.49	606	40.14
406.2	0.474				486.2	536.1	496.2	460	506.2	436.1	516.2	404.7	526.2	351.6	536.2	292	546.2	227.9	556.2	169.6	566.2	125	576.2	92.43	586.2	68.44	596.2	51.28	606.2	40.04
406.4	0.47				486.4	534.6	496.4	458.4	506.4	434.3	516.4	403	526.4	350.1	536.4	290.8	546.4	226.9	556.4	168.9	566.4	124.6	576.4	92.03	586.4	68.22	596.4	51.13	606.4	39.9
406.6	0.467				486.6	533.1	496.6	456.9	506.6	432.5	516.6	401.3	526.6	348.6	536.6	289.5	546.6	225.9	556.6	168.3	566.6	124.1	576.6	91.72	586.6	68.01	596.6	51.04	606.6	39.75
406.8	0.463				486.8	531.7	496.8	455.3	506.8	430.8	516.8	399.6	526.8	347	536.8	288.2	546.8	224.9	556.8	167.6	566.8	123.5	576.8	91.38	586.8	67.8	596.8	50.85	606.8	39.61
407	0.459				487	530.3	497	453.8	507	429.1	517	397.8	527	345.5	537	286.9	547	224	557	166.8	567	123	577	91.05	587	67.55	597	50.68	607	39.48
407.2	0.456				487.2	528.8	497.2	452.2	507.2	427.3	517.2	396	527.2	344	537.2	285.6	547.2	223	557.2	166.1	567.2	122.6	577.2	90.71	587.2	67.28	597.2	50.51	607.2	39.37
407.4	0.452				487.4	527.3	497.4	450.6	507.4	425.5	517.4	394.3	527.4	342.5	537.4	284.3	547.4	222	557.4	165.4	567.4	122.2	577.4	90.38	587.4	67.07	597.4	50.29	607.4	39.2
407.6	0.449				487.6	525.8	497.6	449	507.6	423.8	517.6	392.6	527.6	341	537.6	283.1	547.6	221	557.6	164.7	567.6	121.7	577.6	90.06	587.6	66.85	597.6	50.1	607.6	39.09
407.8	0.445				487.8	524.2	497.8	447.5	507.8	422.1	517.8	390.8	527.8	339.5	537.8	281.8	547.8	220	557.8	164	567.8	121.2	577.8	89.7	587.8	66.64	597.8	49.92	607.8	39.04
408	0.441				488	522.7	498	446	508	420.4	518	389.1	528	338.1	538	280.6	548	219.1	558	163.2	568	120.7	578	89.44	588	66.38	598	49.77	608	38.92
408.2	0.438				488.2	521.2	498.2	444.5	508.2	418.7	518.2	387.5	528.2	336.6	538.2	279.3	548.2	218.1	558.2	162.6	568.2	120.3	578.2	89.11	588.2	66.16	598.2	49.6	608.2	38.78
408.4	0.434				488.4	519.7	498.4	442.9	508.4	416.9	518.4	385.8	528.4	335.1	538.4	278.1	548.4	217.2	558.4	161.9	568.4	119.8	578.4	88.79	588.4	65.86	598.4	49.42	608.4	38.65
408.6	0.431				488.6	518.2	498.6	441.3	508.6	415.2	518.6	384.2	528.6	333.6	538.6	276.9	548.6	216.3	558.6	161.3	568.6	119.3	578.6	88.45	588.6	65.62	598.6	49.29	608.6	38.53
408.8	0.427				488.8	516.7	498.8	439.8	508.8	413.5	518.8	382.5	528.8	332.1	538.8	275.6	548.8	215.3	558.8	160.6	568.8	118.8	578.8	88.12	588.8	65.44	598.8	49.1	608.8	38.41
409	0.424				489	515.3	499	438.3	509	411.8	519	380.9	529	330.7	539	274.4	549	214.3	559	160	569	118.4	579	87.77	589	65.19	599	48.95	609	38.3
409.2	0.42				489.2	513.9	499.2	436.8	509.2	410.1	519.2	379.3	529.2	329.2	539.2	273.1	549.2	213.4	559.2	159.3	569.2	118	579.2	87.39	589.2	64.91	599.2	48.79	609.2	38.18
409.4	0.417				489.4	512.4	499.4	435.3	509.4	408.4	519.4	377.6	529.4	327.7	539.4	271.8	549.4	212.5	559.4	158.6	569.4	117.5	579.4	87.07	589.4	64.63	599.4	48.66	609.4	38.13
409.6	0.413				489.6	510.8	499.6	433.8	509.6	406.7	519.6	376	529.6	326.3	539.6	270.6	549.6	211.6	559.6	157.9	569.6	117.1	579.6	86.75	589.6	64.37	599.6	48.51	609.6	38.05
409.8	0.41				489.8	509.3	499.8	432.3	509.8	404.9	519.8	374.4	529.8	324.9	539.8	269.3	549.8	210.6	559.8	157.2	569.8	116.6	579.8	86.41	589.8	64.15	599.8	48.38	609.8	37.99
410	0.406				490	507.9	500	430.8	510	403.3	520	372.8	530	323.4	540	268.1	550	209.8	560	156.5	570	116.2	580	86.12	590	63.87	600	48.22	610	37.88
410.2	0.403				490.2	506.4	500.2	429.3	510.2	401.7	520.2	371.2	530.2	321.9	540.2	266.9	550.2	208.9	560.2	155.9	570.2	115.7	580.2	85.79	590.2	63.62	600.2	48.07	610.2	37.71
410.4	0.399				490.4	505	500.4	427.8	510.4	400	520.4	369.5	530.4	320.5	540.4	265.7	550.4	207.9	560.4	155.2	570.4	115.3	580.4	85.39	590.4	63.37	600.4	47.92	610.4	37.55
410.6	0.396				490.6	503.5	500.6	426.3	510.6	398.4	520.6	367.9	530.6	319.1	540.6	264.6	550.6	207	560.6	154.5	570.6	114.9	580.6	85.09	590.6	63.15	600.6	47.8	610.6	37.43
410.8	0.393				490.8	502	500.8	424.7	510.8	396.8	520.8	366.2	530.8	317.6	540.8	263.4	550.8	206.1	560.8	153.9	570.8	114.4	580.8	84.77	590.8	62.96	600.8	47.62	610.8	37.33
411	0.389				491	500.5	501	423.2	511	395.1	521	364.7	531	316.2	541	262.1	551	205.2	561	153.2	571	114	581	84.42	591	62.72	601	47.54	611	37.2
411.2	0.386				491.2	499	501.2	421.7	511.2	393.5	521.2	363	531.2	314.8	541.2	261	551.2	204.3	561.2	152.6	571.2	113.5	581.2	84.05	591.2	62.55	601.2	47.39	611.2	37.04
411.4	0.382				491.4	497.6	501.4	420.2	511.4	392	521.4	361.5	531.4	313.4	541.4	259.8	551.4	203.4	561.4	152	571.4	113.1	581.4	83.71	591.4	62.3	601.4	47.25	611.4	36.97
411.6	0.379				491.6	496.1	501.6	418.7	511.6	390.4	521.6	359.9	531.6	312	541.6	258.7	551.6	202.5	561.6	151.3	571.6	112.6	581.6	83.42	591.6	62.09	601.6	47.13	611.6	36.89
411.8	0.375				491.8	494.6	501.8	417.2	511.8	388.7	521.8	358.4	531.8	310.7	541.8	257.6	551.8	201.7	561.8	150.7	571.8	112.2	581.8	83.11	591.8	61.87	601.8	46.98	611.8	36.76
412	0.372				492	493.1	502	415.6	512	387	522	356.8	532	309.3	542	256.4	552	200.9	562	150.1	572	111.7	582	82.76	592	61.73	602	46.82	612	36.66
412.2	0.369				492.2	491.7	502.2	414.1	512.2	385.3	522.2	355.3	532.2	307.9	542.2	255.2	552.2	200	562.2	149.5	572.2	111.1	582.2	82.39	592.2	61.54	602.2	46.7	612.2	36.53
412.4	0.365				492.4	490.2	502.4	412.6	512.4	383.8	522.4	353.8	532.4	306.4	542.4	254	552.4	199.1	562.4	148.8	572.4	110.7	582.4	81.97	592.4	61.34	602.4	46.56	612.4	36.41
412.6	0.362				492.6	488.7	502.6	411.1	512.6	382.2	522.6	352.2	532.6	305.1	542.6	253	552.6	198.3	562.6	148.2	572.6	110.3	582.6	81.69	592.6	61.08	602.6	46.43	612.6	36.27
412.8	0.359				492.8	487.2	502.8	409.6	512.8	380.6	522.8	350.6	532.8	303.8	542.8	251.8	552.8	197.5	562.8	147.7	572.8	109.8	582.8	81.39	592.8	60.89	602.8	46.25	612.8	36.11
413	0.355				493	485.8	503	408.1	513	379	523	349	533	302.5	543	250.7	553	196.6	563	147	573	109.4	583	81	593	60.66	603	46.07	613	36.05
413.2	0.352				493.2	484.3	503.2	406.6	513.2	377.3	523.2	347.5	533.2	301.1	543.2	249.6	553.2	195.8	563.2	146.4	573.2	108.9	583.2	80.71	593.2	60.38	603.2	45.94	613.2	35.89
413.4	0.349				493.4	482.8	503.4	405.1	513.4	375.8	523.4	346	533.4	299.8	543.4	248.5	553.4	195	563.4	145.8	573.4	108.5	583.4	80.41	593.4	60.19	603.4	45.76	613.4	35.81
413.6	0.345				493.6	481.4	503.6	403.6	513.6	374.2	523.6	344.5	533.6	298.5	543.6	247.4	553.6	194.1	563.6	145.1	573.6	108.2	583.6	80.11	593.6	59.98	603.6	45.6	613.6	35.71
413.8	0.342				493.8	480	503.8	402.1	513.8	372.6	523.8	342.9	533.8	297.1	543.8	246.3	553.8	193.3	563.8	144.5	573.8	107.8	583.8	79.83	593.8	59.78	603.8	45.43	613.8	35.66
414	0.339				494	478.5	504	400.7	514	371.1	524	341.5	534	295.8	544	245.3	554	192.5	564	144	574	107.4	584	79.58	594	59.6	604	45.25	614	35.59
414.2	0.335				494.2	477	504.2	399.1	514.2	369.5	524.2	340	534.2	294.4	544.2	244.3	554.2	191.7	564.2	143.5	574.2	107	584.2	79.22	594.2	59.34	604.2	45.09	614.2	35.47
414.4	0.332				494.4	475.6	504.4	397.6	514.4	368.1	524.4	338.5	534.4	293.1	544.4	243.2	554.4	190.8	564.4	142.9	574.4	106.6	584.4	78.92	594.4	59.22	604.4	44.91	614.4	35.31
414.6	0.329				494.6	474.1	504.6	396.1	514.6	366.6	524.6	337	534.6	291.7	544.6	242.1	554.6	190	564.6	142.3	574.6	106.1	584.6	78.6	594.6	58.98	604.6	44.73	614.6	35.23
414.8	0.326				494.8	472.8	504.8	394.6	514.8	365.1	524.8	335.5	534.8	290.4	544.8	241.1	554.8	189.2	564.8	141.8	574.8	105.7	584.8	78.34	594.8	58.76	604.8	44.61	614.8	35.14
415	0.323				495	471.4	505	393.1	515	363.6	525	334.1	535	289.1	545	240.1	555	188.4	565	141.2	575	105.2	585	78.04	595	58.63	605	44.49	615	35.03
415.2	0.319				495.2	469.9	505.2	391.5	515.2	362.1	525.2	332.7	535.2	287.7	545.2	239	555.2	187.5	565.2	140.6	575.2	104.8	585.2	77.72	595.2	58.43	605.2	44.36	615.2	34.89
415.4	0.316				495.4	468.4	505.4	390.1	515.4	360.6	525.4	331.2	535.4	286.5	545.4	238	555.4	186.8	565.4	140	575.4	104.4	585.4	77.41	595.4	58.21	605.4	44.26	615.4	34.73
415.6	0.313				495.6	467	505.6	388.6	515.6	359.1	525.6	329.8	535.6	285.2	545.6	236.8	555.6	185.9	565.6	139.4	575.6	104	585.6	77.08	595.6	58	605.6	44.15	615.6	34.68
415.8	0.31				495.8	465.6	505.8	387.2	515.8	357.6	525.8	328.3	535.8	283.9	545.8	235.8	555.8	185	565.8	138.8	575.8	103.6	585.8	76.78	595.8	57.74	605.8	44.04	615.8	34.58
416	0.307				496	464.1	506	385.7	516	356.1	526	326.9	536	282.6	546	234.6	556	184.2	566	138.2	576	103.2	586	76.49	596	57.58	606	43.93	616	34.47
416.2	0.304				496.2	462.7	506.2	384.3	516.2	354.6	526.2	325.4	536.2	281.3	546.2	233.6	556.2	183.4	566.2	137.7	576.2	102.8	586.2	76.17	596.2	57.4	606.2	43.76	616.2	34.38
416.4	0.301				496.4	461.3	506.4	382.8	516.4	353.2	526.4	324	536.4	280.1	546.4	232.5	556.4	182.6	566.4	137.1	576.4	102.3	586.4	75.85	596.4	57.14	606.4	43.65	616.4	34.29
416.6	0.298				496.6	459.9	506.6	381.4	516.6	351.7	526.6	322.6	536.6	278.8	546.6	231.5	556.6	181.8	566.6	136.5	576.6	102	586.6	75.55	596.6	56.95	606.6	43.51	616.6	34.15
416.8	0.294				496.8	458.6	506.8	379.9	516.8	350.2	526.8	321.2	536.8	277.6	546.8	230.5	556.8	181	566.8	136	576.8	101.6	586.8	75.23	596.8	56.75	606.8	43.32	616.8	34.03
417	0.291				497	457.2	507	378.6	517	348.8	527	319.9	537	276.3	547	229.4	557	180.1	567	135.4	577	101.2	587	74.88	597	56.55	607	43.18	617	33.92
417.2	0.288				497.2	455.7	507.2	377.1	517.2	347.4	527.2	318.5	537.2	275.1	547.2	228.4	557.2	179.4	567.2	134.9	577.2	100.7	587.2	74.6	597.2	56.33	607.2	43.1	617.2	33.83
417.4	0.285				497.4	454.4	507.4	375.7	517.4	345.9	527.4	317.1	537.4	273.8	547.4	227.5	557.4	178.6	567.4	134.3	577.4	100.3	587.4	74.28	597.4	56.17	607.4	42.97	617.4	33.73
417.6	0.282				497.6	453.1	507.6	374.3	517.6	344.5	527.6	315.7	537.6	272.6	547.6	226.4	557.6	177.9	567.6	133.7	577.6	99.97	587.6	74.07	597.6	55.98	607.6	42.82	617.6	33.63
417.8	0.279				497.8	451.6	507.8	372.9	517.8	343.1	527.8	314.4	537.8	271.4	547.8	225.4	557.8	177.1	567.8	133.1	577.8	99.55	587.8	73.85	597.8	55.82	607.8	42.67	617.8	33.52
418	0.277				498	450.2	508	371.6	518	341.7	528	313	538	270.2	548	224.4	558	176.3	568	132.6	578	99.17	588	73.55	598	55.63	608	42.54	618	33.43
418.2	0.274				498.2	448.9	508.2	370.2	518.2	340.3	528.2	311.6	538.2	269	548.2	223.4	558.2	175.5	568.2	132	578.2	98.73	588.2	73.29	598.2	55.41	608.2	42.37	618.2	33.35
418.4	0.271				498.4	447.6	508.4	368.8	518.4	338.9	528.4	310.2	538.4	267.8	548.4	222.4	558.4	174.7	568.4	131.5	578.4	98.34	588.4	73.02	598.4	55.2	608.4	42.21	618.4	33.25
418.6	0.268				498.6	446.3	508.6	367.4	518.6	337.4	528.6	308.9	538.6	266.6	548.6	221.4	558.6	173.9	568.6	131	578.6	97.92	588.6	72.75	598.6	55.06	608.6	42.08	618.6	33.13
418.8	0.265				498.8	445.1	508.8	365.9	518.8	336	528.8	307.5	538.8	265.4	548.8	220.5	558.8	173.1	568.8	130.4	578.8	97.51	588.8	72.36	598.8	54.92	608.8	41.98	618.8	33.03
419	0.262				499	443.7	509	364.6	519	334.6	529	306.1	539	264.2	549	219.5	559	172.3	569	129.9	579	97.11	589	72.07	599	54.78	609	41.83	619	32.92
419.2	0.259				499.2	442.5	509.2	363.2	519.2	333.2	529.2	304.8	539.2	263.1	549.2	218.6	559.2	171.6	569.2	129.4	579.2	96.73	589.2	71.82	599.2	54.62	609.2	41.68	619.2	32.75
419.4	0.256				499.4	441.3	509.4	361.8	519.4	331.9	529.4	303.4	539.4	261.9	549.4	217.6	559.4	170.8	569.4	128.8	579.4	96.37	589.4	71.49	599.4	54.46	609.4	41.58	619.4	32.65
419.6	0.254				499.6	440	509.6	360.5	519.6	330.5	529.6	302.2	539.6	260.7	549.6	216.6	559.6	170.1	569.6	128.3	579.6	96.05	589.6	71.23	599.6	54.23	609.6	41.49	619.6	32.55
419.8	0.251				499.8	438.6	509.8	359.1	519.8	329.1	529.8	300.9	539.8	259.5	549.8	215.7	559.8	169.3	569.8	127.7	579.8	95.61	589.8	70.99	599.8	54.08	609.8	41.31	619.8	32.45
420	0.248				500	437.3	510	357.7	520	327.8	530	299.6	540	258.3	550	214.7	560	168.6	570	127.1	580	95.24	590	70.76	600	53.91	610	41.19	620	32.36
420.2	0.245				500.2	436	510.2	356.3	520.2	326.4	530.2	298.3	540.2	257.2	550.2	213.7	560.2	167.8	570.2	126.6	580.2	94.91	590.2	70.46	600.2	53.7	610.2	41.06	620.2	32.27
420.4	0.243				500.4	434.7	510.4	355	520.4	325	530.4	297.1	540.4	256.1	550.4	212.8	560.4	167.1	570.4	126	580.4	94.5	590.4	70.2	600.4	53.51	610.4	40.96	620.4	32.17
420.6	0.24				500.6	433.3	510.6	353.6	520.6	323.7	530.6	295.8	540.6	255	550.6	211.9	560.6	166.4	570.6	125.5	580.6	94.12	590.6	69.88	600.6	53.28	610.6	40.84	620.6	32.03
420.8	0.237				500.8	432	510.8	352.3	520.8	322.3	530.8	294.5	540.8	253.8	550.8	210.9	560.8	165.7	570.8	125	580.8	93.81	590.8	69.62	600.8	53.14	610.8	40.75	620.8	31.89
421	0.234				501	430.6	511	350.9	521	320.9	531	293.1	541	252.8	551	209.9	561	165	571	124.5	581	93.44	591	69.33	601	52.93	611	40.63	621	31.82
421.2	0.232				501.2	429.3	511.2	349.5	521.2	319.5	531.2	291.8	541.2	251.7	551.2	209	561.2	164.3	571.2	124.1	581.2	93.11	591.2	69.1	601.2	52.74	611.2	40.51	621.2	31.69
421.4	0.229				501.4	428	511.4	348.2	521.4	318.1	531.4	290.5	541.4	250.5	551.4	208	561.4	163.6	571.4	123.6	581.4	92.72	591.4	68.82	601.4	52.52	611.4	40.39	621.4	31.55
421.6	0.227				501.6	426.6	511.6	346.9	521.6	316.8	531.6	289.2	541.6	249.4	551.6	207.1	561.6	162.9	571.6	123.1	581.6	92.36	591.6	68.57	601.6	52.28	611.6	40.25	621.6	31.42
421.8	0.224				501.8	425.3	511.8	345.6	521.8	315.4	531.8	288	541.8	248.3	551.8	206.2	561.8	162.2	571.8	122.6	581.8	92.06	591.8	68.32	601.8	52.1	611.8	40.04	621.8	31.36
422	0.221				502	423.8	512	344.3	522	314.1	532	286.8	542	247.2	552	205.3	562	161.5	572	122	582	91.69	592	68.09	602	51.95	612	39.88	622	31.28
422.2	0.219				502.2	422.3	512.2	343	522.2	312.8	532.2	285.5	542.2	246.1	552.2	204.4	562.2	160.8	572.2	121.6	582.2	91.34	592.2	67.76	602.2	51.75	612.2	39.71	622.2	31.18
422.4	0.216				502.4	420.9	512.4	341.6	522.4	311.6	532.4	284.3	542.4	245	552.4	203.5	562.4	160.1	572.4	121	582.4	91.01	592.4	67.5	602.4	51.53	612.4	39.6	622.4	31.05
422.6	0.214				502.6	419.5	512.6	340.4	522.6	310.3	532.6	283.1	542.6	243.9	552.6	202.6	562.6	159.4	572.6	120.5	582.6	90.65	592.6	67.25	602.6	51.31	612.6	39.49	622.6	30.92
422.8	0.211				502.8	418.1	512.8	339.2	522.8	309	532.8	281.8	542.8	242.7	552.8	201.7	562.8	158.7	572.8	120	582.8	90.25	592.8	67.05	602.8	51.2	612.8	39.41	622.8	30.85
423	0.209				503	416.7	513	337.9	523	307.7	533	280.5	543	241.6	553	200.8	563	158	573	119.5	583	89.85	593	66.84	603	51.08	613	39.26	623	30.79
423.2	0.206				503.2	415.3	513.2	336.6	523.2	306.4	533.2	279.3	543.2	240.5	553.2	199.8	563.2	157.3	573.2	119	583.2	89.48	593.2	66.64	603.2	50.89	613.2	39.07	623.2	30.66
423.4	0.204				503.4	413.9	513.4	335.3	523.4	305.2	533.4	278.1	543.4	239.4	553.4	198.9	563.4	156.6	573.4	118.4	583.4	89.15	593.4	66.4	603.4	50.66	613.4	38.95	623.4	30.53
423.6	0.202				503.6	412.6	513.6	334	523.6	303.9	533.6	277	543.6	238.4	553.6	198	563.6	156	573.6	118	583.6	88.8	593.6	66.15	603.6	50.47	613.6	38.81	623.6	30.42
423.8	0.199				503.8	411.3	513.8	332.8	523.8	302.7	533.8	275.8	543.8	237.3	553.8	197.1	563.8	155.3	573.8	117.5	583.8	88.41	593.8	65.9	603.8	50.32	613.8	38.69	623.8	30.38
424	0.197				504	410	514	331.6	524	301.4	534	274.6	544	236.3	554	196.2	564	154.6	574	117	584	88.1	594	65.67	604	50.17	614	38.58	624	30.25
424.2	0.194				504.2	408.6	514.2	330.3	524.2	300.2	534.2	273.4	544.2	235.3	554.2	195.3	564.2	154	574.2	116.5	584.2	87.73	594.2	65.43	604.2	50.04	614.2	38.44	624.2	30.16
424.4	0.192				504.4	407.3	514.4	329.1	524.4	298.9	534.4	272.2	544.4	234.2	554.4	194.4	564.4	153.3	574.4	116.1	584.4	87.42	594.4	65.15	604.4	49.89	614.4	38.36	624.4	30.04
424.6	0.19				504.6	405.9	514.6	327.8	524.6	297.6	534.6	271	544.6	233.1	554.6	193.5	564.6	152.7	574.6	115.6	584.6	87.1	594.6	64.9	604.6	49.73	614.6	38.24	624.6	29.99
424.8	0.188				504.8	404.6	514.8	326.6	524.8	296.4	534.8	269.8	544.8	232.1	554.8	192.6	564.8	152	574.8	115.1	584.8	86.81	594.8	64.68	604.8	49.55	614.8	38.13	624.8	29.98
425	0.185				505	403.2	515	325.4	525	295.1	535	268.6	545	231.1	555	191.8	565	151.4	575	114.6	585	86.49	595	64.47	605	49.37	615	37.96	625	29.86
425.2	0.183				505.2	401.9	515.2	324.2	525.2	293.9	535.2	267.5	545.2	230.1	555.2	190.9	565.2	150.8	575.2	114.1	585.2	86.07	595.2	64.25	605.2	49.16	615.2	37.86	625.2	29.77
425.4	0.181				505.4	400.5	515.4	322.8	525.4	292.6	535.4	266.3	545.4	229.1	555.4	190	565.4	150.1	575.4	113.7	585.4	85.73	595.4	63.97	605.4	48.98	615.4	37.7	625.4	29.64
425.6	0.179				505.6	399.2	515.6	321.6	525.6	291.4	535.6	265.1	545.6	228.1	555.6	189.2	565.6	149.4	575.6	113.3	585.6	85.31	595.6	63.72	605.6	48.78	615.6	37.52	625.6	29.57
425.8	0.177				505.8	397.8	515.8	320.3	525.8	290.2	535.8	264	545.8	227.1	555.8	188.4	565.8	148.7	575.8	112.8	585.8	85	595.8	63.48	605.8	48.66	615.8	37.4	625.8	29.49
426	0.174				506	396.6	516	319.1	526	288.9	536	262.8	546	226.1	556	187.5	566	148	576	112.4	586	84.65	596	63.21	606	48.54	616	37.26	626	29.47
426.2	0.172				506.2	395.2	516.2	317.9	526.2	287.7	536.2	261.7	546.2	225.1	556.2	186.7	566.2	147.4	576.2	112	586.2	84.26	596.2	62.96	606.2	48.38	616.2	37.16	626.2	29.41
426.4	0.17				506.4	393.9	516.4	316.7	526.4	286.5	536.4	260.6	546.4	224.2	556.4	185.9	566.4	146.8	576.4	111.6	586.4	83.95	596.4	62.71	606.4	48.18	616.4	37.1	626.4	29.31
426.6	0.168				506.6	392.5	516.6	315.4	526.6	285.2	536.6	259.5	546.6	223.2	556.6	185	566.6	146.1	576.6	111.1	586.6	83.62	596.6	62.52	606.6	48.03	616.6	36.96	626.6	29.18
426.8	0.166				506.8	391.2	516.8	314.2	526.8	284	536.8	258.3	546.8	222.2	556.8	184.2	566.8	145.5	576.8	110.6	586.8	83.3	596.8	62.31	606.8	47.84	616.8	36.84	626.8	29.12
427	0.164				507	389.9	517	312.9	527	282.8	537	257.2	547	221.2	557	183.3	567	145	577	110.2	587	82.99	597	62.11	607	47.69	617	36.64	627	29.02
427.2	0.162				507.2	388.6	517.2	311.8	527.2	281.7	537.2	256.1	547.2	220.2	557.2	182.5	567.2	144.4	577.2	109.8	587.2	82.63	597.2	61.89	607.2	47.52	617.2	36.48	627.2	28.96
427.4	0.16				507.4	387.3	517.4	310.6	527.4	280.5	537.4	255	547.4	219.2	557.4	181.7	567.4	143.8	577.4	109.4	587.4	82.28	597.4	61.62	607.4	47.34	617.4	36.35	627.4	28.86
427.6	0.158				507.6	386	517.6	309.5	527.6	279.4	537.6	253.8	547.6	218.2	557.6	180.9	567.6	143.2	577.6	109	587.6	82	597.6	61.37	607.6	47.17	617.6	36.22	627.6	28.75
427.8	0.156				507.8	384.7	517.8	308.3	527.8	278.1	537.8	252.7	547.8	217.2	557.8	180.2	567.8	142.6	577.8	108.6	587.8	81.63	597.8	61.2	607.8	46.97	617.8	36.13	627.8	28.69
428	0.154				508	383.5	518	307.1	528	277	538	251.6	548	216.3	558	179.4	568	142	578	108.1	588	81.25	598	61.02	608	46.86	618	36.07	628	28.6
428.2	0.152				508.2	382.2	518.2	305.8	528.2	275.8	538.2	250.5	548.2	215.3	558.2	178.7	568.2	141.5	578.2	107.7	588.2	80.91	598.2	60.75	608.2	46.7	618.2	35.95	628.2	28.51
428.4	0.15				508.4	380.9	518.4	304.7	528.4	274.7	538.4	249.4	548.4	214.4	558.4	177.9	568.4	140.8	578.4	107.3	588.4	80.54	598.4	60.47	608.4	46.6	618.4	35.83	628.4	28.47
428.6	0.148				508.6	379.6	518.6	303.5	528.6	273.5	538.6	248.3	548.6	213.5	558.6	177.1	568.6	140.2	578.6	106.9	588.6	80.2	598.6	60.28	608.6	46.46	618.6	35.69	628.6	28.38
428.8	0.146				508.8	378.3	518.8	302.4	528.8	272.4	538.8	247.3	548.8	212.6	558.8	176.4	568.8	139.5	578.8	106.5	588.8	79.83	598.8	60.07	608.8	46.32	618.8	35.55	628.8	28.28
429	0.144				509	377	519	301.2	529	271.3	539	246.2	549	211.8	559	175.6	569	138.9	579	106.1	589	79.55	599	59.85	609	46.19	619	35.37	629	28.2
429.2	0.142				509.2	375.7	519.2	300.1	529.2	270.1	539.2	245.1	549.2	210.9	559.2	174.8	569.2	138.3	579.2	105.7	589.2	79.18	599.2	59.64	609.2	46.07	619.2	35.24	629.2	28.18
429.4	0.14				509.4	374.5	519.4	298.9	529.4	268.9	539.4	244	549.4	210	559.4	174.1	569.4	137.7	579.4	105.2	589.4	78.89	599.4	59.48	609.4	45.87	619.4	35.1	629.4	28.08
429.6	0.139				509.6	373.2	519.6	297.7	529.6	267.8	539.6	242.9	549.6	209	559.6	173.3	569.6	137.1	579.6	104.7	589.6	78.52	599.6	59.28	609.6	45.66	619.6	35.01	629.6	27.98
429.8	0.137				509.8	371.8	519.8	296.6	529.8	266.7	539.8	241.8	549.8	208.1	559.8	172.5	569.8	136.6	579.8	104.2	589.8	78.24	599.8	59.09	609.8	45.5	619.8	34.86	629.8	27.9
430	0.135				510	370.5	520	295.5	530	265.5	540	240.8	550	207.2	560	171.8	570	136.1	580	103.8	590	77.89	600	58.87	610	45.3	620	34.72	630	27.79
					510.2	369.1	520.2	294.3	530.2	264.5	540.2	239.8	550.2	206.4	560.2	171	570.2	135.5	580.2	103.4	590.2	77.57	600.2	58.7	610.2	45.12	620.2	34.6	630.2	27.7
					510.4	367.8	520.4	293.2	530.4	263.3	540.4	238.7	550.4	205.5	560.4	170.3	570.4	134.9	580.4	103	590.4	77.2	600.4	58.45	610.4	45	620.4	34.57	630.4	27.58
					510.6	366.5	520.6	292.1	530.6	262.2	540.6	237.7	550.6	204.6	560.6	169.5	570.6	134.4	580.6	102.5	590.6	76.88	600.6	58.23	610.6	44.87	620.6	34.48	630.6	27.48
					510.8	365.2	520.8	290.9	530.8	261.1	540.8	236.6	550.8	203.7	560.8	168.7	570.8	133.8	580.8	102.1	590.8	76.58	600.8	57.99	610.8	44.69	620.8	34.39	630.8	27.38
					511	363.9	521	289.8	531	260.1	541	235.5	551	202.8	561	168	571	133.3	581	101.7	591	76.24	601	57.7	611	44.59	621	34.31	631	27.36
					511.2	362.6	521.2	288.6	531.2	258.9	541.2	234.5	551.2	202	561.2	167.2	571.2	132.7	581.2	101.3	591.2	75.95	601.2	57.51	611.2	44.4	621.2	34.2	631.2	27.3
					511.4	361.3	521.4	287.5	531.4	257.8	541.4	233.5	551.4	201.1	561.4	166.4	571.4	132.1	581.4	100.9	591.4	75.66	601.4	57.29	611.4	44.24	621.4	34.07	631.4	27.22
					511.6	360.1	521.6	286.4	531.6	256.8	541.6	232.5	551.6	200.2	561.6	165.7	571.6	131.5	581.6	100.5	591.6	75.36	601.6	57.03	611.6	44.08	621.6	33.97	631.6	27.14
					511.8	358.9	521.8	285.3	531.8	255.8	541.8	231.5	551.8	199.3	561.8	165	571.8	130.9	581.8	100.2	591.8	75.06	601.8	56.76	611.8	43.91	621.8	33.8	631.8	27.09
					512	357.6	522	284.3	532	254.7	542	230.5	552	198.5	562	164.3	572	130.3	582	99.81	592	74.75	602	56.57	612	43.73	622	33.67	632	27.06
					512.2	356.4	522.2	283.2	532.2	253.7	542.2	229.5	552.2	197.6	562.2	163.6	572.2	129.8	582.2	99.38	592.2	74.39	602.2	56.38	612.2	43.61	622.2	33.58	632.2	27.03
					512.4	355.1	522.4	282.1	532.4	252.6	542.4	228.5	552.4	196.8	562.4	162.9	572.4	129.3	582.4	99.01	592.4	74.14	602.4	56.12	612.4	43.47	622.4	33.42	632.4	26.98
					512.6	353.9	522.6	281.1	532.6	251.6	542.6	227.5	552.6	195.9	562.6	162.2	572.6	128.7	582.6	98.6	592.6	73.9	602.6	55.88	612.6	43.31	622.6	33.3	632.6	26.89
					512.8	352.7	522.8	280	532.8	250.5	542.8	226.5	552.8	195	562.8	161.5	572.8	128.3	582.8	98.21	592.8	73.65	602.8	55.66	612.8	43.16	622.8	33.19	632.8	26.85
					513	351.5	523	279	533	249.4	543	225.5	553	194.2	563	160.7	573	127.7	583	97.8	593	73.34	603	55.42	613	43.02	623	33.05	633	26.74
					513.2	350.3	523.2	277.8	533.2	248.4	543.2	224.4	553.2	193.3	563.2	160	573.2	127.1	583.2	97.4	593.2	73.08	603.2	55.19	613.2	42.88	623.2	32.98	633.2	26.71
					513.4	349	523.4	276.6	533.4	247.3	543.4	223.5	553.4	192.4	563.4	159.3	573.4	126.6	583.4	97	593.4	72.78	603.4	55.02	613.4	42.7	623.4	32.91	633.4	26.62
					513.6	348	523.6	275.6	533.6	246.3	543.6	222.6	553.6	191.6	563.6	158.6	573.6	126	583.6	96.6	593.6	72.56	603.6	54.87	613.6	42.51	623.6	32.89	633.6	26.5
					513.8	346.8	523.8	274.5	533.8	245.3	543.8	221.6	553.8	190.7	563.8	157.9	573.8	125.5	583.8	96.2	593.8	72.27	603.8	54.61	613.8	42.43	623.8	32.8	633.8	26.43
					514	345.6	524	273.5	534	244.2	544	220.7	554	189.8	564	157.2	574	125	584	95.82	594	71.96	604	54.47	614	42.27	624	32.7	634	26.36
					514.2	344.3	524.2	272.5	534.2	243.1	544.2	219.7	554.2	189	564.2	156.6	574.2	124.5	584.2	95.43	594.2	71.68	604.2	54.28	614.2	42.05	624.2	32.63	634.2	26.23
					514.4	343.2	524.4	271.3	534.4	242.1	544.4	218.7	554.4	188.2	564.4	155.9	574.4	123.9	584.4	95.03	594.4	71.36	604.4	54.06	614.4	41.91	624.4	32.51	634.4	26.16
					514.6	341.9	524.6	270.3	534.6	241	544.6	217.8	554.6	187.4	564.6	155.2	574.6	123.5	584.6	94.62	594.6	71.14	604.6	53.84	614.6	41.73	624.6	32.43	634.6	26.1
					514.8	340.7	524.8	269.3	534.8	240	544.8	216.9	554.8	186.6	564.8	154.6	574.8	123	584.8	94.17	594.8	70.9	604.8	53.61	614.8	41.61	624.8	32.33	634.8	26.02
					515	339.5	525	268.2	535	239.1	545	215.9	555	185.8	565	153.9	575	122.6	585	93.78	595	70.66	605	53.42	615	41.51	625	32.27	635	25.95
					515.2	338.4	525.2	267.2	535.2	238.1	545.2	215	555.2	185	565.2	153.2	575.2	122.1	585.2	93.46	595.2	70.38	605.2	53.27	615.2	41.4	625.2	32.18	635.2	25.87
					515.4	337.2	525.4	266.2	535.4	237.1	545.4	214	555.4	184.3	565.4	152.6	575.4	121.6	585.4	93.06	595.4	70.05	605.4	53.07	615.4	41.26	625.4	32.11	635.4	25.8
					515.6	336	525.6	265.1	535.6	236.1	545.6	213.1	555.6	183.5	565.6	151.9	575.6	121.1	585.6	92.7	595.6	69.75	605.6	52.89	615.6	41.06	625.6	32.04	635.6	25.81
					515.8	334.8	525.8	264.1	535.8	235	545.8	212.2	555.8	182.7	565.8	151.3	575.8	120.6	585.8	92.26	595.8	69.5	605.8	52.71	615.8	40.96	625.8	31.94	635.8	25.79
					516	333.6	526	263.1	536	234.1	546	211.2	556	181.9	566	150.5	576	120	586	91.9	596	69.21	606	52.51	616	40.83	626	31.85	636	25.71
					516.2	332.4	526.2	262.1	536.2	233.1	546.2	210.4	556.2	181.1	566.2	149.9	576.2	119.6	586.2	91.5	596.2	68.9	606.2	52.35	616.2	40.63	626.2	31.74	636.2	25.68
					516.4	331.2	526.4	261.2	536.4	232.1	546.4	209.4	556.4	180.3	566.4	149.3	576.4	119.1	586.4	91.11	596.4	68.65	606.4	52.14	616.4	40.52	626.4	31.61	636.4	25.68
					516.6	330.1	526.6	260.1	536.6	231.2	546.6	208.5	556.6	179.6	566.6	148.6	576.6	118.6	586.6	90.73	596.6	68.35	606.6	51.93	616.6	40.36	626.6	31.5	636.6	25.6
					516.8	328.9	526.8	259.1	536.8	230.2	546.8	207.7	556.8	178.7	566.8	148	576.8	118.2	586.8	90.34	596.8	68.05	606.8	51.78	616.8	40.18	626.8	31.41	636.8	25.5
					517	327.9	527	258.1	537	229.2	547	206.8	557	177.9	567	147.4	577	117.7	587	90	597	67.78	607	51.57	617	40.02	627	31.29	637	25.46
					517.2	326.8	527.2	257.1	537.2	228.3	547.2	205.8	557.2	177.1	567.2	146.8	577.2	117.1	587.2	89.63	597.2	67.49	607.2	51.4	617.2	39.86	627.2	31.23	637.2	25.37
					517.4	325.6	527.4	256.1	537.4	227.3	547.4	204.9	557.4	176.4	567.4	146.2	577.4	116.6	587.4	89.26	597.4	67.24	607.4	51.19	617.4	39.72	627.4	31.17	637.4	25.29
					517.6	324.4	527.6	255.1	537.6	226.3	547.6	204	557.6	175.6	567.6	145.5	577.6	116	587.6	88.94	597.6	66.95	607.6	50.99	617.6	39.64	627.6	31.14	637.6	25.29
					517.8	323.3	527.8	254.1	537.8	225.3	547.8	203.2	557.8	174.8	567.8	144.9	577.8	115.5	587.8	88.62	597.8	66.6	607.8	50.77	617.8	39.5	627.8	31.03	637.8	25.24
					518	322.2	528	253.1	538	224.4	548	202.3	558	174	568	144.3	578	115	588	88.25	598	66.32	608	50.64	618	39.35	628	30.98	638	25.15
					518.2	321	528.2	252.1	538.2	223.5	548.2	201.4	558.2	173.3	568.2	143.7	578.2	114.5	588.2	87.92	598.2	66.01	608.2	50.45	618.2	39.13	628.2	30.85	638.2	25.07
					518.4	319.9	528.4	251.1	538.4	222.5	548.4	200.6	558.4	172.5	568.4	143	578.4	114	588.4	87.59	598.4	65.76	608.4	50.27	618.4	38.97	628.4	30.78	638.4	25.02
					518.6	318.8	528.6	250.1	538.6	221.6	548.6	199.8	558.6	171.8	568.6	142.4	578.6	113.5	588.6	87.24	598.6	65.47	608.6	50.1	618.6	38.85	628.6	30.65	638.6	24.95
					518.8	317.6	528.8	249.2	538.8	220.7	548.8	198.8	558.8	171	568.8	141.8	578.8	113	588.8	86.87	598.8	65.19	608.8	49.95	618.8	38.73	628.8	30.61	638.8	24.9
					519	316.6	529	248.2	539	219.8	549	198	559	170.3	569	141.2	579	112.6	589	86.55	599	64.94	609	49.75	619	38.59	629	30.49	639	24.89
					519.2	315.5	529.2	247.3	539.2	218.9	549.2	197.1	559.2	169.5	569.2	140.6	579.2	112.1	589.2	86.21	599.2	64.64	609.2	49.53	619.2	38.45	629.2	30.36	639.2	24.81
					519.4	314.4	529.4	246.3	539.4	218	549.4	196.3	559.4	168.8	569.4	139.9	579.4	111.6	589.4	85.74	599.4	64.35	609.4	49.3	619.4	38.29	629.4	30.29	639.4	24.69
					519.6	313.3	529.6	245.4	539.6	217.1	549.6	195.5	559.6	168	569.6	139.4	579.6	111.1	589.6	85.32	599.6	64.12	609.6	49.2	619.6	38.17	629.6	30.16	639.6	24.59
					519.8	312.2	529.8	244.5	539.8	216.1	549.8	194.7	559.8	167.3	569.8	138.8	579.8	110.6	589.8	84.97	599.8	63.89	609.8	49.02	619.8	38.02	629.8	30.04	639.8	24.51
					520	311.1	530	243.5	540	215.2	550	193.9	560	166.6	570	138.1	580	110.1	590	84.59	600	63.7	610	48.9	620	37.89	630	29.91	640	24.43
					520.2	309.9	530.2	242.6	540.2	214.3	550.2	193.1	560.2	165.9	570.2	137.5	580.2	109.7	590.2	84.23	600.2	63.42	610.2	48.74	620.2	37.79	630.2	29.83	640.2	24.38
					520.4	308.8	530.4	241.6	540.4	213.4	550.4	192.3	560.4	165.1	570.4	136.9	580.4	109.2	590.4	83.89	600.4	63.14	610.4	48.52	620.4	37.68	630.4	29.81	640.4	24.27
					520.6	307.7	530.6	240.7	540.6	212.5	550.6	191.5	560.6	164.4	570.6	136.3	580.6	108.8	590.6	83.51	600.6	62.88	610.6	48.28	620.6	37.62	630.6	29.66	640.6	24.21
					520.8	306.6	530.8	239.8	540.8	211.6	550.8	190.7	560.8	163.7	570.8	135.7	580.8	108.3	590.8	83.16	600.8	62.67	610.8	48.16	620.8	37.48	630.8	29.57	640.8	24.18
					521	305.5	531	238.9	541	210.8	551	189.9	561	162.9	571	135.1	581	107.8	591	82.83	601	62.5	611	47.97	621	37.32	631	29.42	641	24.16
					521.2	304.5	531.2	237.9	541.2	210	551.2	189.1	561.2	162.3	571.2	134.6	581.2	107.4	591.2	82.46	601.2	62.24	611.2	47.74	621.2	37.17	631.2	29.33	641.2	24.02
					521.4	303.4	531.4	237	541.4	209.1	551.4	188.3	561.4	161.6	571.4	134	581.4	106.9	591.4	82.12	601.4	61.99	611.4	47.55	621.4	37.03	631.4	29.26	641.4	23.98
					521.6	302.4	531.6	236.1	541.6	208.3	551.6	187.5	561.6	160.9	571.6	133.4	581.6	106.4	591.6	81.78	601.6	61.77	611.6	47.4	621.6	36.88	631.6	29.23	641.6	23.86
					521.8	301.4	531.8	235.2	541.8	207.4	551.8	186.6	561.8	160.1	571.8	132.8	581.8	106	591.8	81.39	601.8	61.49	611.8	47.29	621.8	36.78	631.8	29.16	641.8	23.82
					522	300.3	532	234.3	542	206.5	552	185.8	562	159.4	572	132.2	582	105.5	592	81.09	602	61.3	612	47.11	622	36.69	632	29.05	642	23.72
					522.2	299.3	532.2	233.3	542.2	205.7	552.2	185	562.2	158.8	572.2	131.6	582.2	105	592.2	80.69	602.2	61.06	612.2	46.95	622.2	36.52	632.2	28.96	642.2	23.65
					522.4	298.3	532.4	232.5	542.4	204.8	552.4	184.3	562.4	158.1	572.4	131	582.4	104.6	592.4	80.35	602.4	60.85	612.4	46.77	622.4	36.38	632.4	28.84	642.4	23.68
					522.6	297.2	532.6	231.6	542.6	203.9	552.6	183.5	562.6	157.4	572.6	130.5	582.6	104.1	592.6	80.05	602.6	60.62	612.6	46.62	622.6	36.26	632.6	28.76	642.6	23.62
					522.8	296.1	532.8	230.7	542.8	203.1	552.8	182.7	562.8	156.8	572.8	129.9	582.8	103.6	592.8	79.74	602.8	60.4	612.8	46.46	622.8	36.15	632.8	28.61	642.8	23.51
					523	295.1	533	229.8	543	202.3	553	181.9	563	156.1	573	129.3	583	103.2	593	79.32	603	60.17	613	46.32	623	36.02	633	28.56	643	23.43
					523.2	294.1	533.2	228.9	543.2	201.5	553.2	181.2	563.2	155.5	573.2	128.8	583.2	102.8	593.2	78.98	603.2	59.92	613.2	46.19	623.2	35.88	633.2	28.43	643.2	23.37
					523.4	293	533.4	228	543.4	200.6	553.4	180.4	563.4	154.9	573.4	128.1	583.4	102.4	593.4	78.63	603.4	59.69	613.4	46.04	623.4	35.77	633.4	28.36	643.4	23.29
					523.6	291.9	533.6	227.1	543.6	199.7	553.6	179.6	563.6	154.3	573.6	127.5	583.6	101.9	593.6	78.33	603.6	59.45	613.6	45.89	623.6	35.59	633.6	28.38	643.6	23.2
					523.8	290.9	533.8	226.3	543.8	199	553.8	178.7	563.8	153.6	573.8	127	583.8	101.6	593.8	77.93	603.8	59.22	613.8	45.77	623.8	35.48	633.8	28.28	643.8	23.17
					524	289.8	534	225.4	544	198.2	554	178.1	564	153	574	126.4	584	101.1	594	77.61	604	59	614	45.65	624	35.33	634	28.21	644	23.09
					524.2	288.8	534.2	224.5	544.2	197.4	554.2	177.4	564.2	152.4	574.2	125.9	584.2	100.6	594.2	77.28	604.2	58.8	614.2	45.49	624.2	35.28	634.2	28.1	644.2	23.09
					524.4	287.8	534.4	223.7	544.4	196.6	554.4	176.5	564.4	151.7	574.4	125.4	584.4	100.2	594.4	77.02	604.4	58.57	614.4	45.33	624.4	35.17	634.4	28.01	644.4	23.06
					524.6	286.8	534.6	222.8	544.6	195.8	554.6	175.8	564.6	151.1	574.6	124.9	584.6	99.77	594.6	76.75	604.6	58.4	614.6	45.2	624.6	35.04	634.6	27.96	644.6	22.98
					524.8	285.8	534.8	222	544.8	194.9	554.8	175.1	564.8	150.5	574.8	124.4	584.8	99.37	594.8	76.43	604.8	58.19	614.8	45.02	624.8	34.87	634.8	27.88	644.8	22.95
					525	284.8	535	221.1	545	194.1	555	174.3	565	149.8	575	123.8	585	98.93	595	76.06	605	57.92	615	44.93	625	34.79	635	27.75	645	22.89
					525.2	283.7	535.2	220.3	545.2	193.4	555.2	173.5	565.2	149.2	575.2	123.3	585.2	98.49	595.2	75.71	605.2	57.71	615.2	44.77	625.2	34.76	635.2	27.72	645.2	22.81
					525.4	282.7	535.4	219.4	545.4	192.6	555.4	172.8	565.4	148.5	575.4	122.7	585.4	98.03	595.4	75.41	605.4	57.52	615.4	44.62	625.4	34.65	635.4	27.71	645.4	22.76
					525.6	281.6	535.6	218.6	545.6	191.7	555.6	172.1	565.6	147.8	575.6	122.3	585.6	97.61	595.6	75.11	605.6	57.3	615.6	44.41	625.6	34.49	635.6	27.63	645.6	22.69
					525.8	280.6	535.8	217.7	545.8	190.9	555.8	171.3	565.8	147.2	575.8	121.8	585.8	97.22	595.8	74.77	605.8	57.08	615.8	44.25	625.8	34.39	635.8	27.51	645.8	22.6
					526	279.5	536	216.9	546	190.2	556	170.5	566	146.5	576	121.3	586	96.83	596	74.43	606	56.9	616	44.13	626	34.24	636	27.44	646	22.53
					526.2	278.6	536.2	216.1	546.2	189.4	556.2	169.8	566.2	145.9	576.2	120.7	586.2	96.42	596.2	74.17	606.2	56.69	616.2	43.96	626.2	34.19	636.2	27.34	646.2	22.55
					526.4	277.6	536.4	215.3	546.4	188.6	556.4	169.1	566.4	145.3	576.4	120.2	586.4	95.97	596.4	73.84	606.4	56.39	616.4	43.85	626.4	34	636.4	27.26	646.4	22.45
					526.6	276.6	536.6	214.5	546.6	187.7	556.6	168.4	566.6	144.8	576.6	119.7	586.6	95.58	596.6	73.52	606.6	56.17	616.6	43.65	626.6	33.85	636.6	27.18	646.6	22.44
					526.8	275.6	536.8	213.7	546.8	186.9	556.8	167.7	566.8	144.2	576.8	119.1	586.8	95.17	596.8	73.22	606.8	55.91	616.8	43.45	626.8	33.67	636.8	27.06	646.8	22.46
					527	274.7	537	212.9	547	186.1	557	167	567	143.6	577	118.6	587	94.82	597	72.96	607	55.72	617	43.25	627	33.57	637	26.98	647	22.38
					527.2	273.7	537.2	212	547.2	185.3	557.2	166.2	567.2	143	577.2	118.1	587.2	94.35	597.2	72.65	607.2	55.5	617.2	43.08	627.2	33.44	637.2	26.93	647.2	22.4
					527.4	272.7	537.4	211.2	547.4	184.5	557.4	165.5	567.4	142.5	577.4	117.6	587.4	93.92	597.4	72.37	607.4	55.33	617.4	42.88	627.4	33.28	637.4	26.8	647.4	22.38
					527.6	271.7	537.6	210.4	547.6	183.6	557.6	164.8	567.6	141.8	577.6	117.1	587.6	93.52	597.6	72.08	607.6	55.07	617.6	42.76	627.6	33.21	637.6	26.69	647.6	22.35
					527.8	270.7	537.8	209.5	547.8	182.8	557.8	164.1	567.8	141.2	577.8	116.6	587.8	93.1	597.8	71.79	607.8	54.83	617.8	42.6	627.8	33.09	637.8	26.63	647.8	22.32
					528	269.8	538	208.7	548	182.1	558	163.3	568	140.6	578	116.1	588	92.68	598	71.51	608	54.65	618	42.46	628	33.02	638	26.51	648	22.26
					528.2	268.9	538.2	208	548.2	181.3	558.2	162.6	568.2	140	578.2	115.6	588.2	92.33	598.2	71.22	608.2	54.42	618.2	42.3	628.2	32.89	638.2	26.46	648.2	22.21
					528.4	267.8	538.4	207.1	548.4	180.6	558.4	162	568.4	139.4	578.4	115.1	588.4	91.86	598.4	70.93	608.4	54.26	618.4	42.14	628.4	32.81	638.4	26.36	648.4	22.14
					528.6	266.8	538.6	206.4	548.6	179.8	558.6	161.3	568.6	138.8	578.6	114.6	588.6	91.39	598.6	70.62	608.6	54.02	618.6	42.02	628.6	32.7	638.6	26.27	648.6	22.09
					528.8	265.9	538.8	205.5	548.8	179.1	558.8	160.5	568.8	138.2	578.8	114.1	588.8	91	598.8	70.29	608.8	53.85	618.8	41.88	628.8	32.6	638.8	26.2	648.8	22.01
					529	264.9	539	204.7	549	178.4	559	159.8	569	137.6	579	113.5	589	90.64	599	70.04	609	53.68	619	41.73	629	32.47	639	26.09	649	21.97
					529.2	264	539.2	203.9	549.2	177.7	559.2	159.2	569.2	137	579.2	113.1	589.2	90.2	599.2	69.75	609.2	53.49	619.2	41.59	629.2	32.33	639.2	26.05	649.2	21.92
					529.4	263	539.4	203.2	549.4	176.9	559.4	158.5	569.4	136.4	579.4	112.6	589.4	89.84	599.4	69.48	609.4	53.31	619.4	41.45	629.4	32.21	639.4	26	649.4	21.93
					529.6	262	539.6	202.5	549.6	176.2	559.6	157.9	569.6	135.9	579.6	112.1	589.6	89.44	599.6	69.19	609.6	53.08	619.6	41.35	629.6	32.1	639.6	25.9	649.6	21.81
					529.8	261.1	539.8	201.7	549.8	175.4	559.8	157.2	569.8	135.3	579.8	111.7	589.8	89.01	599.8	68.9	609.8	52.91	619.8	41.28	629.8	31.92	639.8	25.9	649.8	21.74
					530	260.1	540	200.9	550	174.7	560	156.5	570	134.7	580	111.2	590	88.68	600	68.62	610	52.75	620	41.13	630	31.87	640	25.89	650	21.7
					530.2	259.3	540.2	200.1	550.2	174	560.2	155.9	570.2	134.1	580.2	110.8	590.2	88.25	600.2	68.3	610.2	52.55	620.2	40.91	630.2	31.68	640.2	25.77
					530.4	258.3	540.4	199.3	550.4	173.3	560.4	155.2	570.4	133.5	580.4	110.3	590.4	87.85	600.4	68.06	610.4	52.39	620.4	40.73	630.4	31.59	640.4	25.68
					530.6	257.4	540.6	198.5	550.6	172.6	560.6	154.6	570.6	132.9	580.6	109.9	590.6	87.45	600.6	67.79	610.6	52.14	620.6	40.64	630.6	31.54	640.6	25.64
					530.8	256.4	540.8	197.7	550.8	171.9	560.8	154	570.8	132.4	580.8	109.4	590.8	87.13	600.8	67.45	610.8	52.01	620.8	40.5	630.8	31.47	640.8	25.59
					531	255.5	541	196.9	551	171.3	561	153.4	571	131.8	581	109	591	86.74	601	67.14	611	51.85	621	40.26	631	31.37	641	25.51
					531.2	254.6	541.2	196.2	551.2	170.6	561.2	152.7	571.2	131.2	581.2	108.6	591.2	86.36	601.2	66.9	611.2	51.65	621.2	40.1	631.2	31.22	641.2	25.38
					531.4	253.6	541.4	195.5	551.4	169.8	561.4	152.1	571.4	130.7	581.4	108.1	591.4	86	601.4	66.65	611.4	51.44	621.4	39.99	631.4	31.14	641.4	25.32
					531.6	252.7	541.6	194.7	551.6	169.1	561.6	151.4	571.6	130.1	581.6	107.6	591.6	85.58	601.6	66.36	611.6	51.27	621.6	39.84	631.6	31.03	641.6	25.22
					531.8	251.8	541.8	194	551.8	168.4	561.8	150.8	571.8	129.6	581.8	107.2	591.8	85.19	601.8	66.12	611.8	51.03	621.8	39.7	631.8	30.97	641.8	25.15
					532	251	542	193.3	552	167.8	562	150.1	572	129.1	582	106.7	592	84.83	602	65.88	612	50.84	622	39.57	632	30.9	642	25.05
					532.2	250	542.2	192.5	552.2	167.1	562.2	149.5	572.2	128.6	582.2	106.3	592.2	84.49	602.2	65.59	612.2	50.72	622.2	39.39	632.2	30.79	642.2	24.98
					532.4	249.1	542.4	191.7	552.4	166.4	562.4	148.9	572.4	128	582.4	105.9	592.4	84.16	602.4	65.32	612.4	50.56	622.4	39.21	632.4	30.69	642.4	24.91
					532.6	248.1	542.6	191	552.6	165.7	562.6	148.3	572.6	127.5	582.6	105.5	592.6	83.8	602.6	65.05	612.6	50.35	622.6	39.09	632.6	30.63	642.6	24.8
					532.8	247.2	542.8	190.2	552.8	165	562.8	147.6	572.8	126.9	582.8	105.1	592.8	83.52	602.8	64.89	612.8	50.16	622.8	38.94	632.8	30.54	642.8	24.71
					533	246.3	543	189.5	553	164.3	563	147	573	126.4	583	104.7	593	83.17	603	64.66	613	49.99	623	38.82	633	30.45	643	24.64
					533.2	245.4	543.2	188.8	553.2	163.7	563.2	146.3	573.2	125.9	583.2	104.3	593.2	82.83	603.2	64.4	613.2	49.81	623.2	38.69	633.2	30.35	643.2	24.59
					533.4	244.5	543.4	188	553.4	163	563.4	145.7	573.4	125.3	583.4	103.9	593.4	82.43	603.4	64.12	613.4	49.6	623.4	38.56	633.4	30.24	643.4	24.6
					533.6	243.6	543.6	187.3	553.6	162.4	563.6	145.2	573.6	124.8	583.6	103.4	593.6	82.13	603.6	63.87	613.6	49.41	623.6	38.42	633.6	30.1	643.6	24.58
					533.8	242.6	543.8	186.5	553.8	161.7	563.8	144.5	573.8	124.3	583.8	103	593.8	81.81	603.8	63.53	613.8	49.18	623.8	38.28	633.8	30.01	643.8	24.47
					534	241.7	544	185.8	554	161.1	564	143.9	574	123.8	584	102.6	594	81.54	604	63.3	614	49.03	624	38.12	634	29.93	644	24.35
					534.2	240.9	544.2	185	554.2	160.4	564.2	143.3	574.2	123.3	584.2	102.1	594.2	81.25	604.2	63	614.2	48.85	624.2	38.03	634.2	29.84	644.2	24.31
					534.4	240	544.4	184.3	554.4	159.6	564.4	142.7	574.4	122.8	584.4	101.7	594.4	80.87	604.4	62.76	614.4	48.65	624.4	37.89	634.4	29.74	644.4	24.2
					534.6	239.1	544.6	183.7	554.6	159	564.6	142	574.6	122.3	584.6	101.2	594.6	80.52	604.6	62.49	614.6	48.48	624.6	37.81	634.6	29.68	644.6	24.15
					534.8	238.2	544.8	183	554.8	158.3	564.8	141.4	574.8	121.9	584.8	100.8	594.8	80.17	604.8	62.27	614.8	48.26	624.8	37.68	634.8	29.6	644.8	24.07
					535	237.3	545	182.3	555	157.7	565	140.8	575	121.3	585	100.4	595	79.85	605	62.02	615	48.11	625	37.53	635	29.49	645	23.98
					535.2	236.5	545.2	181.5	555.2	157	565.2	140.3	575.2	120.8	585.2	99.93	595.2	79.51	605.2	61.77	615.2	47.86	625.2	37.39	635.2	29.37	645.2	23.95
					535.4	235.6	545.4	180.8	555.4	156.4	565.4	139.7	575.4	120.3	585.4	99.41	595.4	79.17	605.4	61.52	615.4	47.68	625.4	37.28	635.4	29.31	645.4	23.87
					535.6	234.8	545.6	180	555.6	155.8	565.6	139.1	575.6	119.8	585.6	98.93	595.6	78.87	605.6	61.3	615.6	47.48	625.6	37.15	635.6	29.18	645.6	23.83
					535.8	233.9	545.8	179.3	555.8	155.2	565.8	138.5	575.8	119.4	585.8	98.49	595.8	78.54	605.8	61.11	615.8	47.28	625.8	36.97	635.8	29.12	645.8	23.76
					536	233	546	178.7	556	154.6	566	137.9	576	118.9	586	98.09	596	78.23	606	60.81	616	47.01	626	36.86	636	29.03	646	23.66
					536.2	232.2	546.2	177.9	556.2	154	566.2	137.3	576.2	118.4	586.2	97.68	596.2	77.87	606.2	60.51	616.2	46.78	626.2	36.68	636.2	29.01	646.2	23.62
					536.4	231.3	546.4	177.2	556.4	153.4	566.4	136.8	576.4	117.9	586.4	97.27	596.4	77.52	606.4	60.24	616.4	46.71	626.4	36.58	636.4	28.89	646.4	23.58
					536.6	230.5	546.6	176.5	556.6	152.8	566.6	136.3	576.6	117.5	586.6	96.86	596.6	77.26	606.6	60.01	616.6	46.53	626.6	36.39	636.6	28.8	646.6	23.48
					536.8	229.7	546.8	175.8	556.8	152.1	566.8	135.7	576.8	116.9	586.8	96.48	596.8	76.92	606.8	59.77	616.8	46.34	626.8	36.23	636.8	28.7	646.8	23.41
					537	228.8	547	175.1	557	151.5	567	135.1	577	116.4	587	96.1	597	76.57	607	59.51	617	46.17	627	36.18	637	28.63	647	23.38
					537.2	227.9	547.2	174.4	557.2	150.9	567.2	134.5	577.2	115.9	587.2	95.67	597.2	76.22	607.2	59.29	617.2	46.03	627.2	36.02	637.2	28.49	647.2	23.39
					537.4	227.1	547.4	173.7	557.4	150.3	567.4	134	577.4	115.3	587.4	95.27	597.4	75.94	607.4	59.06	617.4	45.85	627.4	35.91	637.4	28.43	647.4	23.32
					537.6	226.3	547.6	173.1	557.6	149.7	567.6	133.5	577.6	114.9	587.6	94.86	597.6	75.64	607.6	58.86	617.6	45.66	627.6	35.79	637.6	28.36	647.6	23.27
					537.8	225.5	547.8	172.4	557.8	149.1	567.8	133	577.8	114.4	587.8	94.47	597.8	75.28	607.8	58.68	617.8	45.47	627.8	35.67	637.8	28.27	647.8	23.19
					538	224.7	548	171.7	558	148.5	568	132.5	578	113.9	588	94.14	598	74.94	608	58.46	618	45.32	628	35.56	638	28.14	648	23.14
					538.2	223.9	548.2	171	558.2	147.8	568.2	132	578.2	113.5	588.2	93.77	598.2	74.65	608.2	58.2	618.2	45.2	628.2	35.43	638.2	28.11	648.2	23.02
					538.4	223	548.4	170.4	558.4	147.2	568.4	131.4	578.4	113	588.4	93.36	598.4	74.34	608.4	57.97	618.4	45.03	628.4	35.37	638.4	28	648.4	22.99
					538.6	222.2	548.6	169.8	558.6	146.6	568.6	130.8	578.6	112.5	588.6	92.93	598.6	74.05	608.6	57.76	618.6	44.84	628.6	35.31	638.6	27.9	648.6	23
					538.8	221.4	548.8	169.1	558.8	145.9	568.8	130.3	578.8	112	588.8	92.63	598.8	73.77	608.8	57.56	618.8	44.63	628.8	35.24	638.8	27.83	648.8	23.02
					539	220.6	549	168.4	559	145.3	569	129.7	579	111.5	589	92.21	599	73.45	609	57.3	619	44.44	629	35.11	639	27.77	649	22.94
					539.2	219.8	549.2	167.8	559.2	144.7	569.2	129.2	579.2	111	589.2	91.81	599.2	73.14	609.2	57.11	619.2	44.22	629.2	35	639.2	27.69	649.2	22.84
					539.4	219	549.4	167.2	559.4	144.1	569.4	128.6	579.4	110.6	589.4	91.4	599.4	72.86	609.4	56.85	619.4	44.01	629.4	34.77	639.4	27.62	649.4	22.83
					539.6	218.1	549.6	166.6	559.6	143.5	569.6	128.1	579.6	110.1	589.6	91.05	599.6	72.52	609.6	56.66	619.6	43.92	629.6	34.66	639.6	27.54	649.6	22.72
					539.8	217.3	549.8	165.9	559.8	143	569.8	127.6	579.8	109.7	589.8	90.61	599.8	72.25	609.8	56.43	619.8	43.78	629.8	34.53	639.8	27.5	649.8	22.67
					540	216.5	550	165.3	560	142.3	570	127.1	580	109.2	590	90.23	600	71.94	610	56.18	620	43.63	630	34.41	640	27.45	650	22.59
					540.2	215.7	550.2	164.7	560.2	141.8	570.2	126.6	580.2	108.7	590.2	89.89	600.2	71.61	610.2	56.01	620.2	43.45	630.2	34.24	640.2	27.41
					540.4	214.9	550.4	164.1	560.4	141.2	570.4	126.1	580.4	108.2	590.4	89.56	600.4	71.32	610.4	55.79	620.4	43.32	630.4	34.12	640.4	27.34
					540.6	214.1	550.6	163.5	560.6	140.6	570.6	125.6	580.6	107.8	590.6	89.24	600.6	71.02	610.6	55.6	620.6	43.12	630.6	33.99	640.6	27.27
					540.8	213.3	550.8	162.8	560.8	140	570.8	125	580.8	107.3	590.8	88.9	600.8	70.77	610.8	55.36	620.8	42.92	630.8	33.86	640.8	27.22
					541	212.5	551	162.2	561	139.5	571	124.5	581	106.9	591	88.49	601	70.48	611	55.19	621	42.76	631	33.75	641	27.15
					541.2	211.7	551.2	161.6	561.2	139	571.2	124	581.2	106.4	591.2	88.14	601.2	70.21	611.2	54.99	621.2	42.62	631.2	33.61	641.2	27.07
					541.4	210.9	551.4	160.9	561.4	138.4	571.4	123.5	581.4	106	591.4	87.79	601.4	69.93	611.4	54.81	621.4	42.48	631.4	33.45	641.4	26.97
					541.6	210.2	551.6	160.3	561.6	137.8	571.6	123	581.6	105.5	591.6	87.36	601.6	69.67	611.6	54.62	621.6	42.32	631.6	33.33	641.6	26.89
					541.8	209.4	551.8	159.7	561.8	137.2	571.8	122.5	581.8	105.1	591.8	86.96	601.8	69.3	611.8	54.43	621.8	42.19	631.8	33.23	641.8	26.81
					542	208.7	552	159.1	562	136.7	572	122.1	582	104.7	592	86.62	602	69.02	612	54.26	622	42.03	632	33.1	642	26.74
					542.2	207.9	552.2	158.4	562.2	136.1	572.2	121.6	582.2	104.3	592.2	86.22	602.2	68.7	612.2	54.06	622.2	41.96	632.2	33.02	642.2	26.69
					542.4	207.1	552.4	157.8	562.4	135.6	572.4	121	582.4	103.9	592.4	85.84	602.4	68.43	612.4	53.92	622.4	41.79	632.4	32.84	642.4	26.59
					542.6	206.3	552.6	157.3	562.6	135.1	572.6	120.5	582.6	103.4	592.6	85.5	602.6	68.15	612.6	53.76	622.6	41.67	632.6	32.66	642.6	26.57
					542.8	205.5	552.8	156.6	562.8	134.5	572.8	120	582.8	103	592.8	85.17	602.8	67.88	612.8	53.53	622.8	41.53	632.8	32.57	642.8	26.48
					543	204.8	553	156	563	134	573	119.6	583	102.6	593	84.83	603	67.63	613	53.31	623	41.33	633	32.48	643	26.43
					543.2	204	553.2	155.3	563.2	133.4	573.2	119	583.2	102.1	593.2	84.45	603.2	67.37	613.2	53.08	623.2	41.15	633.2	32.4	643.2	26.31
					543.4	203.2	553.4	154.7	563.4	132.8	573.4	118.5	583.4	101.7	593.4	84.08	603.4	67.07	613.4	52.86	623.4	40.95	633.4	32.35	643.4	26.24
					543.6	202.5	553.6	154.1	563.6	132.2	573.6	118	583.6	101.4	593.6	83.75	603.6	66.81	613.6	52.61	623.6	40.75	633.6	32.21	643.6	26.15
					543.8	201.8	553.8	153.5	563.8	131.7	573.8	117.5	583.8	100.9	593.8	83.46	603.8	66.56	613.8	52.37	623.8	40.61	633.8	32.15	643.8	26.09
					544	201	554	152.9	564	131.2	574	117	584	100.5	594	83.13	604	66.27	614	52.12	624	40.48	634	32.07	644	26.04
					544.2	200.2	554.2	152.3	564.2	130.6	574.2	116.5	584.2	100	594.2	82.83	604.2	66.04	614.2	51.87	624.2	40.36	634.2	31.99	644.2	25.94
					544.4	199.5	554.4	151.6	564.4	130.1	574.4	116	584.4	99.65	594.4	82.5	604.4	65.75	614.4	51.63	624.4	40.23	634.4	31.85	644.4	25.86
					544.6	198.7	554.6	151	564.6	129.5	574.6	115.5	584.6	99.22	594.6	82.16	604.6	65.52	614.6	51.43	624.6	40.05	634.6	31.77	644.6	25.73
					544.8	198	554.8	150.4	564.8	129	574.8	115	584.8	98.78	594.8	81.8	604.8	65.28	614.8	51.16	624.8	39.91	634.8	31.72	644.8	25.64
					545	197.2	555	149.9	565	128.5	575	114.6	585	98.32	595	81.46	605	65.03	615	50.99	625	39.8	635	31.6	645	25.53
					545.2	196.5	555.2	149.3	565.2	128	575.2	114.1	585.2	97.92	595.2	81.15	605.2	64.8	615.2	50.8	625.2	39.63	635.2	31.5	645.2	25.39
					545.4	195.8	555.4	148.7	565.4	127.5	575.4	113.6	585.4	97.51	595.4	80.74	605.4	64.54	615.4	50.54	625.4	39.51	635.4	31.44	645.4	25.3
					545.6	195.1	555.6	148.2	565.6	127	575.6	113.3	585.6	97.07	595.6	80.37	605.6	64.29	615.6	50.35	625.6	39.35	635.6	31.31	645.6	25.23
					545.8	194.3	555.8	147.7	565.8	126.5	575.8	112.8	585.8	96.68	595.8	79.99	605.8	64.03	615.8	50.1	625.8	39.15	635.8	31.17	645.8	25.2
					546	193.7	556	147	566	126.1	576	112.3	586	96.35	596	79.6	606	63.84	616	49.94	626	39	636	31.08	646	25.07
					546.2	193	556.2	146.5	566.2	125.6	576.2	111.9	586.2	95.93	596.2	79.21	606.2	63.55	616.2	49.73	626.2	38.86	636.2	31	646.2	24.93
					546.4	192.2	556.4	145.8	566.4	125.1	576.4	111.4	586.4	95.5	596.4	78.85	606.4	63.31	616.4	49.53	626.4	38.69	636.4	30.94	646.4	24.98
					546.6	191.5	556.6	145.2	566.6	124.6	576.6	111	586.6	95.08	596.6	78.56	606.6	63.08	616.6	49.37	626.6	38.55	636.6	30.84	646.6	24.89
					546.8	190.8	556.8	144.6	566.8	124	576.8	110.5	586.8	94.72	596.8	78.13	606.8	62.86	616.8	49.13	626.8	38.39	636.8	30.76	646.8	24.83
					547	190.1	557	144	567	123.5	577	110.1	587	94.35	597	77.73	607	62.62	617	48.89	627	38.27	637	30.7	647	24.74
					547.2	189.4	557.2	143.5	567.2	123	577.2	109.6	587.2	93.95	597.2	77.36	607.2	62.36	617.2	48.72	627.2	38.18	637.2	30.56	647.2	24.69
					547.4	188.7	557.4	142.9	567.4	122.5	577.4	109.1	587.4	93.6	597.4	77.08	607.4	62.06	617.4	48.53	627.4	38.1	637.4	30.45	647.4	24.64
					547.6	188	557.6	142.4	567.6	122	577.6	108.7	587.6	93.19	597.6	76.77	607.6	61.83	617.6	48.4	627.6	37.97	637.6	30.35	647.6	24.63
					547.8	187.4	557.8	141.8	567.8	121.5	577.8	108.2	587.8	92.86	597.8	76.44	607.8	61.55	617.8	48.23	627.8	37.88	637.8	30.23	647.8	24.51
					548	186.7	558	141.2	568	121.1	578	107.8	588	92.56	598	76.08	608	61.29	618	48.07	628	37.77	638	30.12	648	24.46
					548.2	185.9	558.2	140.7	568.2	120.6	578.2	107.3	588.2	92.11	598.2	75.76	608.2	61.06	618.2	47.96	628.2	37.65	638.2	29.97	648.2	24.37
					548.4	185.3	558.4	140.1	568.4	120.1	578.4	107	588.4	91.7	598.4	75.39	608.4	60.82	618.4	47.75	628.4	37.48	638.4	29.87	648.4	24.32
					548.6	184.5	558.6	139.6	568.6	119.6	578.6	106.6	588.6	91.35	598.6	75.07	608.6	60.59	618.6	47.53	628.6	37.4	638.6	29.82	648.6	24.25
					548.8	183.8	558.8	139	568.8	119.1	578.8	106.2	588.8	90.94	598.8	74.73	608.8	60.31	618.8	47.36	628.8	37.27	638.8	29.7	648.8	24.16
					549	183.1	559	138.4	569	118.7	579	105.8	589	90.55	599	74.46	609	60.1	619	47.16	629	37.06	639	29.61	649	24.1
					549.2	182.5	559.2	137.8	569.2	118.2	579.2	105.4	589.2	90.16	599.2	74.13	609.2	59.91	619.2	47.02	629.2	36.92	639.2	29.48	649.2	24.06
					549.4	181.8	559.4	137.3	569.4	117.7	579.4	105	589.4	89.77	599.4	73.87	609.4	59.72	619.4	46.82	629.4	36.83	639.4	29.47	649.4	24.03
					549.6	181.1	559.6	136.8	569.6	117.3	579.6	104.6	589.6	89.44	599.6	73.48	609.6	59.5	619.6	46.68	629.6	36.63	639.6	29.36	649.6	23.98
					549.8	180.4	559.8	136.3	569.8	116.8	579.8	104.2	589.8	89.15	599.8	73.17	609.8	59.31	619.8	46.47	629.8	36.53	639.8	29.26	649.8	23.86
					550	179.7	560	135.8	570	116.3	580	103.8	590	88.83	600	72.92	610	59.17	620	46.3	630	36.49	640	29.16	650	23.79
					550.2	179	560.2	135.3	570.2	115.9	580.2	103.4	590.2	88.49	600.2	72.57	610.2	58.88	620.2	46.12	630.2	36.4	640.2	29.12
					550.4	178.4	560.4	134.8	570.4	115.4	580.4	103	590.4	88.13	600.4	72.3	610.4	58.6	620.4	45.97	630.4	36.24	640.4	28.99
					550.6	177.8	560.6	134.3	570.6	114.9	580.6	102.5	590.6	87.8	600.6	72.02	610.6	58.39	620.6	45.86	630.6	36.12	640.6	28.9
					550.8	177.1	560.8	133.8	570.8	114.4	580.8	102.2	590.8	87.41	600.8	71.7	610.8	58.16	620.8	45.73	630.8	36	640.8	28.84
					551	176.4	561	133.3	571	114	581	101.8	591	87.08	601	71.36	611	57.93	621	45.57	631	35.85	641	28.78
					551.2	175.7	561.2	132.7	571.2	113.6	581.2	101.4	591.2	86.72	601.2	71.07	611.2	57.7	621.2	45.4	631.2	35.71	641.2	28.72
					551.4	175.1	561.4	132.2	571.4	113.2	581.4	101	591.4	86.3	601.4	70.79	611.4	57.45	621.4	45.23	631.4	35.57	641.4	28.63
					551.6	174.4	561.6	131.7	571.6	112.7	581.6	100.6	591.6	85.99	601.6	70.57	611.6	57.25	621.6	45.08	631.6	35.46	641.6	28.58
					551.8	173.8	561.8	131.2	571.8	112.2	581.8	100.2	591.8	85.6	601.8	70.33	611.8	56.94	621.8	44.92	631.8	35.31	641.8	28.49
					552	173.1	562	130.8	572	111.8	582	99.78	592	85.28	602	70.03	612	56.77	622	44.72	632	35.21	642	28.33
					552.2	172.5	562.2	130.4	572.2	111.3	582.2	99.34	592.2	84.95	602.2	69.72	612.2	56.53	622.2	44.57	632.2	35.08	642.2	28.22
					552.4	171.8	562.4	129.9	572.4	110.9	582.4	98.9	592.4	84.59	602.4	69.45	612.4	56.27	622.4	44.42	632.4	34.97	642.4	28.1
					552.6	171.2	562.6	129.4	572.6	110.4	582.6	98.48	592.6	84.24	602.6	69.18	612.6	56.03	622.6	44.24	632.6	34.87	642.6	28
					552.8	170.6	562.8	128.9	572.8	110	582.8	98.06	592.8	83.91	602.8	68.85	612.8	55.83	622.8	44.06	632.8	34.78	642.8	27.91
					553	170	563	128.4	573	109.6	583	97.65	593	83.54	603	68.57	613	55.59	623	43.85	633	34.65	643	27.83
					553.2	169.4	563.2	127.8	573.2	109.2	583.2	97.26	593.2	83.17	603.2	68.33	613.2	55.44	623.2	43.71	633.2	34.53	643.2	27.7
					553.4	168.8	563.4	127.4	573.4	108.8	583.4	96.87	593.4	82.86	603.4	68.11	613.4	55.19	623.4	43.52	633.4	34.45	643.4	27.5
					553.6	168.2	563.6	126.8	573.6	108.4	583.6	96.41	593.6	82.49	603.6	67.93	613.6	55	623.6	43.34	633.6	34.29	643.6	27.42
					553.8	167.5	563.8	126.4	573.8	107.9	583.8	96.04	593.8	82.15	603.8	67.62	613.8	54.75	623.8	43.21	633.8	34.18	643.8	27.38
					554	166.9	564	125.9	574	107.4	584	95.64	594	81.82	604	67.38	614	54.58	624	43.04	634	34.05	644	27.29
					554.2	166.2	564.2	125.4	574.2	107	584.2	95.3	594.2	81.51	604.2	67.12	614.2	54.38	624.2	42.9	634.2	33.96	644.2	27.17
					554.4	165.6	564.4	124.9	574.4	106.6	584.4	94.91	594.4	81.15	604.4	66.83	614.4	54.15	624.4	42.76	634.4	33.87	644.4	27.11
					554.6	165	564.6	124.4	574.6	106.2	584.6	94.52	594.6	80.88	604.6	66.56	614.6	54	624.6	42.68	634.6	33.77	644.6	27.03
					554.8	164.3	564.8	124	574.8	105.8	584.8	94.16	594.8	80.5	604.8	66.26	614.8	53.8	624.8	42.53	634.8	33.63	644.8	26.94
					555	163.6	565	123.5	575	105.3	585	93.78	595	80.14	605	66.02	615	53.57	625	42.3	635	33.5	645	26.86
					555.2	163	565.2	123	575.2	105	585.2	93.37	595.2	79.8	605.2	65.75	615.2	53.35	625.2	42.14	635.2	33.4	645.2	26.88
					555.4	162.4	565.4	122.6	575.4	104.5	585.4	93.04	595.4	79.46	605.4	65.5	615.4	53.12	625.4	41.97	635.4	33.28	645.4	26.83
					555.6	161.8	565.6	122.1	575.6	104.1	585.6	92.67	595.6	79.12	605.6	65.22	615.6	52.91	625.6	41.82	635.6	33.18	645.6	26.69
					555.8	161.2	565.8	121.7	575.8	103.7	585.8	92.32	595.8	78.8	605.8	64.96	615.8	52.64	625.8	41.69	635.8	33.07	645.8	26.62
					556	160.6	566	121.2	576	103.2	586	91.96	596	78.5	606	64.68	616	52.44	626	41.51	636	32.96	646	26.54
					556.2	160	566.2	120.8	576.2	102.8	586.2	91.6	596.2	78.19	606.2	64.41	616.2	52.22	626.2	41.37	636.2	32.83	646.2	26.47
					556.4	159.4	566.4	120.4	576.4	102.5	586.4	91.25	596.4	77.87	606.4	64.17	616.4	52	626.4	41.27	636.4	32.68	646.4	26.4
					556.6	158.8	566.6	119.9	576.6	102.1	586.6	90.79	596.6	77.61	606.6	63.94	616.6	51.85	626.6	41.12	636.6	32.55	646.6	26.38
					556.8	158.1	566.8	119.5	576.8	101.7	586.8	90.42	596.8	77.25	606.8	63.71	616.8	51.64	626.8	41.03	636.8	32.44	646.8	26.26
					557	157.5	567	119	577	101.3	587	89.98	597	77.02	607	63.48	617	51.41	627	40.84	637	32.37	647	26.17
					557.2	156.9	567.2	118.5	577.2	100.9	587.2	89.6	597.2	76.66	607.2	63.25	617.2	51.19	627.2	40.69	637.2	32.28	647.2	26.06
					557.4	156.3	567.4	118	577.4	100.5	587.4	89.21	597.4	76.32	607.4	62.98	617.4	51.03	627.4	40.57	637.4	32.18	647.4	25.95
					557.6	155.8	567.6	117.6	577.6	100.1	587.6	88.87	597.6	76.01	607.6	62.7	617.6	50.83	627.6	40.47	637.6	32.11	647.6	25.87
					557.8	155.2	567.8	117.1	577.8	99.69	587.8	88.56	597.8	75.73	607.8	62.45	617.8	50.61	627.8	40.3	637.8	32.06	647.8	25.81
					558	154.6	568	116.7	578	99.31	588	88.23	598	75.39	608	62.23	618	50.44	628	40.18	638	31.9	648	25.72
					558.2	154	568.2	116.3	578.2	98.98	588.2	87.89	598.2	75.07	608.2	61.94	618.2	50.22	628.2	40.02	638.2	31.82	648.2	25.64
					558.4	153.4	568.4	115.8	578.4	98.57	588.4	87.49	598.4	74.77	608.4	61.66	618.4	50.05	628.4	40.01	638.4	31.67	648.4	25.59
					558.6	152.8	568.6	115.4	578.6	98.23	588.6	87.12	598.6	74.45	608.6	61.41	618.6	49.84	628.6	39.8	638.6	31.55	648.6	25.59
					558.8	152.2	568.8	114.9	578.8	97.89	588.8	86.79	598.8	74.12	608.8	61.18	618.8	49.64	628.8	39.62	638.8	31.43	648.8	25.46
					559	151.6	569	114.5	579	97.52	589	86.46	599	73.82	609	60.92	619	49.46	629	39.52	639	31.32	649	25.38
					559.2	151	569.2	114.1	579.2	97.14	589.2	86.08	599.2	73.52	609.2	60.66	619.2	49.25	629.2	39.39	639.2	31.22	649.2	25.29
					559.4	150.4	569.4	113.7	579.4	96.79	589.4	85.69	599.4	73.25	609.4	60.46	619.4	49.09	629.4	39.22	639.4	31.17	649.4	25.2
					559.6	149.8	569.6	113.2	579.6	96.42	589.6	85.4	599.6	72.92	609.6	60.21	619.6	48.91	629.6	39.05	639.6	31.06	649.6	25.11
					559.8	149.3	569.8	112.8	579.8	96.05	589.8	85.05	599.8	72.64	609.8	59.95	619.8	48.73	629.8	38.9	639.8	30.94	649.8	25.02
					560	148.7	570	112.4	580	95.67	590	84.75	600	72.32	610	59.66	620	48.54	630	38.79	640	30.88	650	24.92
					560.2	148.1	570.2	112	580.2	95.3	590.2	84.45	600.2	71.98	610.2	59.37	620.2	48.33	630.2	38.67	640.2	30.8
					560.4	147.6	570.4	111.5	580.4	94.88	590.4	84.14	600.4	71.65	610.4	59.13	620.4	48.1	630.4	38.55	640.4	30.69
					560.6	147	570.6	111.1	580.6	94.47	590.6	83.78	600.6	71.34	610.6	58.91	620.6	47.88	630.6	38.32	640.6	30.6
					560.8	146.5	570.8	110.7	580.8	94.06	590.8	83.35	600.8	71.09	610.8	58.69	620.8	47.7	630.8	38.13	640.8	30.49
					561	145.9	571	110.3	581	93.72	591	83.01	601	70.78	611	58.46	621	47.49	631	37.97	641	30.34
					561.2	145.3	571.2	109.9	581.2	93.34	591.2	82.76	601.2	70.47	611.2	58.27	621.2	47.38	631.2	37.85	641.2	30.23
					561.4	144.7	571.4	109.4	581.4	92.99	591.4	82.43	601.4	70.17	611.4	58.04	621.4	47.16	631.4	37.7	641.4	30.17
					561.6	144.2	571.6	109	581.6	92.61	591.6	82.07	601.6	69.88	611.6	57.8	621.6	46.96	631.6	37.56	641.6	30.09
					561.8	143.7	571.8	108.6	581.8	92.22	591.8	81.76	601.8	69.54	611.8	57.62	621.8	46.76	631.8	37.45	641.8	30.03
					562	143.1	572	108.2	582	91.82	592	81.44	602	69.32	612	57.35	622	46.58	632	37.41	642	29.9
					562.2	142.6	572.2	107.8	582.2	91.49	592.2	81.08	602.2	69.09	612.2	57.12	622.2	46.46	632.2	37.29	642.2	29.74
					562.4	142.1	572.4	107.4	582.4	91.09	592.4	80.75	602.4	68.89	612.4	56.93	622.4	46.25	632.4	37.14	642.4	29.6
					562.6	141.6	572.6	107	582.6	90.74	592.6	80.39	602.6	68.61	612.6	56.75	622.6	46.08	632.6	37.04	642.6	29.51
					562.8	141	572.8	106.5	582.8	90.42	592.8	80.07	602.8	68.34	612.8	56.54	622.8	45.95	632.8	36.9	642.8	29.43
					563	140.5	573	106.2	583	90.09	593	79.78	603	68.1	613	56.32	623	45.8	633	36.75	643	29.31
					563.2	139.9	573.2	105.8	583.2	89.72	593.2	79.43	603.2	67.76	613.2	56.02	623.2	45.56	633.2	36.57	643.2	29.21
					563.4	139.4	573.4	105.4	583.4	89.37	593.4	79.09	603.4	67.49	613.4	55.78	623.4	45.41	633.4	36.47	643.4	29.19
					563.6	138.8	573.6	105.1	583.6	89.05	593.6	78.72	603.6	67.23	613.6	55.58	623.6	45.26	633.6	36.3	643.6	29.17
					563.8	138.3	573.8	104.7	583.8	88.66	593.8	78.38	603.8	67.01	613.8	55.39	623.8	45.06	633.8	36.17	643.8	29.12
					564	137.8	574	104.3	584	88.31	594	78.13	604	66.76	614	55.2	624	44.91	634	36.1	644	29.03
					564.2	137.3	574.2	104	584.2	87.96	594.2	77.78	604.2	66.46	614.2	54.97	624.2	44.72	634.2	36.05	644.2	28.99
					564.4	136.9	574.4	103.5	584.4	87.66	594.4	77.4	604.4	66.2	614.4	54.84	624.4	44.66	634.4	35.94	644.4	28.94
					564.6	136.3	574.6	103.1	584.6	87.32	594.6	77.11	604.6	65.93	614.6	54.64	624.6	44.5	634.6	35.83	644.6	28.84
					564.8	135.9	574.8	102.7	584.8	86.98	594.8	76.74	604.8	65.66	614.8	54.48	624.8	44.33	634.8	35.7	644.8	28.68
					565	135.4	575	102.3	585	86.7	595	76.37	605	65.39	615	54.25	625	44.13	635	35.59	645	28.61
					565.2	134.8	575.2	101.9	585.2	86.38	595.2	76.03	605.2	65.15	615.2	54.03	625.2	43.98	635.2	35.44	645.2	28.48
					565.4	134.3	575.4	101.5	585.4	86.01	595.4	75.74	605.4	64.95	615.4	53.77	625.4	43.82	635.4	35.37	645.4	28.35
					565.6	133.9	575.6	101.1	585.6	85.66	595.6	75.48	605.6	64.69	615.6	53.6	625.6	43.7	635.6	35.26	645.6	28.27
					565.8	133.4	575.8	100.7	585.8	85.34	595.8	75.1	605.8	64.44	615.8	53.4	625.8	43.51	635.8	35.13	645.8	28.15
					566	132.9	576	100.3	586	85.04	596	74.83	606	64.15	616	53.2	626	43.31	636	34.96	646	28.05
					566.2	132.4	576.2	99.97	586.2	84.74	596.2	74.47	606.2	63.92	616.2	52.98	626.2	43.2	636.2	34.88	646.2	27.95
					566.4	131.9	576.4	99.63	586.4	84.37	596.4	74.17	606.4	63.72	616.4	52.79	626.4	43.05	636.4	34.79	646.4	27.9
					566.6	131.5	576.6	99.32	586.6	84.05	596.6	73.87	606.6	63.46	616.6	52.6	626.6	42.94	636.6	34.64	646.6	27.83
					566.8	131	576.8	98.95	586.8	83.71	596.8	73.58	606.8	63.24	616.8	52.38	626.8	42.76	636.8	34.5	646.8	27.71
					567	130.6	577	98.6	587	83.4	597	73.33	607	62.99	617	52.19	627	42.62	637	34.37	647	27.67
					567.2	130.1	577.2	98.26	587.2	83.04	597.2	73	607.2	62.68	617.2	51.97	627.2	42.47	637.2	34.26	647.2	27.52
					567.4	129.6	577.4	97.87	587.4	82.7	597.4	72.67	607.4	62.39	617.4	51.78	627.4	42.38	637.4	34.15	647.4	27.46
					567.6	129.1	577.6	97.44	587.6	82.39	597.6	72.29	607.6	62.16	617.6	51.61	627.6	42.18	637.6	34.1	647.6	27.37
					567.8	128.7	577.8	97.04	587.8	82.09	597.8	72.03	607.8	61.92	617.8	51.36	627.8	42.03	637.8	34.02	647.8	27.28
					568	128.2	578	96.7	588	81.8	598	71.78	608	61.65	618	51.2	628	41.83	638	33.84	648	27.17
					568.2	127.7	578.2	96.34	588.2	81.45	598.2	71.47	608.2	61.42	618.2	51	628.2	41.7	638.2	33.71	648.2	27.14
					568.4	127.2	578.4	96.02	588.4	81.14	598.4	71.16	608.4	61.19	618.4	50.83	628.4	41.55	638.4	33.66	648.4	27.1
					568.6	126.8	578.6	95.67	588.6	80.85	598.6	70.85	608.6	60.9	618.6	50.66	628.6	41.44	638.6	33.53	648.6	27.04
					568.8	126.3	578.8	95.34	588.8	80.57	598.8	70.58	608.8	60.63	618.8	50.42	628.8	41.24	638.8	33.45	648.8	27.01
					569	125.9	579	94.98	589	80.22	599	70.33	609	60.37	619	50.2	629	41.09	639	33.31	649	26.89
					569.2	125.4	579.2	94.65	589.2	79.91	599.2	70.01	609.2	60.17	619.2	49.99	629.2	40.94	639.2	33.28	649.2	26.76
					569.4	124.9	579.4	94.3	589.4	79.58	599.4	69.78	609.4	59.91	619.4	49.76	629.4	40.85	639.4	33.1	649.4	26.64
					569.6	124.4	579.6	93.93	589.6	79.25	599.6	69.51	609.6	59.68	619.6	49.54	629.6	40.71	639.6	33.02	649.6	26.5
					569.8	123.9	579.8	93.6	589.8	78.93	599.8	69.32	609.8	59.41	619.8	49.33	629.8	40.59	639.8	32.86	649.8	26.42
					570	123.4	580	93.3	590	78.59	600	69.1	610	59.17	620	49.16	630	40.43	640	32.72	650	26.38
					570.2	123	580.2	92.93	590.2	78.2	600.2	68.87	610.2	58.99	620.2	48.97	630.2	40.28	640.2	32.65
					570.4	122.5	580.4	92.59	590.4	77.91	600.4	68.56	610.4	58.74	620.4	48.78	630.4	40.14	640.4	32.5
					570.6	122	580.6	92.27	590.6	77.58	600.6	68.24	610.6	58.49	620.6	48.59	630.6	39.99	640.6	32.38
					570.8	121.6	580.8	91.9	590.8	77.3	600.8	67.93	610.8	58.28	620.8	48.42	630.8	39.9	640.8	32.23
					571	121.2	581	91.59	591	77.04	601	67.64	611	58.16	621	48.28	631	39.72	641	32.07
					571.2	120.7	581.2	91.21	591.2	76.78	601.2	67.39	611.2	57.93	621.2	48.1	631.2	39.62	641.2	31.93
					571.4	120.3	581.4	90.8	591.4	76.46	601.4	67.12	611.4	57.7	621.4	47.87	631.4	39.48	641.4	31.84
					571.6	119.8	581.6	90.47	591.6	76.11	601.6	66.83	611.6	57.49	621.6	47.72	631.6	39.29	641.6	31.74
					571.8	119.3	581.8	90.08	591.8	75.83	601.8	66.59	611.8	57.3	621.8	47.57	631.8	39.13	641.8	31.66
					572	118.9	582	89.7	592	75.51	602	66.33	612	57.1	622	47.39	632	38.97	642	31.52
					572.2	118.5	582.2	89.28	592.2	75.19	602.2	66.11	612.2	56.94	622.2	47.17	632.2	38.77	642.2	31.41
					572.4	118	582.4	88.9	592.4	74.85	602.4	65.84	612.4	56.7	622.4	47.02	632.4	38.66	642.4	31.26
					572.6	117.6	582.6	88.57	592.6	74.58	602.6	65.59	612.6	56.51	622.6	46.81	632.6	38.5	642.6	31.16
					572.8	117.2	582.8	88.22	592.8	74.29	602.8	65.34	612.8	56.29	622.8	46.67	632.8	38.37	642.8	31.07
					573	116.7	583	87.87	593	74.01	603	65.05	613	56.15	623	46.54	633	38.26	643	30.98
					573.2	116.2	583.2	87.51	593.2	73.72	603.2	64.82	613.2	55.92	623.2	46.38	633.2	38.15	643.2	30.91
					573.4	115.8	583.4	87.17	593.4	73.37	603.4	64.56	613.4	55.72	623.4	46.18	633.4	37.99	643.4	30.92
					573.6	115.4	583.6	86.83	593.6	73.05	603.6	64.36	613.6	55.47	623.6	46.06	633.6	37.86	643.6	30.86
					573.8	115	583.8	86.5	593.8	72.68	603.8	64.05	613.8	55.22	623.8	45.89	633.8	37.75	643.8	30.72
					574	114.5	584	86.18	594	72.39	604	63.8	614	55	624	45.68	634	37.56	644	30.6
					574.2	114.2	584.2	85.8	594.2	72.13	604.2	63.54	614.2	54.81	624.2	45.52	634.2	37.42	644.2	30.52
					574.4	113.7	584.4	85.47	594.4	71.95	604.4	63.3	614.4	54.64	624.4	45.37	634.4	37.33	644.4	30.41
					574.6	113.2	584.6	85.11	594.6	71.67	604.6	63.05	614.6	54.42	624.6	45.16	634.6	37.17	644.6	30.29
					574.8	112.8	584.8	84.81	594.8	71.35	604.8	62.8	614.8	54.19	624.8	45.04	634.8	37.09	644.8	30.24
					575	112.4	585	84.51	595	71.01	605	62.61	615	54.01	625	44.92	635	37	645	30.14
					575.2	112	585.2	84.22	595.2	70.66	605.2	62.4	615.2	53.82	625.2	44.74	635.2	36.88	645.2	29.98
					575.4	111.6	585.4	83.89	595.4	70.35	605.4	62.16	615.4	53.56	625.4	44.62	635.4	36.73	645.4	29.8
					575.6	111.2	585.6	83.58	595.6	70.09	605.6	61.94	615.6	53.41	625.6	44.46	635.6	36.58	645.6	29.67
					575.8	110.8	585.8	83.26	595.8	69.84	605.8	61.65	615.8	53.19	625.8	44.31	635.8	36.47	645.8	29.6
					576	110.4	586	82.97	596	69.55	606	61.4	616	52.96	626	44.17	636	36.31	646	29.58
					576.2	110	586.2	82.69	596.2	69.26	606.2	61.2	616.2	52.75	626.2	44.02	636.2	36.16	646.2	29.48
					576.4	109.6	586.4	82.34	596.4	68.98	606.4	60.94	616.4	52.52	626.4	43.84	636.4	36.07	646.4	29.36
					576.6	109.2	586.6	82.04	596.6	68.72	606.6	60.76	616.6	52.35	626.6	43.68	636.6	35.98	646.6	29.32
					576.8	108.8	586.8	81.73	596.8	68.45	606.8	60.53	616.8	52.15	626.8	43.51	636.8	35.97	646.8	29.22
					577	108.4	587	81.43	597	68.13	607	60.27	617	51.93	627	43.25	637	35.87	647	29.14
					577.2	108	587.2	81.12	597.2	67.86	607.2	60.05	617.2	51.82	627.2	43.14	637.2	35.71	647.2	29.05
					577.4	107.5	587.4	80.83	597.4	67.56	607.4	59.89	617.4	51.6	627.4	43.01	637.4	35.57	647.4	28.99
					577.6	107.1	587.6	80.59	597.6	67.28	607.6	59.67	617.6	51.33	627.6	42.88	637.6	35.37	647.6	28.9
					577.8	106.7	587.8	80.18	597.8	66.95	607.8	59.43	617.8	51.12	627.8	42.69	637.8	35.27	647.8	28.83
					578	106.3	588	79.91	598	66.67	608	59.25	618	50.92	628	42.57	638	35.13	648	28.68
					578.2	105.9	588.2	79.56	598.2	66.48	608.2	59.01	618.2	50.78	628.2	42.44	638.2	35	648.2	28.53
					578.4	105.6	588.4	79.3	598.4	66.18	608.4	58.82	618.4	50.66	628.4	42.29	638.4	34.92	648.4	28.48
					578.6	105.2	588.6	79.01	598.6	65.99	608.6	58.58	618.6	50.51	628.6	42.12	638.6	34.83	648.6	28.39
					578.8	104.8	588.8	78.66	598.8	65.71	608.8	58.34	618.8	50.34	628.8	41.92	638.8	34.75	648.8	28.34
					579	104.5	589	78.34	599	65.44	609	58.12	619	50.13	629	41.77	639	34.64	649	28.34
					579.2	104.1	589.2	77.97	599.2	65.17	609.2	57.92	619.2	49.99	629.2	41.62	639.2	34.5	649.2	28.31
					579.4	103.7	589.4	77.65	599.4	64.93	609.4	57.66	619.4	49.85	629.4	41.51	639.4	34.31	649.4	28.2
					579.6	103.3	589.6	77.34	599.6	64.68	609.6	57.42	619.6	49.68	629.6	41.36	639.6	34.27	649.6	28.13
					579.8	102.9	589.8	77.05	599.8	64.42	609.8	57.2	619.8	49.54	629.8	41.29	639.8	34.19	649.8	28.09
					580	102.5	590	76.66	600	64.19	610	57	620	49.38	630	41.09	640	34.13	650	27.93
					580.2	102.1	590.2	76.38	600.2	63.98	610.2	56.8	620.2	49.19	630.2	40.93	640.2	34.02
					580.4	101.6	590.4	76.11	600.4	63.68	610.4	56.66	620.4	49.04	630.4	40.79	640.4	33.9
					580.6	101.2	590.6	75.79	600.6	63.46	610.6	56.47	620.6	48.86	630.6	40.67	640.6	33.78
					580.8	100.8	590.8	75.56	600.8	63.19	610.8	56.27	620.8	48.68	630.8	40.54	640.8	33.71
					581	100.5	591	75.3	601	62.97	611	56.01	621	48.54	631	40.42	641	33.54
					581.2	100.1	591.2	75.03	601.2	62.76	611.2	55.86	621.2	48.35	631.2	40.31	641.2	33.43
					581.4	99.66	591.4	74.81	601.4	62.53	611.4	55.64	621.4	48.2	631.4	40.12	641.4	33.28
					581.6	99.28	591.6	74.52	601.6	62.32	611.6	55.44	621.6	48.03	631.6	40.01	641.6	33.21
					581.8	98.89	591.8	74.24	601.8	62.11	611.8	55.22	621.8	47.89	631.8	39.87	641.8	33.12
					582	98.56	592	73.91	602	61.88	612	55.02	622	47.76	632	39.81	642	32.98
					582.2	98.2	592.2	73.67	602.2	61.65	612.2	54.83	622.2	47.57	632.2	39.69	642.2	32.82
					582.4	97.84	592.4	73.37	602.4	61.45	612.4	54.65	622.4	47.41	632.4	39.55	642.4	32.71
					582.6	97.46	592.6	73.12	602.6	61.27	612.6	54.46	622.6	47.21	632.6	39.41	642.6	32.58
					582.8	97.07	592.8	72.83	602.8	61.04	612.8	54.25	622.8	47.02	632.8	39.24	642.8	32.48
					583	96.71	593	72.62	603	60.83	613	54.05	623	46.83	633	39.07	643	32.39
					583.2	96.38	593.2	72.29	603.2	60.58	613.2	53.8	623.2	46.6	633.2	38.91	643.2	32.26
					583.4	95.95	593.4	72.03	603.4	60.32	613.4	53.63	623.4	46.43	633.4	38.83	643.4	32.24
					583.6	95.63	593.6	71.77	603.6	60.11	613.6	53.47	623.6	46.21	633.6	38.7	643.6	32.16
					583.8	95.18	593.8	71.48	603.8	59.9	613.8	53.27	623.8	46.08	633.8	38.59	643.8	32.05
					584	94.85	594	71.25	604	59.71	614	53.07	624	45.89	634	38.48	644	31.97
					584.2	94.48	594.2	70.96	604.2	59.49	614.2	52.86	624.2	45.72	634.2	38.32	644.2	31.8
					584.4	94.09	594.4	70.64	604.4	59.27	614.4	52.62	624.4	45.57	634.4	38.19	644.4	31.71
					584.6	93.76	594.6	70.3	604.6	59.11	614.6	52.44	624.6	45.41	634.6	38.04	644.6	31.68
					584.8	93.43	594.8	70.02	604.8	58.82	614.8	52.28	624.8	45.26	634.8	37.89	644.8	31.56
					585	93.01	595	69.76	605	58.61	615	52.11	625	45.02	635	37.73	645	31.41
					585.2	92.59	595.2	69.51	605.2	58.39	615.2	51.9	625.2	44.84	635.2	37.64	645.2	31.33
					585.4	92.3	595.4	69.22	605.4	58.19	615.4	51.72	625.4	44.71	635.4	37.49	645.4	31.31
					585.6	91.97	595.6	68.99	605.6	57.99	615.6	51.58	625.6	44.54	635.6	37.39	645.6	31.21
					585.8	91.64	595.8	68.74	605.8	57.81	615.8	51.37	625.8	44.32	635.8	37.22	645.8	31.15
					586	91.31	596	68.49	606	57.63	616	51.22	626	44.15	636	37.14	646	31.08
					586.2	91.02	596.2	68.21	606.2	57.44	616.2	50.98	626.2	44	636.2	37	646.2	30.97
					586.4	90.65	596.4	67.94	606.4	57.23	616.4	50.8	626.4	43.89	636.4	36.83	646.4	30.89
					586.6	90.36	596.6	67.65	606.6	56.99	616.6	50.61	626.6	43.69	636.6	36.68	646.6	30.87
					586.8	90.03	596.8	67.4	606.8	56.76	616.8	50.43	626.8	43.54	636.8	36.59	646.8	30.82
					587	89.69	597	67.19	607	56.58	617	50.26	627	43.4	637	36.46	647	30.75
					587.2	89.32	597.2	66.98	607.2	56.35	617.2	50.09	627.2	43.28	637.2	36.39	647.2	30.65
					587.4	88.95	597.4	66.75	607.4	56.14	617.4	49.9	627.4	43.21	637.4	36.28	647.4	30.57
					587.6	88.56	597.6	66.48	607.6	55.96	617.6	49.65	627.6	43.06	637.6	36.19	647.6	30.54
					587.8	88.21	597.8	66.25	607.8	55.75	617.8	49.51	627.8	42.81	637.8	36.03	647.8	30.42
					588	87.9	598	66.01	608	55.55	618	49.35	628	42.69	638	35.91	648	30.34
					588.2	87.56	598.2	65.84	608.2	55.29	618.2	49.18	628.2	42.59	638.2	35.84	648.2	30.22
					588.4	87.17	598.4	65.61	608.4	55.11	618.4	49	628.4	42.4	638.4	35.69	648.4	30.12
					588.6	86.83	598.6	65.35	608.6	54.88	618.6	48.76	628.6	42.21	638.6	35.55	648.6	30.03
					588.8	86.47	598.8	65.08	608.8	54.69	618.8	48.59	628.8	42.08	638.8	35.49	648.8	29.99
					589	86.15	599	64.84	609	54.52	619	48.44	629	41.94	639	35.31	649	29.94
					589.2	85.8	599.2	64.61	609.2	54.37	619.2	48.24	629.2	41.82	639.2	35.18	649.2	29.89
					589.4	85.55	599.4	64.41	609.4	54.17	619.4	48.14	629.4	41.65	639.4	35.12	649.4	29.71
					589.6	85.32	599.6	64.14	609.6	54	619.6	47.94	629.6	41.5	639.6	34.96	649.6	29.62
					589.8	85	599.8	63.93	609.8	53.81	619.8	47.74	629.8	41.34	639.8	34.9	649.8	29.51
					590	84.73	600	63.68	610	53.62	620	47.53	630	41.22	640	34.79	650	29.41
					590.2	84.34	600.2	63.41	610.2	53.47	620.2	47.33	630.2	41.08	640.2	34.69
					590.4	83.98	600.4	63.18	610.4	53.35	620.4	47.14	630.4	40.95	640.4	34.57
					590.6	83.65	600.6	62.96	610.6	53.12	620.6	46.98	630.6	40.82	640.6	34.48
					590.8	83.32	600.8	62.71	610.8	53.02	620.8	46.85	630.8	40.71	640.8	34.4
					591	83	601	62.47	611	52.79	621	46.66	631	40.69	641	34.27
					591.2	82.65	601.2	62.24	611.2	52.62	621.2	46.48	631.2	40.55	641.2	34.15
					591.4	82.38	601.4	62	611.4	52.41	621.4	46.26	631.4	40.36	641.4	34
					591.6	82.12	601.6	61.77	611.6	52.23	621.6	46.19	631.6	40.31	641.6	33.91
					591.8	81.76	601.8	61.48	611.8	52.15	621.8	46.02	631.8	40.2	641.8	33.77
					592	81.46	602	61.27	612	51.96	622	45.82	632	40.06	642	33.67
					592.2	81.18	602.2	61.08	612.2	51.77	622.2	45.67	632.2	39.87	642.2	33.55
					592.4	80.9	602.4	60.85	612.4	51.56	622.4	45.51	632.4	39.73	642.4	33.45
					592.6	80.57	602.6	60.59	612.6	51.36	622.6	45.42	632.6	39.59	642.6	33.35
					592.8	80.23	602.8	60.43	612.8	51.2	622.8	45.3	632.8	39.5	642.8	33.33
					593	79.91	603	60.18	613	50.97	623	45.14	633	39.38	643	33.23
					593.2	79.64	603.2	59.95	613.2	50.81	623.2	45.02	633.2	39.25	643.2	33.12
					593.4	79.33	603.4	59.77	613.4	50.62	623.4	44.87	633.4	39.09	643.4	33.04
					593.6	79.05	603.6	59.53	613.6	50.47	623.6	44.67	633.6	38.98	643.6	32.86
					593.8	78.72	603.8	59.3	613.8	50.28	623.8	44.52	633.8	38.89	643.8	32.74
					594	78.41	604	59.08	614	50.14	624	44.32	634	38.76	644	32.63
					594.2	78.11	604.2	58.82	614.2	50	624.2	44.18	634.2	38.66	644.2	32.56
					594.4	77.76	604.4	58.6	614.4	49.84	624.4	44.02	634.4	38.49	644.4	32.43
					594.6	77.47	604.6	58.44	614.6	49.63	624.6	43.84	634.6	38.35	644.6	32.38
					594.8	77.16	604.8	58.2	614.8	49.53	624.8	43.67	634.8	38.24	644.8	32.29
					595	76.91	605	58.02	615	49.31	625	43.51	635	38.05	645	32.26
					595.2	76.68	605.2	57.82	615.2	49.16	625.2	43.33	635.2	37.96	645.2	32.24
					595.4	76.4	605.4	57.6	615.4	49	625.4	43.16	635.4	37.84	645.4	32.16
					595.6	76.1	605.6	57.38	615.6	48.88	625.6	43.03	635.6	37.7	645.6	32.07
					595.8	75.8	605.8	57.17	615.8	48.71	625.8	42.82	635.8	37.59	645.8	31.96
					596	75.5	606	56.91	616	48.5	626	42.74	636	37.48	646	31.85
					596.2	75.21	606.2	56.67	616.2	48.29	626.2	42.55	636.2	37.33	646.2	31.72
					596.4	74.91	606.4	56.44	616.4	48.12	626.4	42.37	636.4	37.19	646.4	31.57
					596.6	74.59	606.6	56.21	616.6	47.93	626.6	42.26	636.6	37.06	646.6	31.45
					596.8	74.33	606.8	55.99	616.8	47.73	626.8	42.13	636.8	36.92	646.8	31.37
					597	74.03	607	55.83	617	47.55	627	42.01	637	36.77	647	31.25
					597.2	73.8	607.2	55.63	617.2	47.36	627.2	41.87	637.2	36.62	647.2	31.17
					597.4	73.51	607.4	55.47	617.4	47.17	627.4	41.68	637.4	36.48	647.4	31.04
					597.6	73.21	607.6	55.28	617.6	46.97	627.6	41.55	637.6	36.4	647.6	30.92
					597.8	72.89	607.8	55.15	617.8	46.74	627.8	41.46	637.8	36.29	647.8	30.76
					598	72.64	608	55	618	46.58	628	41.38	638	36.15	648	30.71
					598.2	72.39	608.2	54.81	618.2	46.39	628.2	41.28	638.2	36.05	648.2	30.68
					598.4	72.1	608.4	54.65	618.4	46.17	628.4	41.13	638.4	35.89	648.4	30.67
					598.6	71.83	608.6	54.45	618.6	45.98	628.6	41.03	638.6	35.81	648.6	30.56
					598.8	71.55	608.8	54.28	618.8	45.83	628.8	40.93	638.8	35.7	648.8	30.51
					599	71.29	609	54.08	619	45.69	629	40.77	639	35.59	649	30.45
					599.2	71.04	609.2	53.86	619.2	45.58	629.2	40.65	639.2	35.42	649.2	30.48
					599.4	70.83	609.4	53.7	619.4	45.4	629.4	40.56	639.4	35.29	649.4	30.39
					599.6	70.6	609.6	53.47	619.6	45.25	629.6	40.36	639.6	35.21	649.6	30.21
					599.8	70.36	609.8	53.23	619.8	45.09	629.8	40.18	639.8	35.16	649.8	30.13
					600	70.14	610	53.03	620	44.9	630	40.04	640	35	650	30.13
					600.2	69.87	610.2	52.86	620.2	44.72	630.2	39.91	640.2	34.94
					600.4	69.6	610.4	52.62	620.4	44.57	630.4	39.78	640.4	34.81
					600.6	69.29	610.6	52.47	620.6	44.39	630.6	39.64	640.6	34.68
					600.8	69.03	610.8	52.29	620.8	44.21	630.8	39.52	640.8	34.62
					601	68.84	611	52.11	621	44.02	631	39.42	641	34.51
					601.2	68.56	611.2	51.92	621.2	43.89	631.2	39.3	641.2	34.4
					601.4	68.36	611.4	51.8	621.4	43.72	631.4	39.15	641.4	34.25
					601.6	68.15	611.6	51.57	621.6	43.61	631.6	39.02	641.6	34.15
					601.8	67.92	611.8	51.4	621.8	43.48	631.8	38.89	641.8	34.05
					602	67.68	612	51.14	622	43.33	632	38.74	642	33.96
					602.2	67.42	612.2	51	622.2	43.19	632.2	38.64	642.2	33.83
					602.4	67.14	612.4	50.83	622.4	43.05	632.4	38.52	642.4	33.78
					602.6	66.83	612.6	50.65	622.6	42.88	632.6	38.43	642.6	33.63
					602.8	66.59	612.8	50.49	622.8	42.74	632.8	38.31	642.8	33.57
					603	66.37	613	50.28	623	42.65	633	38.12	643	33.51
					603.2	66.15	613.2	50.09	623.2	42.52	633.2	37.95	643.2	33.44
					603.4	65.86	613.4	49.95	623.4	42.41	633.4	37.79	643.4	33.33
					603.6	65.6	613.6	49.78	623.6	42.25	633.6	37.71	643.6	33.22
					603.8	65.42	613.8	49.57	623.8	42.16	633.8	37.52	643.8	33.16
					604	65.13	614	49.34	624	42.02	634	37.4	644	33.05
					604.2	64.98	614.2	49.23	624.2	41.88	634.2	37.33	644.2	32.92
					604.4	64.7	614.4	49.09	624.4	41.74	634.4	37.22	644.4	32.86
					604.6	64.46	614.6	48.93	624.6	41.54	634.6	37.08	644.6	32.8
					604.8	64.23	614.8	48.72	624.8	41.36	634.8	36.95	644.8	32.7
					605	64	615	48.47	625	41.22	635	36.85	645	32.7
					605.2	63.74	615.2	48.26	625.2	41.09	635.2	36.72	645.2	32.57
					605.4	63.51	615.4	48.11	625.4	40.94	635.4	36.56	645.4	32.52
					605.6	63.26	615.6	47.93	625.6	40.8	635.6	36.46	645.6	32.44
					605.8	62.97	615.8	47.79	625.8	40.63	635.8	36.26	645.8	32.41
					606	62.76	616	47.66	626	40.46	636	36.09	646	32.25
					606.2	62.54	616.2	47.53	626.2	40.32	636.2	35.94	646.2	32.15
					606.4	62.29	616.4	47.35	626.4	40.18	636.4	35.86	646.4	32.03
					606.6	62.1	616.6	47.16	626.6	40.01	636.6	35.76	646.6	31.87
					606.8	61.89	616.8	47.01	626.8	39.85	636.8	35.65	646.8	31.7
					607	61.64	617	46.87	627	39.73	637	35.57	647	31.61
					607.2	61.36	617.2	46.73	627.2	39.54	637.2	35.46	647.2	31.49
					607.4	61.21	617.4	46.57	627.4	39.39	637.4	35.35	647.4	31.39
					607.6	60.97	617.6	46.36	627.6	39.29	637.6	35.3	647.6	31.33
					607.8	60.74	617.8	46.24	627.8	39.16	637.8	35.16	647.8	31.18
					608	60.51	618	46.02	628	39.05	638	35.01	648	31.13
					608.2	60.31	618.2	45.85	628.2	38.9	638.2	34.92	648.2	31.04
					608.4	60.08	618.4	45.66	628.4	38.79	638.4	34.86	648.4	30.94
					608.6	59.82	618.6	45.48	628.6	38.65	638.6	34.76	648.6	30.86
					608.8	59.57	618.8	45.33	628.8	38.59	638.8	34.64	648.8	30.81
					609	59.37	619	45.16	629	38.44	639	34.47	649	30.74
					609.2	59.21	619.2	45.04	629.2	38.31	639.2	34.41	649.2	30.67
					609.4	59.04	619.4	44.87	629.4	38.19	639.4	34.35	649.4	30.61
					609.6	58.78	619.6	44.71	629.6	38.1	639.6	34.25	649.6	30.59
					609.8	58.61	619.8	44.59	629.8	38	639.8	34.24	649.8	30.54
					610	58.43	620	44.42	630	37.87	640	34.13	650	30.46
					610.2	58.25	620.2	44.26	630.2	37.73	640.2	34.09
					610.4	58.05	620.4	44.11	630.4	37.63	640.4	34.01
					610.6	57.86	620.6	43.99	630.6	37.49	640.6	33.84
					610.8	57.6	620.8	43.83	630.8	37.33	640.8	33.79
					611	57.36	621	43.74	631	37.17	641	33.78
					611.2	57.19	621.2	43.6	631.2	37.04	641.2	33.66
					611.4	57	621.4	43.4	631.4	36.95	641.4	33.56
					611.6	56.82	621.6	43.24	631.6	36.84	641.6	33.45
					611.8	56.68	621.8	43.08	631.8	36.7	641.8	33.31
					612	56.53	622	42.89	632	36.59	642	33.23
					612.2	56.37	622.2	42.74	632.2	36.5	642.2	33.17
					612.4	56.13	622.4	42.62	632.4	36.38	642.4	33.1
					612.6	55.93	622.6	42.47	632.6	36.28	642.6	32.99
					612.8	55.77	622.8	42.27	632.8	36.21	642.8	32.9
					613	55.54	623	42.15	633	36.15	643	32.78
					613.2	55.33	623.2	42.04	633.2	36.09	643.2	32.64
					613.4	55.15	623.4	41.92	633.4	35.96	643.4	32.62
					613.6	55.01	623.6	41.8	633.6	35.87	643.6	32.51
					613.8	54.81	623.8	41.64	633.8	35.71	643.8	32.41
					614	54.64	624	41.53	634	35.56	644	32.37
					614.2	54.39	624.2	41.39	634.2	35.47	644.2	32.34
					614.4	54.21	624.4	41.26	634.4	35.36	644.4	32.28
					614.6	54.04	624.6	41.12	634.6	35.3	644.6	32.17
					614.8	53.81	624.8	40.96	634.8	35.21	644.8	32.07
					615	53.69	625	40.84	635	35.09	645	31.96
					615.2	53.44	625.2	40.7	635.2	34.94	645.2	31.88
					615.4	53.26	625.4	40.58	635.4	34.85	645.4	31.84
					615.6	53.11	625.6	40.44	635.6	34.7	645.6	31.8
					615.8	52.98	625.8	40.36	635.8	34.58	645.8	31.72
					616	52.81	626	40.19	636	34.47	646	31.61
					616.2	52.62	626.2	40.08	636.2	34.41	646.2	31.52
					616.4	52.41	626.4	39.94	636.4	34.3	646.4	31.46
					616.6	52.19	626.6	39.78	636.6	34.15	646.6	31.39
					616.8	52.03	626.8	39.65	636.8	34.01	646.8	31.29
					617	51.81	627	39.55	637	33.92	647	31.18
					617.2	51.74	627.2	39.4	637.2	33.89	647.2	31.08
					617.4	51.6	627.4	39.29	637.4	33.76	647.4	31.09
					617.6	51.4	627.6	39.21	637.6	33.68	647.6	30.95
					617.8	51.22	627.8	39.04	637.8	33.58	647.8	30.92
					618	50.99	628	38.91	638	33.47	648	30.82
					618.2	50.82	628.2	38.79	638.2	33.4	648.2	30.77
					618.4	50.66	628.4	38.66	638.4	33.3	648.4	30.69
					618.6	50.51	628.6	38.49	638.6	33.22	648.6	30.57
					618.8	50.39	628.8	38.4	638.8	33.13	648.8	30.43
					619	50.22	629	38.3	639	33.12	649	30.33
					619.2	50.06	629.2	38.15	639.2	33.02	649.2	30.28
					619.4	49.86	629.4	38.02	639.4	32.91	649.4	30.22
					619.6	49.73	629.6	37.91	639.6	32.82	649.6	30.13
					619.8	49.62	629.8	37.8	639.8	32.78	649.8	30.05
					620	49.5	630	37.69	640	32.66	650	29.97
					620.2	49.32	630.2	37.54	640.2	32.55
					620.4	49.19	630.4	37.47	640.4	32.49
					620.6	49	630.6	37.37	640.6	32.34
					620.8	48.82	630.8	37.3	640.8	32.27
					621	48.68	631	37.2	641	32.22
					621.2	48.48	631.2	37.07	641.2	32.08
					621.4	48.36	631.4	36.99	641.4	32.01
					621.6	48.22	631.6	36.87	641.6	31.98
					621.8	48.11	631.8	36.76	641.8	31.89
					622	48.02	632	36.63	642	31.76
					622.2	47.93	632.2	36.5	642.2	31.69
					622.4	47.82	632.4	36.35	642.4	31.59
					622.6	47.69	632.6	36.25	642.6	31.54
					622.8	47.52	632.8	36.13	642.8	31.44
					623	47.38	633	35.99	643	31.43
					623.2	47.26	633.2	35.84	643.2	31.28
					623.4	47.15	633.4	35.73	643.4	31.19
					623.6	47.03	633.6	35.63	643.6	31.11
					623.8	46.92	633.8	35.58	643.8	30.99
					624	46.92	634	35.42	644	30.87
					624.2	46.84	634.2	35.26	644.2	30.79
					624.4	46.74	634.4	35.09	644.4	30.7
					624.6	46.75	634.6	34.94	644.6	30.58
					624.8	46.76	634.8	34.81	644.8	30.56
					625	46.74	635	34.72	645	30.5
					625.2	46.85	635.2	34.6	645.2	30.39
					625.4	46.96	635.4	34.49	645.4	30.35
					625.6	47.09	635.6	34.37	645.6	30.25
							635.8	34.31	645.8	30.15
							636	34.24	646	30.08
							636.2	34.14	646.2	29.94
							636.4	34.09	646.4	29.94
							636.6	34.06	646.6	29.77
							636.8	34.02	646.8	29.64
							637	33.87	647	29.58
							637.2	33.83	647.2	29.51
							637.4	33.76	647.4	29.46
							637.6	33.61	647.6	29.4
							637.8	33.51	647.8	29.29
							638	33.43	648	29.2
							638.2	33.37	648.2	29.15
							638.4	33.25	648.4	29.05
							638.6	33.15	648.6	28.93
							638.8	33	648.8	28.93
							639	32.9	649	28.82
							639.2	32.8	649.2	28.76
							639.4	32.76	649.4	28.73
							639.6	32.65	649.6	28.72
							639.8	32.52	649.8	28.62
							640	32.48	650	28.56
							640.2	32.42
							640.4	32.31
							640.6	32.22
							640.8	32.14
							641	32.06
							641.2	31.97
							641.4	31.95
							641.6	31.84
							641.8	31.74
							642	31.67
							642.2	31.59
							642.4	31.6
							642.6	31.57
							642.8	31.51
							643	31.52
							643.2	31.46
							643.4	31.37
							643.6	31.41
							643.8	31.48
							644	31.51
							644.2	31.57
							644.4	31.62
							644.6	31.68
							644.8	31.76
							645	31.87

## Sheet: Fig 2 CDIle
Wavelength	excitation	Wavelength	abs		Wavelength	Ex=310 nm	Wavelength	Ex=320 nm	Wavelength	Ex=330nm	Wavelength	Ex=340nm	Wavelength	Ex=350nm	Wavelength	Ex=360nm	Wavelength	Ex=370nm	Wavelength	Ex=380nm	Wavelength	Ex=390nm	Wavelength	Ex=400nm	Wavelength	Ex=410nm	Wavelength	Ex=420nm
500	-0.000461114	250	0.011		320	48.53	330	37.04	340	39.02	350	68.14	360	141.9	370	99.2	380	45.26	390	36.47	400	41.07	410	39.98	420	47.86	430	39.05
499	-0.00081219	250.2	0.011		320.2	48.57	330.2	37.04	340.2	39.03	350.2	68.15	360.2	142	370.2	99.22	380.2	45.31	390.2	36.48	400.2	41.08	410.2	40	420.2	47.85	430.2	39.06
498	-0.000282957	250.4	0.011		320.4	48.59	330.4	37.05	340.4	39.09	350.4	68.22	360.4	142.1	370.4	99.27	380.4	45.34	390.4	36.49	400.4	41.1	410.4	40.04	420.4	47.89	430.4	39.08
497	-0.000440155	250.6	0.011		320.6	48.66	330.6	37.09	340.6	39.11	350.6	68.35	360.6	142.2	370.6	99.33	380.6	45.38	390.6	36.52	400.6	41.14	410.6	40.07	420.6	47.92	430.6	39.13
496	-0.000503034	250.8	0.011		320.8	48.72	330.8	37.12	340.8	39.17	350.8	68.53	360.8	142.4	370.8	99.45	380.8	45.44	390.8	36.57	400.8	41.2	410.8	40.14	420.8	47.99	430.8	39.17
495	-0.000398235	251	0.011		321	48.77	331	37.21	341	39.25	351	68.78	361	142.7	371	99.57	381	45.51	391	36.64	401	41.27	411	40.23	421	48.05	431	39.2
494	-0.000377275	251.2	0.011		321.2	48.86	331.2	37.25	341.2	39.33	351.2	69.03	361.2	143	371.2	99.69	381.2	45.6	391.2	36.73	401.2	41.37	411.2	40.34	421.2	48.12	431.2	39.24
493	-0.000424435	251.4	0.011		321.4	48.94	331.4	37.32	341.4	39.41	351.4	69.32	361.4	143.3	371.4	99.83	381.4	45.66	391.4	36.83	401.4	41.47	411.4	40.47	421.4	48.21	431.4	39.27
492	-0.000508274	251.6	0.012		321.6	49.05	331.6	37.4	341.6	39.52	351.6	69.65	361.6	143.6	371.6	100	381.6	45.75	391.6	36.94	401.6	41.57	411.6	40.6	421.6	48.31	431.6	39.34
491	-0.000377275	251.8	0.012		321.8	49.17	331.8	37.49	341.8	39.68	351.8	70.07	361.8	144	371.8	100.1	381.8	45.86	391.8	37.06	401.8	41.69	411.8	40.75	421.8	48.41	431.8	39.4
490	-0.000319636	252	0.012		322	49.31	332	37.58	342	39.82	352	70.48	362	144.4	372	100.3	382	45.97	392	37.21	402	41.84	412	40.91	422	48.53	432	39.44
489	-0.000445395	252.2	0.012		322.2	49.46	332.2	37.67	342.2	40	352.2	70.97	362.2	144.9	372.2	100.5	382.2	46.08	392.2	37.36	402.2	41.97	412.2	41.07	422.2	48.67	432.2	39.55
488	-0.000702152	252.4	0.012		322.4	49.63	332.4	37.78	342.4	40.21	352.4	71.53	362.4	145.4	372.4	100.7	382.4	46.21	392.4	37.52	402.4	42.12	412.4	41.24	422.4	48.84	432.4	39.63
487	-0.000319636	252.6	0.012		322.6	49.86	332.6	37.9	342.6	40.42	352.6	72.09	362.6	145.9	372.6	101	382.6	46.35	392.6	37.7	402.6	42.29	412.6	41.45	422.6	49.04	432.6	39.7
486	-0.000723111	252.8	0.012		322.8	50.05	332.8	38.07	342.8	40.64	352.8	72.73	362.8	146.5	372.8	101.2	382.8	46.51	392.8	37.89	402.8	42.49	412.8	41.67	422.8	49.23	432.8	39.79
485	-0.000193878	253	0.012		323	50.26	333	38.23	343	40.85	353	73.42	363	147.2	373	101.4	383	46.66	393	38.06	403	42.68	413	41.91	423	49.39	433	39.88
484	-0.000560673	253.2	0.012		323.2	50.5	333.2	38.4	343.2	41.11	353.2	74.13	363.2	147.8	373.2	101.7	383.2	46.82	393.2	38.25	403.2	42.9	413.2	42.15	423.2	49.63	433.2	39.98
483	-0.000267237	253.4	0.013		323.4	50.74	333.4	38.58	343.4	41.37	353.4	74.91	363.4	148.5	373.4	102	383.4	46.99	393.4	38.47	403.4	43.13	413.4	42.42	423.4	49.85	433.4	40.08
482	-0.000660232	253.6	0.013		323.6	50.98	333.6	38.79	343.6	41.66	353.6	75.7	363.6	149.2	373.6	102.3	383.6	47.2	393.6	38.7	403.6	43.35	413.6	42.67	423.6	50.07	433.6	40.2
481	-0.000335356	253.8	0.013		323.8	51.26	333.8	38.98	343.8	41.98	353.8	76.54	363.8	149.9	373.8	102.6	383.8	47.4	393.8	38.96	403.8	43.58	413.8	42.95	423.8	50.32	433.8	40.31
480	-0.000744071	254	0.013		324	51.53	334	39.17	344	42.32	354	77.44	364	150.6	374	102.9	384	47.61	394	39.21	404	43.84	414	43.24	424	50.56	434	40.43
479	-0.000120519	254.2	0.013		324.2	51.82	334.2	39.41	344.2	42.67	354.2	78.37	364.2	151.4	374.2	103.3	384.2	47.86	394.2	39.46	404.2	44.1	414.2	43.58	424.2	50.81	434.2	40.58
478	-0.000691672	254.4	0.014		324.4	52.11	334.4	39.63	344.4	43.03	354.4	79.34	364.4	152.2	374.4	103.6	384.4	48.05	394.4	39.76	404.4	44.41	414.4	43.88	424.4	51.07	434.4	40.73
477	-0.000387755	254.6	0.014		324.6	52.44	334.6	39.9	344.6	43.38	354.6	80.36	364.6	153	374.6	104	384.6	48.3	394.6	40.04	404.6	44.72	414.6	44.23	424.6	51.34	434.6	40.87
476	-0.000660232	254.8	0.014		324.8	52.81	334.8	40.17	344.8	43.77	354.8	81.46	364.8	153.9	374.8	104.4	384.8	48.58	394.8	40.36	404.8	45.03	414.8	44.6	424.8	51.62	434.8	41.02
475	-0.000251517	255	0.015		325	53.15	335	40.47	345	44.18	355	82.64	365	154.8	375	104.8	385	48.84	395	40.66	405	45.37	415	44.97	425	51.91	435	41.17
474	-0.000560673	255.2	0.015		325.2	53.5	335.2	40.78	345.2	44.64	355.2	83.84	365.2	155.7	375.2	105.1	385.2	49.11	395.2	41.04	405.2	45.7	415.2	45.36	425.2	52.21	435.2	41.35
473	-0.000408715	255.4	0.015		325.4	53.83	335.4	41.1	345.4	45.12	355.4	85.07	365.4	156.6	375.4	105.6	385.4	49.39	395.4	41.42	405.4	46.07	415.4	45.76	425.4	52.55	435.4	41.5
472	-0.000361556	255.6	0.016		325.6	54.22	335.6	41.4	345.6	45.63	355.6	86.35	365.6	157.6	375.6	106	385.6	49.73	395.6	41.79	405.6	46.46	415.6	46.17	425.6	52.87	435.6	41.64
471	-0.000455874	255.8	0.016		325.8	54.65	335.8	41.73	345.8	46.17	355.8	87.65	365.8	158.6	375.8	106.4	385.8	50.04	395.8	42.2	405.8	46.86	415.8	46.61	425.8	53.19	435.8	41.81
470	-0.000707391	256	0.016		326	55.06	336	42.06	346	46.7	356	89.06	366	159.7	376	106.9	386	50.4	396	42.62	406	47.26	416	47.08	426	53.54	436	41.98
469	-0.000335356	256.2	0.017		326.2	55.51	336.2	42.47	346.2	47.27	356.2	90.49	366.2	160.8	376.2	107.4	386.2	50.73	396.2	43.04	406.2	47.69	416.2	47.52	426.2	53.91	436.2	42.16
468	-0.000413955	256.4	0.017		326.4	55.98	336.4	42.86	346.4	47.87	356.4	91.97	366.4	161.9	376.4	107.9	386.4	51.09	396.4	43.5	406.4	48.13	416.4	47.97	426.4	54.23	436.4	42.34
467	-0.000780751	256.6	0.018		326.6	56.4	336.6	43.26	346.6	48.5	356.6	93.47	366.6	163	376.6	108.3	386.6	51.43	396.6	43.98	406.6	48.61	416.6	48.44	426.6	54.61	436.6	42.55
466	-0.000261997	256.8	0.018		326.8	56.86	336.8	43.64	346.8	49.17	356.8	95.05	366.8	164.2	376.8	108.8	386.8	51.83	396.8	44.44	406.8	49.1	416.8	48.92	426.8	55.02	436.8	42.75
465	-0.000544953	257	0.019		327	57.37	337	44.08	347	49.86	357	96.6	367	165.3	377	109.3	387	52.22	397	44.92	407	49.56	417	49.4	427	55.4	437	42.94
464	-0.000351076	257.2	0.019		327.2	57.9	337.2	44.49	347.2	50.58	357.2	98.2	367.2	166.4	377.2	109.8	387.2	52.6	397.2	45.4	407.2	50.04	417.2	49.87	427.2	55.79	437.2	43.15
463	-0.00083315	257.4	0.02		327.4	58.42	337.4	44.93	347.4	51.33	357.4	99.87	367.4	167.7	377.4	110.3	387.4	53.03	397.4	45.88	407.4	50.54	417.4	50.39	427.4	56.19	437.4	43.34
462	-7.85991e-05	257.6	0.02		327.6	58.94	337.6	45.33	347.6	52.08	357.6	101.6	367.6	168.9	377.6	110.8	387.6	53.48	397.6	46.37	407.6	51.05	417.6	50.93	427.6	56.62	437.6	43.54
461	-0.000754551	257.8	0.021		327.8	59.49	337.8	45.78	347.8	52.83	357.8	103.3	367.8	170.2	377.8	111.3	387.8	53.92	397.8	46.91	407.8	51.56	417.8	51.47	427.8	57.06	437.8	43.76
460	-0.000115279	258	0.021		328	60	338	46.24	348	53.65	358	105.1	368	171.4	378	111.8	388	54.33	398	47.42	408	52.07	418	52.04	428	57.46	438	43.99
459	-0.000628792	258.2	0.022		328.2	60.59	338.2	46.7	348.2	54.49	358.2	107	368.2	172.7	378.2	112.3	388.2	54.8	398.2	47.99	408.2	52.61	418.2	52.59	428.2	57.9	438.2	44.22
458	-3.14396e-05	258.4	0.023		328.4	61.17	338.4	47.19	348.4	55.37	358.4	108.8	368.4	174	378.4	112.9	388.4	55.26	398.4	48.56	408.4	53.19	418.4	53.14	428.4	58.38	438.4	44.44
457	-0.000901269	258.6	0.024		328.6	61.77	338.6	47.68	348.6	56.28	358.6	110.7	368.6	175.3	378.6	113.4	388.6	55.75	398.6	49.13	408.6	53.78	418.6	53.74	428.6	58.84	438.6	44.67
456	4.71594e-05	258.8	0.024		328.8	62.36	338.8	48.19	348.8	57.22	358.8	112.6	368.8	176.7	378.8	114	388.8	56.26	398.8	49.74	408.8	54.36	418.8	54.36	428.8	59.32	438.8	44.89
455	-0.000953668	259	0.025		329	62.99	339	48.73	349	58.15	359	114.5	369	178.1	379	114.6	389	56.77	399	50.38	409	54.94	419	54.95	429	59.77	439	45.14
454	-3.66796e-05	259.2	0.026		329.2	63.67	339.2	49.29	349.2	59.14	359.2	116.5	369.2	179.5	379.2	115.2	389.2	57.29	399.2	51.01	409.2	55.55	419.2	55.54	429.2	60.22	439.2	45.38
453	-0.000875069	259.4	0.027		329.4	64.33	339.4	49.85	349.4	60.13	359.4	118.4	369.4	180.8	379.4	115.9	389.4	57.84	399.4	51.64	409.4	56.19	419.4	56.19	429.4	60.69	439.4	45.61
452	-0.000125758	259.6	0.028		329.6	65.07	339.6	50.42	349.6	61.16	359.6	120.4	369.6	182.2	379.6	116.5	389.6	58.36	399.6	52.27	409.6	56.84	419.6	56.85	429.6	61.16	439.6	45.87
451	-0.000707391	259.8	0.028		329.8	65.75	339.8	51.01	349.8	62.25	359.8	122.5	369.8	183.7	379.8	117.1	389.8	58.91	399.8	52.96	409.8	57.49	419.8	57.5	429.8	61.65	439.8	46.12
450	-0.000146718	260	0.029		330	66.45	340	51.62	350	63.38	360	124.6	370	185.2	380	117.8	390	59.47	400	53.67	410	58.19	420	58.17	430	62.17	440	46.36
449	-0.000644512	260.2	0.03		330.2	67.16	340.2	52.22	350.2	64.54	360.2	126.8	370.2	186.6	380.2	118.4	390.2	60.07	400.2	54.4	410.2	58.84	420.2	58.87	430.2	62.64	440.2	46.62
448	-0.000440155	260.4	0.031		330.4	67.92	340.4	52.85	350.4	65.73	360.4	129	370.4	188.2	380.4	119	390.4	60.66	400.4	55.14	410.4	59.56	420.4	59.59	430.4	63.12	440.4	46.85
447	-0.000403475	260.6	0.033		330.6	68.65	340.6	53.52	350.6	67	360.6	131.1	370.6	189.7	380.6	119.7	390.6	61.28	400.6	55.89	410.6	60.29	420.6	60.26	430.6	63.62	440.6	47.1
446	-0.000529234	260.8	0.034		330.8	69.38	340.8	54.21	350.8	68.28	360.8	133.3	370.8	191.2	380.8	120.4	390.8	61.88	400.8	56.67	410.8	61.01	420.8	60.98	430.8	64.11	440.8	47.35
445	-0.000199118	261	0.035		331	70.15	341	54.88	351	69.56	361	135.6	371	192.7	381	121	391	62.52	401	57.45	411	61.79	421	61.73	431	64.61	441	47.59
444	-0.000623552	261.2	0.036		331.2	70.91	341.2	55.62	351.2	70.92	361.2	137.9	371.2	194.3	381.2	121.7	391.2	63.17	401.2	58.21	411.2	62.55	421.2	62.46	431.2	65.13	441.2	47.83
443	-0.000120519	261.4	0.037		331.4	71.67	341.4	56.3	351.4	72.28	361.4	140.2	371.4	195.9	381.4	122.4	391.4	63.89	401.4	59.02	411.4	63.33	421.4	63.17	431.4	65.69	441.4	48.13
442	-0.000738831	261.6	0.039		331.6	72.51	341.6	57.03	351.6	73.69	361.6	142.6	371.6	197.5	381.6	123.1	391.6	64.57	401.6	59.85	411.6	64.14	421.6	63.91	431.6	66.2	441.6	48.4
441	-7.33591e-05	261.8	0.04		331.8	73.35	341.8	57.77	351.8	75.15	361.8	144.9	371.8	199.1	381.8	123.9	391.8	65.25	401.8	60.68	411.8	64.92	421.8	64.7	431.8	66.75	441.8	48.66
440	-0.000880309	262	0.041		332	74.16	342	58.52	352	76.67	362	147.3	372	200.7	382	124.6	392	65.95	402	61.57	412	65.72	422	65.51	432	67.24	442	48.93
439	9.43189e-05	262.2	0.043		332.2	75	342.2	59.29	352.2	78.19	362.2	149.7	372.2	202.4	382.2	125.4	392.2	66.67	402.2	62.48	412.2	66.51	422.2	66.23	432.2	67.76	442.2	49.19
438	-0.00085935	262.4	0.044		332.4	75.82	342.4	60.06	352.4	79.77	362.4	152.1	372.4	204	382.4	126.2	392.4	67.42	402.4	63.35	412.4	67.36	422.4	67.06	432.4	68.29	442.4	49.45
437	-5.23994e-06	262.6	0.046		332.6	76.69	342.6	60.84	352.6	81.38	362.6	154.6	372.6	205.8	382.6	126.9	392.6	68.16	402.6	64.22	412.6	68.16	422.6	67.84	432.6	68.79	442.6	49.71
436	-0.000906509	262.8	0.047		332.8	77.57	342.8	61.65	352.8	83.04	362.8	157	372.8	207.4	382.8	127.6	392.8	68.94	402.8	65.14	412.8	69.03	422.8	68.65	432.8	69.32	442.8	49.97
435	-0.000110039	263	0.049		333	78.47	343	62.48	353	84.68	363	159.5	373	209.1	383	128.4	393	69.67	403	66.09	413	69.9	423	69.48	433	69.87	443	50.28
434	-0.000723111	263.2	0.05		333.2	79.35	343.2	63.32	353.2	86.39	363.2	161.9	373.2	210.7	383.2	129.2	393.2	70.48	403.2	67.05	413.2	70.81	423.2	70.3	433.2	70.4	443.2	50.56
433	-7.85991e-05	263.4	0.052		333.4	80.27	343.4	64.18	353.4	88.15	363.4	164.4	373.4	212.4	383.4	129.9	393.4	71.28	403.4	67.99	413.4	71.75	423.4	71.12	433.4	70.97	443.4	50.85
432	-0.00081219	263.6	0.054		333.6	81.16	343.6	65.01	353.6	89.91	363.6	167	373.6	214.1	383.6	130.7	393.6	72.11	403.6	68.95	413.6	72.64	423.6	71.98	433.6	71.56	443.6	51.11
431	-0.000183398	263.8	0.056		333.8	82.11	343.8	65.92	353.8	91.7	363.8	169.5	373.8	215.8	383.8	131.5	393.8	72.94	403.8	69.93	413.8	73.6	423.8	72.83	433.8	72.09	443.8	51.39
430	-0.000660232	264	0.057		334	83.1	344	66.83	354	93.53	364	172.1	374	217.5	384	132.3	394	73.76	404	70.94	414	74.57	424	73.69	434	72.59	444	51.69
429	-0.000199118	264.2	0.059		334.2	84.1	344.2	67.73	354.2	95.44	364.2	174.7	374.2	219.2	384.2	133.1	394.2	74.61	404.2	71.98	414.2	75.51	424.2	74.55	434.2	73.14	444.2	52.04
428	-0.000628792	264.4	0.061		334.4	85.09	344.4	68.64	354.4	97.4	364.4	177.3	374.4	220.9	384.4	133.9	394.4	75.45	404.4	73.02	414.4	76.47	424.4	75.42	434.4	73.72	444.4	52.35
427	-0.000146718	264.6	0.063		334.6	86.09	344.6	69.59	354.6	99.43	364.6	179.9	374.6	222.6	384.6	134.8	394.6	76.36	404.6	74.04	414.6	77.46	424.6	76.28	434.6	74.25	444.6	52.65
426	-0.000723111	264.8	0.065		334.8	87.13	344.8	70.61	354.8	101.5	364.8	182.5	374.8	224.3	384.8	135.6	394.8	77.27	404.8	75.09	414.8	78.44	424.8	77.17	434.8	74.85	444.8	52.94
425	-0.000482074	265	0.067		335	88.2	345	71.62	355	103.5	365	185.2	375	226	385	136.5	395	78.15	405	76.14	415	79.44	425	78.09	435	75.39	445	53.27
424	-0.000455874	265.2	0.069		335.2	89.21	345.2	72.6	355.2	105.7	365.2	187.8	375.2	227.6	385.2	137.4	395.2	79.07	405.2	77.21	415.2	80.48	425.2	78.96	435.2	75.91	445.2	53.56
423	-0.000382515	265.4	0.071		335.4	90.33	345.4	73.67	355.4	107.9	365.4	190.6	375.4	229.4	385.4	138.2	395.4	80.03	405.4	78.31	415.4	81.52	425.4	79.86	435.4	76.44	445.4	53.9
422	-0.000141478	265.6	0.073		335.6	91.38	345.6	74.75	355.6	110.1	365.6	193.2	375.6	231.1	385.6	139.2	395.6	80.97	405.6	79.39	415.6	82.58	425.6	80.79	435.6	77.05	445.6	54.25
421	-0.000471594	265.8	0.076		335.8	92.47	345.8	75.8	355.8	112.3	365.8	195.9	375.8	232.9	385.8	140.1	395.8	81.97	405.8	80.49	415.8	83.67	425.8	81.69	435.8	77.64	445.8	54.57
420	-9.43189e-05	266	0.078		336	93.63	346	76.91	356	114.6	366	198.7	376	234.7	386	140.9	396	82.93	406	81.63	416	84.77	426	82.58	436	78.2	446	54.9
419	-0.000193878	266.2	0.08		336.2	94.77	346.2	78.04	356.2	116.9	366.2	201.5	376.2	236.5	386.2	141.8	396.2	83.93	406.2	82.76	416.2	85.84	426.2	83.5	436.2	78.78	446.2	55.24
418	-0.000130998	266.4	0.083		336.4	95.94	346.4	79.19	356.4	119.3	366.4	204.2	376.4	238.2	386.4	142.7	396.4	84.98	406.4	83.92	416.4	86.93	426.4	84.47	436.4	79.36	446.4	55.55
417	-0.000277717	266.6	0.085		336.6	97.11	346.6	80.37	356.6	121.7	366.6	207	376.6	239.9	386.6	143.6	396.6	86.02	406.6	85.08	416.6	88	426.6	85.42	436.6	79.95	446.6	55.9
416	-0.000157198	266.8	0.088		336.8	98.32	346.8	81.58	356.8	124.1	366.8	209.8	376.8	241.6	386.8	144.6	396.8	87.06	406.8	86.27	416.8	89.13	426.8	86.37	436.8	80.52	446.8	56.23
415	-0.000209597	267	0.09		337	99.61	347	82.83	357	126.6	367	212.5	377	243.5	387	145.6	397	88.15	407	87.47	417	90.22	427	87.28	437	81.15	447	56.54
414	-0.000230557	267.2	0.093		337.2	100.9	347.2	84.15	357.2	129.1	367.2	215.3	377.2	245.2	387.2	146.6	397.2	89.24	407.2	88.7	417.2	91.44	427.2	88.25	437.2	81.73	447.2	56.89
413	-0.000261997	267.4	0.096		337.4	102.2	347.4	85.41	357.4	131.7	367.4	218.1	377.4	246.9	387.4	147.6	397.4	90.32	407.4	89.91	417.4	92.57	427.4	89.18	437.4	82.3	447.4	57.24
412	-0.000183398	267.6	0.098		337.6	103.6	347.6	86.71	357.6	134.3	367.6	221	377.6	248.7	387.6	148.6	397.6	91.4	407.6	91.17	417.6	93.76	427.6	90.15	437.6	82.89	447.6	57.59
411	-0.000151958	267.8	0.101		337.8	105	347.8	87.98	357.8	136.9	367.8	223.8	377.8	250.5	387.8	149.5	397.8	92.54	407.8	92.42	417.8	94.95	427.8	91.11	437.8	83.5	447.8	57.95
410	-0.000241037	268	0.104		338	106.3	348	89.35	358	139.5	368	226.6	378	252.3	388	150.5	398	93.66	408	93.72	418	96.18	428	92.09	438	84.05	448	58.3
409	-0.000288197	268.2	0.107		338.2	107.7	348.2	90.78	358.2	142.2	368.2	229.5	378.2	254.1	388.2	151.5	398.2	94.8	408.2	95.03	418.2	97.39	428.2	93.05	438.2	84.63	448.2	58.65
408	-0.000199118	268.4	0.11		338.4	109.2	348.4	92.2	358.4	144.9	368.4	232.4	378.4	255.8	388.4	152.6	398.4	95.93	408.4	96.27	418.4	98.6	428.4	94.01	438.4	85.2	448.4	59
407	-0.000157198	268.6	0.113		338.6	110.7	348.6	93.66	358.6	147.7	368.6	235.1	378.6	257.5	388.6	153.6	398.6	97.06	408.6	97.58	418.6	99.79	428.6	95.01	438.6	85.79	448.6	59.33
406	-0.000256757	268.8	0.116		338.8	112.3	348.8	95.23	358.8	150.4	368.8	238	378.8	259.4	388.8	154.7	398.8	98.23	408.8	98.88	418.8	101	428.8	95.98	438.8	86.37	448.8	59.67
405	-0.000267237	269	0.119		339	113.8	349	96.77	359	153.2	369	240.8	379	261.1	389	155.8	399	99.44	409	100.2	419	102.2	429	96.96	439	86.97	449	60.06
404	-0.000120519	269.2	0.123		339.2	115.5	349.2	98.35	359.2	155.9	369.2	243.8	379.2	262.8	389.2	156.9	399.2	100.7	409.2	101.5	419.2	103.5	429.2	97.96	439.2	87.52	449.2	60.39
403	-0.000387755	269.4	0.126		339.4	117.3	349.4	100	359.4	158.7	369.4	246.6	379.4	264.6	389.4	157.9	399.4	101.8	409.4	102.8	419.4	104.8	429.4	98.94	439.4	88.12	449.4	60.75
402	-0.000136238	269.6	0.129		339.6	119	349.6	101.7	359.6	161.5	369.6	249.5	379.6	266.4	389.6	159	399.6	103.1	409.6	104.2	419.6	106	429.6	99.93	439.6	88.69	449.6	61.14
401	-8.90789e-05	269.8	0.132		339.8	120.9	349.8	103.4	359.8	164.4	369.8	252.5	379.8	268.2	389.8	160.1	399.8	104.3	409.8	105.6	419.8	107.3	429.8	100.9	439.8	89.29	449.8	61.49
400	-0.000220077	270	0.136		340	122.8	350	105.2	360	167.4	370	255.5	380	269.9	390	161.2	400	105.6	410	107	420	108.6	430	101.9	440	89.88	450	61.85
399	-0.000319636	270.2	0.139		340.2	124.8	350.2	107.1	360.2	170.3	370.2	258.5	380.2	271.6	390.2	162.4	400.2	106.9	410.2	108.4	420.2	109.9	430.2	102.9	440.2	90.41	450.2	62.2
398	3.14396e-05	270.4	0.143		340.4	126.9	350.4	109	360.4	173.3	370.4	261.5	380.4	273.3	390.4	163.5	400.4	108.2	410.4	109.8	420.4	111.2	430.4	103.8	440.4	91.01	450.4	62.55
397	-0.000188638	270.6	0.146		340.6	129	350.6	110.9	360.6	176.2	370.6	264.5	380.6	275	390.6	164.6	400.6	109.5	410.6	111.2	420.6	112.5	430.6	104.9	440.6	91.58	450.6	62.91
396	-0.000146718	270.8	0.15		340.8	131.2	350.8	112.9	360.8	179.2	370.8	267.5	380.8	276.8	390.8	165.8	400.8	110.9	410.8	112.6	420.8	113.8	430.8	105.9	440.8	92.15	450.8	63.29
395	-0.000246277	271	0.154		341	133.4	351	115	361	182.3	371	270.4	381	278.5	391	166.9	401	112.2	411	114.1	421	115.1	431	106.8	441	92.67	451	63.64
394	6.81192e-05	271.2	0.158		341.2	135.7	351.2	117.1	361.2	185.4	371.2	273.5	381.2	280.3	391.2	168.1	401.2	113.6	411.2	115.7	421.2	116.5	431.2	107.9	441.2	93.26	451.2	63.98
393	-0.000675952	271.4	0.162		341.4	138.1	351.4	119.2	361.4	188.6	371.4	276.6	381.4	282	391.4	169.3	401.4	115	411.4	117.2	421.4	117.8	431.4	108.8	441.4	93.79	451.4	64.36
392	-7.33591e-05	271.6	0.166		341.6	140.5	351.6	121.5	361.6	191.7	371.6	279.6	381.6	283.8	391.6	170.5	401.6	116.4	411.6	118.8	421.6	119.2	431.6	109.8	441.6	94.32	451.6	64.77
391	-0.000136238	271.8	0.169		341.8	143	351.8	123.8	361.8	194.8	371.8	282.6	381.8	285.5	391.8	171.7	401.8	117.8	411.8	120.3	421.8	120.5	431.8	110.8	441.8	94.92	451.8	65.15
390	-0.000225317	272	0.174		342	145.7	352	126.1	362	198	372	285.7	382	287.2	392	172.9	402	119.2	412	121.8	422	121.9	432	111.8	442	95.48	452	65.54
389	-0.000298676	272.2	0.178		342.2	148.4	352.2	128.5	362.2	201.3	372.2	288.9	382.2	289	392.2	174.1	402.2	120.6	412.2	123.4	422.2	123.3	432.2	112.7	442.2	96.02	452.2	65.88
388	0	272.4	0.182		342.4	151.2	352.4	131	362.4	204.7	372.4	292	382.4	290.8	392.4	175.3	402.4	122.1	412.4	125	422.4	124.7	432.4	113.7	442.4	96.58	452.4	66.25
387	-0.000183398	272.6	0.186		342.6	154.1	352.6	133.6	362.6	208	372.6	295.1	382.6	292.5	392.6	176.6	402.6	123.6	412.6	126.6	422.6	126	432.6	114.8	442.6	97.15	452.6	66.59
386	-0.000104799	272.8	0.19		342.8	156.9	352.8	136.2	362.8	211.4	372.8	298.2	382.8	294.2	392.8	177.9	402.8	125	412.8	128.2	422.8	127.4	432.8	115.8	442.8	97.68	452.8	66.94
385	-0.000230557	273	0.195		343	159.9	353	139	363	214.8	373	301.2	383	296	393	179.1	403	126.5	413	129.7	423	128.8	433	116.8	443	98.28	453	67.33
384	-0.000146718	273.2	0.199		343.2	162.9	353.2	141.8	363.2	218.2	373.2	304.3	383.2	297.8	393.2	180.4	403.2	128	413.2	131.3	423.2	130.2	433.2	117.7	443.2	98.85	453.2	67.7
383	-0.000130998	273.4	0.204		343.4	165.9	353.4	144.7	363.4	221.7	373.4	307.4	383.4	299.5	393.4	181.7	403.4	129.5	413.4	132.9	423.4	131.6	433.4	118.7	443.4	99.36	453.4	68.1
382	-0.000157198	273.6	0.208		343.6	169.1	353.6	147.7	363.6	225.2	373.6	310.5	383.6	301.2	393.6	182.9	403.6	131.1	413.6	134.5	423.6	133	433.6	119.7	443.6	99.91	453.6	68.44
381	-0.000151958	273.8	0.213		343.8	172.3	353.8	150.7	363.8	228.7	373.8	313.6	383.8	303	393.8	184.2	403.8	132.7	413.8	136.1	423.8	134.5	433.8	120.7	443.8	100.4	453.8	68.8
380	-0.000256757	274	0.217		344	175.6	354	153.8	364	232.3	374	316.8	384	304.6	394	185.6	404	134.3	414	137.7	424	135.9	434	121.7	444	101	454	69.18
379	0.000157198	274.2	0.222		344.2	178.8	354.2	156.9	364.2	236	374.2	319.9	384.2	306.4	394.2	186.9	404.2	135.8	414.2	139.3	424.2	137.4	434.2	122.7	444.2	101.6	454.2	69.55
378	-0.000398235	274.4	0.227		344.4	182.1	354.4	160.2	364.4	239.8	374.4	323.1	384.4	308	394.4	188.2	404.4	137.4	414.4	141	424.4	138.8	434.4	123.6	444.4	102.1	454.4	69.94
377	0.000403475	274.6	0.232		344.6	185.5	354.6	163.5	364.6	243.6	374.6	326.3	384.6	309.7	394.6	189.5	404.6	139	414.6	142.7	424.6	140.3	434.6	124.6	444.6	102.7	454.6	70.29
376	-0.000466354	274.8	0.237		344.8	188.9	354.8	167	364.8	247.3	374.8	329.5	384.8	311.5	394.8	190.8	404.8	140.6	414.8	144.4	424.8	141.7	434.8	125.5	444.8	103.2	454.8	70.67
375	0.000125758	275	0.242		345	192.2	355	170.5	365	251.1	375	332.7	385	313.2	395	192.3	405	142.2	415	146	425	143.2	435	126.5	445	103.8	455	71.06
374	-0.000246277	275.2	0.247		345.2	195.5	355.2	174.1	365.2	255	375.2	335.8	385.2	314.9	395.2	193.6	405.2	143.8	415.2	147.7	425.2	144.6	435.2	127.5	445.2	104.3	455.2	71.44
373	0.000419195	275.4	0.252		345.4	199.1	355.4	177.7	365.4	258.9	375.4	339	385.4	316.6	395.4	195	405.4	145.5	415.4	149.5	425.4	146	435.4	128.5	445.4	104.8	455.4	71.8
372	-0.000377275	275.6	0.258		345.6	202.5	355.6	181.4	365.6	262.9	375.6	342.3	385.6	318.3	395.6	196.4	405.6	147.1	415.6	151.3	425.6	147.5	435.6	129.4	445.6	105.3	455.6	72.14
371	0.000220077	275.8	0.263		345.8	206	355.8	185.3	365.8	266.9	375.8	345.6	385.8	320	395.8	197.8	405.8	148.9	415.8	153.1	425.8	148.9	435.8	130.4	445.8	105.8	455.8	72.48
370	-0.000330116	276	0.268		346	209.5	356	189.1	366	271	376	348.9	386	321.8	396	199.2	406	150.6	416	154.9	426	150.4	436	131.3	446	106.4	456	72.87
369	0.000644512	276.2	0.274		346.2	212.8	356.2	193.1	366.2	275.2	376.2	352.1	386.2	323.5	396.2	200.6	406.2	152.3	416.2	156.7	426.2	151.9	436.2	132.2	446.2	107	456.2	73.24
368	-0.000529234	276.4	0.279		346.4	216.2	356.4	197	366.4	279.4	376.4	355.4	386.4	325.3	396.4	202	406.4	154.1	416.4	158.4	426.4	153.3	436.4	133.1	446.4	107.5	456.4	73.62
367	0.000324876	276.6	0.285		346.6	219.5	356.6	201.1	366.6	283.6	376.6	358.7	386.6	327	396.6	203.5	406.6	155.8	416.6	160.2	426.6	154.7	436.6	134	446.6	108	456.6	73.99
366	-6.81192e-05	276.8	0.29		346.8	222.8	356.8	205.1	366.8	287.9	376.8	362	386.8	328.8	396.8	204.9	406.8	157.6	416.8	162	426.8	156.2	436.8	135	446.8	108.6	456.8	74.36
365	0.000220077	277	0.296		347	226.1	357	209.1	367	292.3	377	365.4	387	330.6	397	206.4	407	159.3	417	163.8	427	157.6	437	135.9	447	109.1	457	74.72
364	-0.000440155	277.2	0.301		347.2	229.4	357.2	213.2	367.2	296.7	377.2	368.7	387.2	332.4	397.2	207.9	407.2	161.1	417.2	165.6	427.2	159.1	437.2	136.8	447.2	109.6	457.2	75.13
363	0.000309156	277.4	0.307		347.4	232.6	357.4	217.3	367.4	301.1	377.4	372.2	387.4	334.2	397.4	209.4	407.4	162.9	417.4	167.5	427.4	160.5	437.4	137.8	447.4	110.1	457.4	75.52
362	-7.33591e-05	277.6	0.313		347.6	235.7	357.6	221.4	367.6	305.5	377.6	375.7	387.6	336	397.6	210.9	407.6	164.7	417.6	169.3	427.6	162	437.6	138.7	447.6	110.6	457.6	75.88
361	0.000361556	277.8	0.319		347.8	238.7	357.8	225.6	367.8	310	377.8	379.1	387.8	337.9	397.8	212.5	407.8	166.5	417.8	171.1	427.8	163.4	437.8	139.6	447.8	111.2	457.8	76.28
360	0.000738831	278	0.325		348	241.7	358	229.7	368	314.6	378	382.7	388	339.8	398	214	408	168.3	418	173	428	164.9	438	140.5	448	111.7	458	76.65
359	0.000445395	278.2	0.331		348.2	244.6	358.2	233.8	368.2	319.2	378.2	386.2	388.2	341.7	398.2	215.6	408.2	170.1	418.2	174.9	428.2	166.3	438.2	141.4	448.2	112.2	458.2	77.06
358	0.000461114	278.4	0.337		348.4	247.3	358.4	238	368.4	323.8	378.4	389.7	388.4	343.6	398.4	217.1	408.4	172	418.4	176.7	428.4	167.9	438.4	142.4	448.4	112.7	458.4	77.44
357	0.000482074	278.6	0.343		348.6	250.1	358.6	242.1	368.6	328.4	378.6	393.2	388.6	345.4	398.6	218.7	408.6	173.8	418.6	178.6	428.6	169.3	438.6	143.2	448.6	113.3	458.6	77.81
356	0.000503034	278.8	0.349		348.8	252.8	358.8	246.2	368.8	333	378.8	396.7	388.8	347.3	398.8	220.3	408.8	175.7	418.8	180.5	428.8	170.7	438.8	144.1	448.8	113.8	458.8	78.21
355	0.000288197	279	0.355		349	255.4	359	250.2	369	337.8	379	400.4	389	349.3	399	221.9	409	177.6	419	182.3	429	172.2	439	145	449	114.3	459	78.55
354	0.000696912	279.2	0.361		349.2	257.9	359.2	254.3	369.2	342.4	379.2	404	389.2	351.1	399.2	223.5	409.2	179.5	419.2	184.2	429.2	173.7	439.2	145.8	449.2	114.9	459.2	78.92
353	0.000544953	279.4	0.367		349.4	260.4	359.4	258.3	369.4	347.1	379.4	407.5	389.4	353.1	399.4	225.2	409.4	181.4	419.4	186.1	429.4	175.1	439.4	146.7	449.4	115.3	459.4	79.27
352	0.000550193	279.6	0.373		349.6	262.7	359.6	262.3	369.6	351.8	379.6	411.1	389.6	355.1	399.6	226.9	409.6	183.3	419.6	188.1	429.6	176.6	439.6	147.6	449.6	115.8	459.6	79.64
351	0.000875069	279.8	0.38		349.8	265	359.8	266.3	369.8	356.5	379.8	414.7	389.8	357	399.8	228.6	409.8	185.2	419.8	190	429.8	178	439.8	148.5	449.8	116.3	459.8	80.01
350	0.000356316	280	0.386		350	267.2	360	270.2	370	361.3	380	418.4	390	359	400	230.3	410	187.1	420	192	430	179.4	440	149.3	450	116.8	460	80.38
349	0.00082791	280.2	0.393		350.2	269.2	360.2	274	370.2	366	380.2	422	390.2	360.9	400.2	232	410.2	189.1	420.2	193.9	430.2	180.9	440.2	150.2	450.2	117.3	460.2	80.78
348	0.000607833	280.4	0.399		350.4	271.3	360.4	277.9	370.4	370.7	380.4	425.8	390.4	363	400.4	233.8	410.4	191.1	420.4	195.8	430.4	182.3	440.4	151.1	450.4	117.8	460.4	81.12
347	0.000869829	280.6	0.406		350.6	273.3	360.6	281.6	370.6	375.4	380.6	429.5	390.6	365.1	400.6	235.6	410.6	193.1	420.6	197.7	430.6	183.7	440.6	151.9	450.6	118.3	460.6	81.44
346	0.000728351	280.8	0.412		350.8	275.2	360.8	285.4	370.8	380.1	380.8	433.1	390.8	367.2	400.8	237.4	410.8	195.1	420.8	199.6	430.8	185.1	440.8	152.8	450.8	118.8	460.8	81.82
345	0.000964148	281	0.419		351	277.1	361	289.1	371	384.8	381	436.8	391	369.4	401	239.2	411	197.2	421	201.5	431	186.6	441	153.5	451	119.3	461	82.21
344	0.000523994	281.2	0.426		351.2	279	361.2	292.7	371.2	389.4	381.2	440.5	391.2	371.5	401.2	241.1	411.2	199.3	421.2	203.5	431.2	188.1	441.2	154.4	451.2	119.8	461.2	82.54
343	0.000958908	281.4	0.433		351.4	280.8	361.4	296.2	371.4	394	381.4	444.3	391.4	373.7	401.4	243	411.4	201.3	421.4	205.5	431.4	189.5	441.4	155.2	451.4	120.3	461.4	82.89
342	0.000487314	281.6	0.439		351.6	282.4	361.6	299.7	371.6	398.6	381.6	448.1	391.6	376	401.6	244.8	411.6	203.5	421.6	207.4	431.6	190.9	441.6	156.1	451.6	120.8	461.6	83.26
341	0.00119	281.8	0.446		351.8	284.1	361.8	303.1	371.8	403.3	381.8	451.8	391.8	378.2	401.8	246.8	411.8	205.6	421.8	209.4	431.8	192.3	441.8	156.8	451.8	121.2	461.8	83.63
340	0.000649752	282	0.453		352	285.6	362	306.5	372	407.7	382	455.5	392	380.4	402	248.8	412	207.8	422	211.4	432	193.7	442	157.6	452	121.7	462	84.02
339	0.00137	282.2	0.461		352.2	287.1	362.2	309.8	372.2	412.2	382.2	459.2	392.2	382.7	402.2	250.8	412.2	210	422.2	213.4	432.2	195.1	442.2	158.5	452.2	122.2	462.2	84.37
338	0.000487314	282.4	0.467		352.4	288.7	362.4	313	372.4	416.7	382.4	462.8	392.4	385	402.4	252.8	412.4	212.1	422.4	215.4	432.4	196.5	442.4	159.3	452.4	122.7	462.4	84.72
337	0.00154	282.6	0.475		352.6	290.1	362.6	316.1	372.6	421.1	382.6	466.5	392.6	387.3	402.6	254.8	412.6	214.4	422.6	217.4	432.6	197.8	442.6	160	452.6	123.2	462.6	85.09
336	0.000712631	282.8	0.482		352.8	291.5	362.8	319.3	372.8	425.5	382.8	470.2	392.8	389.6	402.8	256.8	412.8	216.5	422.8	219.3	432.8	199.2	442.8	160.8	452.8	123.7	462.8	85.47
335	0.000927469	283	0.489		353	293	363	322.3	373	429.8	383	473.9	393	392.1	403	258.9	413	218.8	423	221.3	433	200.5	443	161.6	453	124.1	463	85.83
334	0.00116	283.2	0.496		353.2	294.4	363.2	325.3	373.2	434.1	383.2	477.5	393.2	394.4	403.2	261	413.2	220.9	423.2	223.3	433.2	201.8	443.2	162.4	453.2	124.6	463.2	86.16
333	0.000943189	283.4	0.503		353.4	295.8	363.4	328.3	373.4	438.2	383.4	481	393.4	396.9	403.4	263.2	413.4	223.2	423.4	225.3	433.4	203.2	443.4	163.2	453.4	125.1	463.4	86.51
332	0.000906509	283.6	0.51		353.6	297.2	363.6	331.2	373.6	442.3	383.6	484.5	393.6	399.4	403.6	265.3	413.6	225.5	423.6	227.3	433.6	204.6	443.6	163.9	453.6	125.6	463.6	86.87
331	0.000948429	283.8	0.517		353.8	298.5	363.8	334.1	373.8	446.3	383.8	488.2	393.8	401.8	403.8	267.5	413.8	227.8	423.8	229.3	433.8	205.9	443.8	164.7	453.8	126	463.8	87.19
330	0.00118	284	0.524		354	299.9	364	336.9	374	450.3	384	491.7	394	404.3	404	269.7	414	230.1	424	231.3	434	207.2	444	165.4	454	126.5	464	87.57
329	0.00105	284.2	0.531		354.2	301.2	364.2	339.7	374.2	454.2	384.2	495.1	394.2	406.7	404.2	272	414.2	232.4	424.2	233.3	434.2	208.5	444.2	166.2	454.2	127	464.2	87.89
328	0.00115	284.4	0.539		354.4	302.5	364.4	342.5	374.4	458	384.4	498.4	394.4	409.2	404.4	274.3	414.4	234.8	424.4	235.3	434.4	209.9	444.4	166.9	454.4	127.4	464.4	88.25
327	0.00149	284.6	0.546		354.6	303.8	364.6	345.1	374.6	461.7	384.6	501.8	394.6	411.7	404.6	276.6	414.6	237.2	424.6	237.3	434.6	211.2	444.6	167.7	454.6	127.9	464.6	88.64
326	0.00119	284.8	0.553		354.8	305.1	364.8	347.7	374.8	465.4	384.8	505	394.8	414.1	404.8	279	414.8	239.6	424.8	239.4	434.8	212.6	444.8	168.4	454.8	128.3	464.8	89.01
325	0.000922229	285	0.56		355	306.5	365	350.4	375	469.1	385	508.4	395	416.7	405	281.4	415	242	425	241.4	435	213.9	445	169.2	455	128.8	465	89.36
324	0.00115	285.2	0.567		355.2	308	365.2	353	375.2	472.7	385.2	511.6	395.2	419.2	405.2	283.8	415.2	244.4	425.2	243.4	435.2	215.2	445.2	169.9	455.2	129.2	465.2	89.73
323	0.00144	285.4	0.574		355.4	309.3	365.4	355.6	375.4	476.2	385.4	514.7	395.4	421.8	405.4	286.2	415.4	246.9	425.4	245.4	435.4	216.5	445.4	170.6	455.4	129.7	465.4	90.09
322	0.00102	285.6	0.581		355.6	310.6	365.6	358.1	375.6	479.7	385.6	517.9	395.6	424.3	405.6	288.7	415.6	249.4	425.6	247.4	435.6	217.9	445.6	171.3	455.6	130.2	465.6	90.4
321	0.00146	285.8	0.589		355.8	312	365.8	360.6	375.8	483.2	385.8	521	395.8	426.9	405.8	291.2	415.8	252	425.8	249.4	435.8	219.2	445.8	172	455.8	130.6	465.8	90.75
320	0.00155	286	0.596		356	313.5	366	363.2	376	486.4	386	523.8	396	429.3	406	293.8	416	254.5	426	251.5	436	220.4	446	172.8	456	131.1	466	91.13
319	0.00152	286.2	0.603		356.2	314.9	366.2	365.7	376.2	489.7	386.2	526.7	396.2	431.8	406.2	296.4	416.2	257.1	426.2	253.5	436.2	221.7	446.2	173.5	456.2	131.5	466.2	91.46
318	0.0011	286.4	0.61		356.4	316.4	366.4	368.2	376.4	493	386.4	529.5	396.4	434.3	406.4	299	416.4	259.7	426.4	255.5	436.4	223.1	446.4	174.2	456.4	131.9	466.4	91.81
317	0.00174	286.6	0.617		356.6	317.9	366.6	370.7	376.6	496.1	386.6	532.3	396.6	436.6	406.6	301.6	416.6	262.3	426.6	257.5	436.6	224.3	446.6	174.9	456.6	132.4	466.6	92.12
316	0.00132	286.8	0.624		356.8	319.4	366.8	373.2	376.8	499.3	386.8	535.1	396.8	439	406.8	304.2	416.8	264.9	426.8	259.6	436.8	225.7	446.8	175.6	456.8	132.8	466.8	92.45
315	0.00185	287	0.631		357	320.9	367	375.6	377	502.5	387	537.8	397	441.3	407	306.9	417	267.6	427	261.6	437	226.9	447	176.3	457	133.2	467	92.77
314	0.00118	287.2	0.638		357.2	322.5	367.2	378.1	377.2	505.5	387.2	540.4	397.2	443.7	407.2	309.6	417.2	270.3	427.2	263.7	437.2	228.2	447.2	176.9	457.2	133.7	467.2	93.08
313	0.00159	287.4	0.645		357.4	324	367.4	380.5	377.4	508.5	387.4	542.9	397.4	446.1	407.4	312.2	417.4	273	427.4	265.8	437.4	229.5	447.4	177.6	457.4	134.1	467.4	93.4
312	0.000890789	287.6	0.652		357.6	325.6	367.6	383	377.6	511.5	387.6	545.4	397.6	448.4	407.6	314.9	417.6	275.7	427.6	267.8	437.6	230.8	447.6	178.3	457.6	134.5	467.6	93.75
311	0.00144	287.8	0.659		357.8	327.2	367.8	385.5	377.8	514.3	387.8	547.8	397.8	450.6	407.8	317.5	417.8	278.5	427.8	269.9	437.8	232.1	447.8	179	457.8	135	467.8	94.1
310	0.00102	288	0.666		358	328.9	368	388	378	517.2	388	550.2	398	452.9	408	320.2	418	281.2	428	272	438	233.3	448	179.7	458	135.3	468	94.39
309	0.00181	288.2	0.673		358.2	330.5	368.2	390.6	378.2	520	388.2	552.4	398.2	455	408.2	322.9	418.2	283.9	428.2	274.2	438.2	234.5	448.2	180.4	458.2	135.8	468.2	94.7
308	0.00135	288.4	0.679		358.4	332.2	368.4	393	378.4	522.8	388.4	554.7	398.4	457.2	408.4	325.5	418.4	286.7	428.4	276.3	438.4	235.8	448.4	181	458.4	136.2	468.4	95.04
307	0.00189	288.6	0.686		358.6	333.9	368.6	395.6	378.6	525.6	388.6	556.9	398.6	459.4	408.6	328.2	418.6	289.5	428.6	278.4	438.6	237	448.6	181.8	458.6	136.6	468.6	95.36
306	0.00127	288.8	0.692		358.8	335.6	368.8	398.1	378.8	528.3	388.8	559.1	398.8	461.6	408.8	330.9	418.8	292.2	428.8	280.4	438.8	238.2	448.8	182.5	458.8	137	468.8	95.65
305	0.00181	289	0.699		359	337.3	369	400.6	379	531	389	561	399	463.6	409	333.6	419	295	429	282.5	439	239.4	449	183.1	459	137.4	469	95.97
304	0.00136	289.2	0.705		359.2	338.9	369.2	403.1	379.2	533.7	389.2	563.1	399.2	465.6	409.2	336.3	419.2	297.9	429.2	284.6	439.2	240.6	449.2	183.7	459.2	137.8	469.2	96.31
303	0.00157	289.4	0.712		359.4	340.7	369.4	405.6	379.4	536.3	389.4	565	399.4	467.5	409.4	338.9	419.4	300.6	429.4	286.7	439.4	241.7	449.4	184.4	459.4	138.2	469.4	96.59
302	0.00156	289.6	0.718		359.6	342.4	369.6	408	379.6	538.9	389.6	566.9	399.6	469.4	409.6	341.5	419.6	303.4	429.6	288.8	439.6	242.9	449.6	185.1	459.6	138.7	469.6	96.85
301	0.00196	289.8	0.724		359.8	344.2	369.8	410.6	379.8	541.6	389.8	568.9	399.8	471.4	409.8	344.2	419.8	306.2	429.8	291.1	439.8	244.1	449.8	185.7	459.8	139.1	469.8	97.12
300	0.00108	290	0.73		360	346.1	370	413.1	380	544.1	390	570.8	400	473.2	410	346.8	420	309	430	293.2	440	245.3	450	186.3	460	139.5	470	97.43
299	0.00159	290.2	0.736		360.2	347.9	370.2	415.6	380.2	546.7	390.2	572.6	400.2	475	410.2	349.4	420.2	311.9	430.2	295.3	440.2	246.5	450.2	187	460.2	139.9	470.2	97.73
298	0.00138	290.4	0.742		360.4	349.7	370.4	418.2	380.4	549.3	390.4	574.4	400.4	476.8	410.4	352	420.4	314.8	430.4	297.4	440.4	247.6	450.4	187.6	460.4	140.3	470.4	97.98
297	0.00149	290.6	0.747		360.6	351.5	370.6	420.8	380.6	551.8	390.6	576.2	400.6	478.5	410.6	354.5	420.6	317.6	430.6	299.6	440.6	248.8	450.6	188.3	460.6	140.7	470.6	98.3
296	0.00157	290.8	0.753		360.8	353.3	370.8	423.4	380.8	554.3	390.8	577.9	400.8	480.2	410.8	357.2	420.8	320.4	430.8	301.7	440.8	250	450.8	189	460.8	141.1	470.8	98.6
295	0.00193	291	0.758		361	355.2	371	426	381	556.8	391	579.6	401	481.9	411	359.7	421	323.2	431	303.9	441	251.2	451	189.6	461	141.5	471	98.89
294	0.00192	291.2	0.763		361.2	357.1	371.2	428.7	381.2	559.4	391.2	581.2	401.2	483.5	411.2	362.3	421.2	325.9	431.2	306	441.2	252.3	451.2	190.2	461.2	141.9	471.2	99.17
293	0.00162	291.4	0.768		361.4	358.9	371.4	431.3	381.4	561.7	391.4	582.8	401.4	485	411.4	364.8	421.4	328.7	431.4	308.2	441.4	253.5	451.4	190.8	461.4	142.3	471.4	99.47
292	0.00187	291.6	0.773		361.6	360.8	371.6	434	381.6	564.1	391.6	584.4	401.6	486.6	411.6	367.2	421.6	331.6	431.6	310.3	441.6	254.7	451.6	191.5	461.6	142.7	471.6	99.77
291	0.00196	291.8	0.778		361.8	362.8	371.8	436.7	381.8	566.7	391.8	586	401.8	488.2	411.8	369.7	421.8	334.4	431.8	312.5	441.8	255.9	451.8	192	461.8	143.1	471.8	100
290	0.00166	292	0.782		362	364.7	372	439.5	382	569.1	392	587.6	402	489.7	412	372.2	422	337.2	432	314.6	442	257	452	192.7	462	143.5	472	100.3
289	0.00191	292.2	0.786		362.2	366.6	372.2	442.1	382.2	571.4	392.2	589.1	402.2	491.3	412.2	374.7	422.2	340	432.2	316.7	442.2	258.3	452.2	193.3	462.2	143.8	472.2	100.6
288	0.00195	292.4	0.79		362.4	368.4	372.4	444.9	382.4	573.7	392.4	590.6	402.4	492.8	412.4	377.1	422.4	342.7	432.4	318.8	442.4	259.4	452.4	194	462.4	144.1	472.4	100.8
287	0.00216	292.6	0.794		362.6	370.4	372.6	447.6	382.6	576.1	392.6	592.1	402.6	494.2	412.6	379.4	422.6	345.5	432.6	320.8	442.6	260.6	452.6	194.5	462.6	144.5	472.6	101
286	0.00232	292.8	0.797		362.8	372.3	372.8	450.3	382.8	578.5	392.8	593.6	402.8	495.6	412.8	381.7	422.8	348.3	432.8	322.9	442.8	261.8	452.8	195.2	462.8	144.9	472.8	101.3
285	0.00247	293	0.801		363	374.3	373	452.9	383	580.9	393	595	403	497	413	384	423	351	433	324.9	443	262.9	453	195.9	463	145.3	473	101.6
284	0.00275	293.2	0.804		363.2	376.2	373.2	455.5	383.2	583.2	393.2	596.4	403.2	498.3	413.2	386.3	423.2	353.7	433.2	327.1	443.2	264.2	453.2	196.5	463.2	145.7	473.2	101.9
283	0.0029	293.4	0.807		363.4	378.1	373.4	458.3	383.4	585.6	393.4	597.7	403.4	499.7	413.4	388.6	423.4	356.4	433.4	329.1	443.4	265.3	453.4	197.1	463.4	146.1	473.4	102.1
282	0.00299	293.6	0.81		363.6	380.1	373.6	461	383.6	587.9	393.6	599.2	403.6	501	413.6	390.7	423.6	359	433.6	331.2	443.6	266.5	453.6	197.8	463.6	146.5	473.6	102.4
281	0.00366	293.8	0.812		363.8	382	373.8	463.7	383.8	590.2	393.8	600.6	403.8	502.4	413.8	392.9	423.8	361.6	433.8	333.2	443.8	267.7	453.8	198.5	463.8	146.8	473.8	102.6
280	0.00358	294	0.815		364	384	374	466.4	384	592.5	394	602	404	503.7	414	395.2	424	364.1	434	335.1	444	268.8	454	199.2	464	147.2	474	102.9
279	0.00416	294.2	0.817		364.2	386.1	374.2	469	384.2	594.8	394.2	603.4	404.2	505	414.2	397.3	424.2	366.7	434.2	337.1	444.2	270	454.2	199.8	464.2	147.6	474.2	103.1
278	0.00443	294.4	0.819		364.4	388.1	374.4	471.7	384.4	597	394.4	604.8	404.4	506.3	414.4	399.5	424.4	369.3	434.4	339.1	444.4	271.2	454.4	200.5	464.4	147.9	474.4	103.3
277	0.00546	294.6	0.821		364.6	390.1	374.6	474.3	384.6	599.2	394.6	606.2	404.6	507.6	414.6	401.6	424.6	371.8	434.6	341	444.6	272.4	454.6	201.2	464.6	148.3	474.6	103.6
276	0.00501	294.8	0.823		364.8	392.1	374.8	476.9	384.8	601.5	394.8	607.6	404.8	508.8	414.8	403.8	424.8	374.2	434.8	343	444.8	273.5	454.8	201.9	464.8	148.7	474.8	103.8
275	0.00657	295	0.825		365	394.1	375	479.7	385	603.6	395	609	405	510.2	415	405.9	425	376.6	435	345	445	274.6	455	202.6	465	149.1	475	104.1
274	0.00681	295.2	0.826		365.2	396.1	375.2	482.4	385.2	605.9	395.2	610.2	405.2	511.5	415.2	408.1	425.2	379.1	435.2	346.9	445.2	275.7	455.2	203.2	465.2	149.5	475.2	104.3
273	0.00776	295.4	0.827		365.4	398.1	375.4	485	385.4	608	395.4	611.7	405.4	512.7	415.4	410.3	425.4	381.5	435.4	348.7	445.4	276.9	455.4	203.9	465.4	149.9	475.4	104.5
272	0.00796	295.6	0.828		365.6	400	375.6	487.7	385.6	610.1	395.6	613	405.6	514	415.6	412.4	425.6	383.9	435.6	350.6	445.6	278.1	455.6	204.5	465.6	150.3	475.6	104.7
271	0.00943	295.8	0.829		365.8	402	375.8	490.3	385.8	612.4	395.8	614.3	405.8	515.3	415.8	414.4	425.8	386.1	435.8	352.4	445.8	279.3	455.8	205.3	465.8	150.7	475.8	104.9
270	0.00948	296	0.83		366	404.1	376	492.9	386	614.5	396	615.6	406	516.6	416	416.4	426	388.3	436	354.1	446	280.4	456	205.9	466	151	476	105.1
269	0.01071	296.2	0.83		366.2	406.1	376.2	495.5	386.2	616.6	396.2	617	406.2	517.9	416.2	418.6	426.2	390.7	436.2	355.9	446.2	281.6	456.2	206.6	466.2	151.5	476.2	105.3
268	0.01144	296.4	0.831		366.4	408.2	376.4	498.1	386.4	618.7	396.4	618.3	406.4	519.2	416.4	420.6	426.4	392.9	436.4	357.6	446.4	282.7	456.4	207.3	466.4	151.9	476.4	105.6
267	0.01325	296.6	0.831		366.6	410.2	376.6	500.7	386.6	620.9	396.6	619.6	406.6	520.5	416.6	422.6	426.6	395	436.6	359.4	446.6	283.9	456.6	207.9	466.6	152.2	476.6	105.8
266	0.01336	296.8	0.832		366.8	412.3	376.8	503.4	386.8	623	396.8	621	406.8	521.7	416.8	424.6	426.8	397.2	436.8	361.1	446.8	285	456.8	208.6	466.8	152.6	476.8	106
265	0.01567	297	0.832		367	414.3	377	506	387	625	397	622.3	407	523	417	426.6	427	399.3	437	362.7	447	286.1	457	209.4	467	153.1	477	106.2
264	0.01681	297.2	0.832		367.2	416.3	377.2	508.6	387.2	627.2	397.2	623.6	407.2	524.3	417.2	428.5	427.2	401.4	437.2	364.4	447.2	287.3	457.2	210.1	467.2	153.4	477.2	106.5
263	0.0181	297.4	0.831		367.4	418.4	377.4	511.2	387.4	629.2	397.4	624.9	407.4	525.6	417.4	430.5	427.4	403.3	437.4	366	447.4	288.3	457.4	210.8	467.4	153.8	477.4	106.8
262	0.01969	297.6	0.831		367.6	420.5	377.6	513.7	387.6	631.1	397.6	626.2	407.6	526.9	417.6	432.5	427.6	405.4	437.6	367.6	447.6	289.3	457.6	211.5	467.6	154.2	477.6	107
261	0.02159	297.8	0.831		367.8	422.6	377.8	516.2	387.8	633.2	397.8	627.5	407.8	528.1	417.8	434.4	427.8	407.2	437.8	369.3	447.8	290.3	457.8	212.1	467.8	154.6	477.8	107.3
260	0.02351	298	0.83		368	424.7	378	518.8	388	635.1	398	628.7	408	529.4	418	436.4	428	409.1	438	370.8	448	291.3	458	212.8	468	155	478	107.6
259	0.02521	298.2	0.83		368.2	426.8	378.2	521.3	388.2	637.1	398.2	630	408.2	530.6	418.2	438.3	428.2	411.1	438.2	372.3	448.2	292.4	458.2	213.5	468.2	155.4	478.2	107.8
258	0.02759	298.4	0.829		368.4	428.9	378.4	523.9	388.4	639.1	398.4	631.2	408.4	532	418.4	440.2	428.4	413	438.4	373.7	448.4	293.4	458.4	214.2	468.4	155.8	478.4	108.1
257	0.03031	298.6	0.829		368.6	431	378.6	526.5	388.6	641.1	398.6	632.4	408.6	533.2	418.6	442.1	428.6	415	438.6	375.1	448.6	294.3	458.6	214.9	468.6	156.2	478.6	108.3
256	0.03307	298.8	0.828		368.8	433.1	378.8	529	388.8	643.1	398.8	633.6	408.8	534.6	418.8	444	428.8	416.8	438.8	376.4	448.8	295.3	458.8	215.7	468.8	156.6	478.8	108.5
255	0.0362	299	0.827		369	435.1	379	531.5	389	645.1	399	634.7	409	535.9	419	445.9	429	418.6	439	377.8	449	296.3	459	216.4	469	157	479	108.8
254	0.0397	299.2	0.826		369.2	437.2	379.2	534	389.2	646.9	399.2	635.9	409.2	537.3	419.2	447.8	429.2	420.4	439.2	379.2	449.2	297.3	459.2	217.1	469.2	157.4	479.2	109
253	0.04307	299.4	0.826		369.4	439.2	379.4	536.5	389.4	648.8	399.4	637.1	409.4	538.8	419.4	449.6	429.4	422.1	439.4	380.5	449.4	298.2	459.4	217.7	469.4	157.9	479.4	109.2
252	0.0472	299.6	0.825		369.6	441.3	379.6	538.9	389.6	650.7	399.6	638.3	409.6	540.1	419.6	451.5	429.6	423.8	439.6	381.6	449.6	299.1	459.6	218.4	469.6	158.2	479.6	109.4
251	0.05098	299.8	0.824		369.8	443.3	379.8	541.4	389.8	652.5	399.8	639.5	409.8	541.5	419.8	453.4	429.8	425.4	439.8	382.7	449.8	299.9	459.8	219.1	469.8	158.6	479.8	109.7
250	0.05563	300	0.823		370	445.4	380	543.7	390	654.3	400	640.6	410	542.8	420	455.2	430	427.1	440	383.9	450	300.8	460	219.8	470	159.1	480	109.9
249	0.06018	300.2	0.822		370.2	447.4	380.2	546.1	390.2	656.1	400.2	641.8	410.2	544.2	420.2	457.2	430.2	428.7	440.2	385	450.2	301.6	460.2	220.5	470.2	159.4	480.2	110.1
248	0.06589	300.4	0.821		370.4	449.4	380.4	548.4	390.4	657.9	400.4	642.9	410.4	545.6	420.4	459.1	430.4	430.4	440.4	386	450.4	302.4	460.4	221.2	470.4	159.8	480.4	110.4
247	0.0713	300.6	0.82		370.6	451.5	380.6	550.9	390.6	659.7	400.6	644	410.6	547	420.6	461	430.6	432	440.6	387	450.6	303.2	460.6	221.9	470.6	160.3	480.6	110.6
246	0.07809	300.8	0.819		370.8	453.6	380.8	553.2	390.8	661.5	400.8	645.1	410.8	548.4	420.8	462.9	430.8	433.6	440.8	388.1	450.8	304	460.8	222.5	470.8	160.8	480.8	110.8
245	0.08486	301	0.818		371	455.6	381	555.5	391	663.2	401	646.3	411	549.9	421	464.8	431	435.2	441	389	451	304.7	461	223.2	471	161.2	481	111.1
244	0.09234	301.2	0.817		371.2	457.7	381.2	557.9	391.2	664.8	401.2	647.4	411.2	551.5	421.2	466.7	431.2	436.8	441.2	390	451.2	305.4	461.2	223.8	471.2	161.7	481.2	111.3
243	0.09929	301.4	0.815		371.4	459.7	381.4	560.2	391.4	666.6	401.4	648.5	411.4	553	421.4	468.6	431.4	438.3	441.4	390.9	451.4	306	461.4	224.5	471.4	162.1	481.4	111.6
242	0.10732	301.6	0.814		371.6	461.8	381.6	562.5	391.6	668.2	401.6	649.5	411.6	554.3	421.6	470.5	431.6	439.8	441.6	391.8	451.6	306.6	461.6	225.1	471.6	162.5	481.6	111.9
241	0.11474	301.8	0.813		371.8	463.9	381.8	564.9	391.8	670	401.8	650.6	411.8	555.7	421.8	472.4	431.8	441.3	441.8	392.7	451.8	307.2	461.8	225.7	471.8	162.9	481.8	112.1
240	0.12311	302	0.812		372	465.8	382	567.2	392	671.7	402	651.7	412	557.2	422	474.3	432	442.8	442	393.6	452	307.9	462	226.3	472	163.3	482	112.4
239	0.13118	302.2	0.811		372.2	467.9	382.2	569.4	392.2	673.3	402.2	652.7	412.2	558.6	422.2	476.1	432.2	444.3	442.2	394.4	452.2	308.5	462.2	226.9	472.2	163.8	482.2	112.6
238	0.14089	302.4	0.81		372.4	470	382.4	571.7	392.4	675	402.4	653.9	412.4	560.2	422.4	478	432.4	445.8	442.4	395.3	452.4	309.1	462.4	227.4	472.4	164.2	482.4	112.9
237	0.14983	302.6	0.809		372.6	472	382.6	573.9	392.6	676.6	402.6	654.9	412.6	561.7	422.6	479.8	432.6	447.2	442.6	396	452.6	309.6	462.6	228	472.6	164.6	482.6	113.1
236	0.16023	302.8	0.808		372.8	474	382.8	576.2	392.8	678.1	402.8	655.9	412.8	563.2	422.8	481.7	432.8	448.6	442.8	396.7	452.8	310.2	462.8	228.6	472.8	165	482.8	113.4
235	0.1699	303	0.807		373	476	383	578.5	393	679.7	403	657	413	564.6	423	483.5	433	449.9	443	397.5	453	310.7	463	229.1	473	165.5	483	113.6
234	0.18048	303.2	0.806		373.2	478	383.2	580.7	393.2	681.3	403.2	658.1	413.2	566.2	423.2	485.5	433.2	451.3	443.2	398.2	453.2	311.3	463.2	229.7	473.2	165.9	483.2	113.8
233	0.19031	303.4	0.805		373.4	480	383.4	582.9	393.4	682.8	403.4	659.1	413.4	567.7	423.4	487.3	433.4	452.8	443.4	399	453.4	311.8	463.4	230.2	473.4	166.3	483.4	114.1
232	0.20104	303.6	0.804		373.6	482	383.6	584.9	393.6	684.3	403.6	660.1	413.6	569.3	423.6	489.2	433.6	454.2	443.6	399.7	453.6	312.3	463.6	230.7	473.6	166.7	483.6	114.4
231	0.2107	303.8	0.803		373.8	484	383.8	587.1	393.8	685.7	403.8	661.2	413.8	570.8	423.8	491	433.8	455.6	443.8	400.4	453.8	312.7	463.8	231.2	473.8	167.1	483.8	114.6
230	0.22191	304	0.802		374	485.9	384	589.3	394	687.2	404	662.2	414	572.4	424	492.8	434	456.9	444	401	454	313.1	464	231.6	474	167.4	484	114.9
229	0.23331	304.2	0.801		374.2	487.9	384.2	591.4	394.2	688.5	404.2	663.2	414.2	573.8	424.2	494.7	434.2	458.2	444.2	401.6	454.2	313.6	464.2	232	474.2	167.8	484.2	115.1
228	0.24626	304.4	0.8		374.4	490	384.4	593.5	394.4	689.9	404.4	664.2	414.4	575.4	424.4	496.5	434.4	459.4	444.4	402.2	454.4	314	464.4	232.5	474.4	168.1	484.4	115.4
227	0.25891	304.6	0.799		374.6	491.8	384.6	595.5	394.6	691.4	404.6	665.2	414.6	576.9	424.6	498.3	434.6	460.7	444.6	402.7	454.6	314.4	464.6	232.9	474.6	168.5	484.6	115.7
226	0.27381	304.8	0.798		374.8	493.7	384.8	597.6	394.8	692.8	404.8	666.2	414.8	578.4	424.8	500.1	434.8	461.9	444.8	403.3	454.8	314.8	464.8	233.3	474.8	168.8	484.8	116
225	0.28896	305	0.797		375	495.6	385	599.7	395	694.3	405	667.3	415	580	425	502	435	463.1	445	403.8	455	315.1	465	233.7	475	169.1	485	116.3
224	0.30652	305.2	0.796		375.2	497.6	385.2	601.7	395.2	695.6	405.2	668.3	415.2	581.5	425.2	503.8	435.2	464.4	445.2	404.3	455.2	315.5	465.2	234	475.2	169.5	485.2	116.6
223	0.32351	305.4	0.796		375.4	499.5	385.4	603.7	395.4	697.1	405.4	669.3	415.4	583	425.4	505.6	435.4	465.6	445.4	404.9	455.4	315.8	465.4	234.4	475.4	169.8	485.4	116.9
222	0.34279	305.6	0.795		375.6	501.5	385.6	605.7	395.6	698.4	405.6	670.3	415.6	584.6	425.6	507.4	435.6	466.9	445.6	405.5	455.6	316.2	465.6	234.7	475.6	170.2	485.6	117.2
221	0.36216	305.8	0.794		375.8	503.4	385.8	607.6	395.8	699.8	405.8	671.3	415.8	586.2	425.8	509.1	435.8	468.1	445.8	406	455.8	316.4	465.8	234.9	475.8	170.5	485.8	117.5
220	0.38356	306	0.793		376	505.2	386	609.5	396	701.1	406	672.2	416	587.7	426	510.8	436	469.3	446	406.5	456	316.6	466	235.2	476	170.8	486	117.7
219	0.40689	306.2	0.793		376.2	507.1	386.2	611.4	396.2	702.4	406.2	673.2	416.2	589.2	426.2	512.6	436.2	470.6	446.2	407	456.2	316.9	466.2	235.5	476.2	171	486.2	117.9
218	0.43335	306.4	0.792		376.4	508.9	386.4	613.3	396.4	703.7	406.4	674.1	416.4	590.8	426.4	514.3	436.4	471.7	446.4	407.5	456.4	317.2	466.4	235.7	476.4	171.3	486.4	118.2
217	0.46087	306.6	0.791		376.6	510.8	386.6	615.2	396.6	704.9	406.6	675.1	416.6	592.4	426.6	516.1	436.6	472.8	446.6	408	456.6	317.4	466.6	236	476.6	171.5	486.6	118.5
216	0.4937	306.8	0.791		376.8	512.8	386.8	617.1	396.8	706.2	406.8	676	416.8	593.9	426.8	517.8	436.8	473.9	446.8	408.4	456.8	317.6	466.8	236.1	476.8	171.8	486.8	118.7
215	0.52685	307	0.79		377	514.6	387	619	397	707.4	407	677	417	595.4	427	519.5	437	475	447	409	457	317.8	467	236.4	477	172	487	119
214	0.56251	307.2	0.79		377.2	516.3	387.2	620.8	397.2	708.6	407.2	677.9	417.2	597	427.2	521.3	437.2	476.2	447.2	409.5	457.2	318	467.2	236.6	477.2	172.2	487.2	119.2
213	0.59662	307.4	0.789		377.4	518.1	387.4	622.7	397.4	709.7	407.4	678.8	417.4	598.6	427.4	523	437.4	477.2	447.4	410	457.4	318.2	467.4	236.7	477.4	172.5	487.4	119.5
212	0.63566	307.6	0.789		377.6	519.9	387.6	624.5	397.6	710.9	407.6	679.6	417.6	600.3	427.6	524.6	437.6	478.3	447.6	410.5	457.6	318.3	467.6	236.9	477.6	172.7	487.6	119.8
211	0.67245	307.8	0.789		377.8	521.6	387.8	626.2	397.8	712	407.8	680.6	417.8	601.9	427.8	526.3	437.8	479.4	447.8	410.9	457.8	318.5	467.8	236.9	477.8	172.8	487.8	120.1
210	0.71348	308	0.788		378	523.3	388	627.9	398	713.1	408	681.4	418	603.4	428	527.9	438	480.3	448	411.3	458	318.6	468	237	478	173	488	120.3
209	0.7369	308.2	0.788		378.2	525	388.2	629.6	398.2	714.2	408.2	682.4	418.2	604.9	428.2	529.5	438.2	481.4	448.2	411.7	458.2	318.7	468.2	237	478.2	173.2	488.2	120.6
208	0.77794	308.4	0.788		378.4	526.7	388.4	631.3	398.4	715.1	408.4	683.4	418.4	606.3	428.4	531.2	438.4	482.5	448.4	412.1	458.4	318.9	468.4	237.1	478.4	173.3	488.4	120.8
207	0.81943	308.6	0.788		378.6	528.4	388.6	632.9	398.6	716.1	408.6	684.3	418.6	607.8	428.6	532.8	438.6	483.5	448.6	412.4	458.6	319	468.6	237.3	478.6	173.5	488.6	121
206	0.86087	308.8	0.787		378.8	530	388.8	634.6	398.8	717.1	408.8	685.3	418.8	609.4	428.8	534.4	438.8	484.4	448.8	412.8	458.8	319.1	468.8	237.3	478.8	173.6	488.8	121.3
205	0.89672	309	0.787		379	531.7	389	636.2	399	718.1	409	686.2	419	610.9	429	536	439	485.4	449	413.2	459	319.3	469	237.3	479	173.7	489	121.5
204	0.93389	309.2	0.787		379.2	533.3	389.2	637.8	399.2	719.1	409.2	687	419.2	612.4	429.2	537.6	439.2	486.4	449.2	413.5	459.2	319.3	469.2	237.4	479.2	173.8	489.2	121.7
203	0.95893	309.4	0.787		379.4	535	389.4	639.3	399.4	720.1	409.4	687.9	419.4	613.9	429.4	539.1	439.4	487.3	449.4	413.8	459.4	319.4	469.4	237.3	479.4	173.9	489.4	121.9
202	0.98114	309.6	0.787		379.6	536.6	389.6	641	399.6	721.1	409.6	688.9	419.6	615.4	429.6	540.7	439.6	488.3	449.6	414.1	459.6	319.5	469.6	237.3	479.6	173.9	489.6	122.1
201	0.9935	309.8	0.787		379.8	538.2	389.8	642.6	399.8	722	409.8	689.8	419.8	616.9	429.8	542.2	439.8	489.2	449.8	414.5	459.8	319.6	469.8	237.3	479.8	173.9	489.8	122.2
200	1	310	0.787		380	539.8	390	644.1	400	722.9	410	690.7	420	618.5	430	543.6	440	490	450	414.8	460	319.8	470	237.2	480	174	490	122.3
199	0.99828	310.2	0.788		380.2	541.4	390.2	645.6	400.2	723.7	410.2	691.5	420.2	620	430.2	545.1	440.2	490.9	450.2	415.1	460.2	319.9	470.2	237.2	480.2	174	490.2	122.5
198	0.98991	310.4	0.788		380.4	543	390.4	647.1	400.4	724.6	410.4	692.3	420.4	621.5	430.4	546.5	440.4	491.8	450.4	415.4	460.4	320	470.4	237.2	480.4	174	490.4	122.6
197	0.97278	310.6	0.788		380.6	544.6	390.6	648.5	400.6	725.3	410.6	693.2	420.6	623	430.6	548.1	440.6	492.6	450.6	415.7	460.6	320.1	470.6	237.1	480.6	173.9	490.6	122.7
196	0.94208	310.8	0.788		380.8	546.2	390.8	650	400.8	726.1	410.8	694.1	420.8	624.5	430.8	549.5	440.8	493.4	450.8	415.9	460.8	320.2	470.8	237.1	480.8	174	490.8	122.9
195	0.90008	311	0.788		381	547.7	391	651.5	401	727	411	694.9	421	626.1	431	550.9	441	494.3	451	416.2	461	320.3	471	237	481	173.9	491	123
194	0.84768	311.2	0.789		381.2	549.3	391.2	652.8	401.2	727.8	411.2	695.9	421.2	627.5	431.2	552.2	441.2	495.1	451.2	416.4	461.2	320.3	471.2	236.9	481.2	173.9	491.2	123.2
193	0.78421	311.4	0.789		381.4	550.7	391.4	654.2	401.4	728.5	411.4	696.7	421.4	628.9	431.4	553.7	441.4	496	451.4	416.6	461.4	320.4	471.4	236.8	481.4	173.8	491.4	123.3
192	0.71946	311.6	0.79		381.6	552.2	391.6	655.6	401.6	729.3	411.6	697.5	421.6	630.4	431.6	555.1	441.6	496.8	451.6	416.9	461.6	320.4	471.6	236.6	481.6	173.8	491.6	123.4
191	0.63328	311.8	0.79		381.8	553.7	391.8	657	401.8	730.1	411.8	698.2	421.8	631.8	431.8	556.5	441.8	497.6	451.8	417.2	461.8	320.5	471.8	236.5	481.8	173.7	491.8	123.5
190	0.53504	312	0.791		382	555.2	392	658.3	402	731	412	699.1	422	633.3	432	557.8	442	498.3	452	417.5	462	320.5	472	236.3	482	173.5	492	123.6
		312.2	0.791		382.2	556.7	392.2	659.6	402.2	731.7	412.2	699.9	422.2	634.8	432.2	559.1	442.2	499	452.2	417.7	462.2	320.5	472.2	236.2	482.2	173.4	492.2	123.6
		312.4	0.792		382.4	558.1	392.4	660.8	402.4	732.4	412.4	700.7	422.4	636.2	432.4	560.4	442.4	499.7	452.4	418	462.4	320.6	472.4	236	482.4	173.3	492.4	123.7
		312.6	0.793		382.6	559.4	392.6	662.1	402.6	733.1	412.6	701.6	422.6	637.6	432.6	561.8	442.6	500.3	452.6	418.3	462.6	320.7	472.6	235.9	482.6	173.2	492.6	123.7
		312.8	0.793		382.8	560.9	392.8	663.2	402.8	733.6	412.8	702.5	422.8	639	432.8	563.1	442.8	501	452.8	418.6	462.8	320.7	472.8	235.8	482.8	173.1	492.8	123.8
		313	0.794		383	562.3	393	664.4	403	734.2	413	703.3	423	640.4	433	564.3	443	501.7	453	418.8	463	320.7	473	235.6	483	172.9	493	123.8
		313.2	0.795		383.2	563.7	393.2	665.6	403.2	734.9	413.2	704.2	423.2	641.9	433.2	565.7	443.2	502.3	453.2	419	463.2	320.7	473.2	235.5	483.2	172.8	493.2	123.8
		313.4	0.796		383.4	565.1	393.4	666.7	403.4	735.4	413.4	705	423.4	643.3	433.4	567	443.4	502.9	453.4	419.3	463.4	320.8	473.4	235.3	483.4	172.7	493.4	123.9
		313.6	0.797		383.6	566.4	393.6	667.9	403.6	736.1	413.6	705.7	423.6	644.7	433.6	568.2	443.6	503.5	453.6	419.5	463.6	320.8	473.6	235.1	483.6	172.5	493.6	123.9
		313.8	0.798		383.8	567.7	393.8	669.1	403.8	736.6	413.8	706.6	423.8	646	433.8	569.4	443.8	504.1	453.8	419.8	463.8	320.8	473.8	234.9	483.8	172.3	493.8	123.9
		314	0.798		384	569.1	394	670.1	404	737.1	414	707.4	424	647.4	434	570.5	444	504.7	454	420	464	320.9	474	234.7	484	172.1	494	123.9
		314.2	0.799		384.2	570.3	394.2	671.2	404.2	737.6	414.2	708.1	424.2	648.8	434.2	571.7	444.2	505.3	454.2	420.2	464.2	321	474.2	234.6	484.2	171.8	494.2	123.8
		314.4	0.8		384.4	571.6	394.4	672.2	404.4	738.1	414.4	709	424.4	650.2	434.4	572.8	444.4	505.8	454.4	420.4	464.4	321	474.4	234.4	484.4	171.6	494.4	123.8
		314.6	0.801		384.6	573	394.6	673.2	404.6	738.7	414.6	709.7	424.6	651.4	434.6	573.8	444.6	506.3	454.6	420.7	464.6	321	474.6	234.1	484.6	171.4	494.6	123.8
		314.8	0.802		384.8	574.2	394.8	674.1	404.8	739.1	414.8	710.4	424.8	652.7	434.8	574.9	444.8	506.9	454.8	421	464.8	321	474.8	233.9	484.8	171.1	494.8	123.8
		315	0.804		385	575.5	395	675.1	405	739.7	415	711.2	425	654	435	576	445	507.5	455	421.1	465	321	475	233.7	485	170.9	495	123.7
		315.2	0.805		385.2	576.7	395.2	676.1	405.2	740.2	415.2	711.9	425.2	655.3	435.2	577.1	445.2	507.9	455.2	421.3	465.2	321	475.2	233.5	485.2	170.6	495.2	123.7
		315.4	0.806		385.4	577.9	395.4	676.9	405.4	740.5	415.4	712.7	425.4	656.6	435.4	578.2	445.4	508.4	455.4	421.4	465.4	321	475.4	233.3	485.4	170.4	495.4	123.6
		315.6	0.807		385.6	579	395.6	677.9	405.6	740.9	415.6	713.5	425.6	658	435.6	579.2	445.6	509	455.6	421.6	465.6	321	475.6	233	485.6	170.1	495.6	123.6
		315.8	0.808		385.8	580.1	395.8	678.8	405.8	741.2	415.8	714.3	425.8	659.2	435.8	580.3	445.8	509.4	455.8	421.9	465.8	321	475.8	232.8	485.8	169.9	495.8	123.4
		316	0.809		386	581.2	396	679.6	406	741.7	416	715	426	660.4	436	581.3	446	509.9	456	422	466	320.9	476	232.6	486	169.6	496	123.4
		316.2	0.81		386.2	582.3	396.2	680.4	406.2	742	416.2	715.8	426.2	661.6	436.2	582.4	446.2	510.3	456.2	422.2	466.2	320.9	476.2	232.3	486.2	169.3	496.2	123.2
		316.4	0.812		386.4	583.5	396.4	681.2	406.4	742.4	416.4	716.4	426.4	662.9	436.4	583.4	446.4	510.7	456.4	422.3	466.4	320.8	476.4	232.1	486.4	169	496.4	123.1
		316.6	0.813		386.6	584.6	396.6	682.1	406.6	742.8	416.6	717.1	426.6	664.1	436.6	584.4	446.6	511.2	456.6	422.5	466.6	320.7	476.6	231.9	486.6	168.8	496.6	123
		316.8	0.814		386.8	585.7	396.8	682.8	406.8	743.1	416.8	717.9	426.8	665.3	436.8	585.3	446.8	511.6	456.8	422.6	466.8	320.6	476.8	231.6	486.8	168.6	496.8	122.9
		317	0.816		387	586.7	397	683.6	407	743.4	417	718.7	427	666.4	437	586.3	447	512	457	422.7	467	320.5	477	231.4	487	168.3	497	122.8
		317.2	0.817		387.2	587.7	397.2	684.4	407.2	743.7	417.2	719.4	427.2	667.5	437.2	587.2	447.2	512.4	457.2	422.7	467.2	320.5	477.2	231.1	487.2	168	497.2	122.6
		317.4	0.818		387.4	588.8	397.4	685.2	407.4	743.9	417.4	720	427.4	668.7	437.4	588.1	447.4	512.7	457.4	422.8	467.4	320.5	477.4	230.9	487.4	167.8	497.4	122.5
		317.6	0.82		387.6	589.8	397.6	685.9	407.6	744.2	417.6	720.7	427.6	669.8	437.6	588.9	447.6	513.2	457.6	422.8	467.6	320.4	477.6	230.6	487.6	167.5	497.6	122.4
		317.8	0.821		387.8	590.7	397.8	686.7	407.8	744.5	417.8	721.5	427.8	670.9	437.8	589.8	447.8	513.6	457.8	422.9	467.8	320.2	477.8	230.4	487.8	167.3	497.8	122.2
		318	0.823		388	591.7	398	687.5	408	744.8	418	722.2	428	672.1	438	590.7	448	513.9	458	422.9	468	320.1	478	230.1	488	167	498	122.1
		318.2	0.824		388.2	592.5	398.2	688	408.2	745.1	418.2	722.8	428.2	673.2	438.2	591.6	448.2	514.3	458.2	423	468.2	320	478.2	229.9	488.2	166.7	498.2	121.9
		318.4	0.826		388.4	593.5	398.4	688.6	408.4	745.2	418.4	723.5	428.4	674.2	438.4	592.3	448.4	514.6	458.4	423.1	468.4	319.9	478.4	229.6	488.4	166.5	498.4	121.7
		318.6	0.827		388.6	594.4	398.6	689.1	408.6	745.5	418.6	724.2	428.6	675.3	438.6	593.1	448.6	514.9	458.6	423.2	468.6	319.8	478.6	229.4	488.6	166.3	498.6	121.6
		318.8	0.829		388.8	595.3	398.8	689.7	408.8	745.8	418.8	724.8	428.8	676.3	438.8	593.9	448.8	515.3	458.8	423.2	468.8	319.6	478.8	229.2	488.8	166	498.8	121.4
		319	0.83		389	596.2	399	690.3	409	746.1	419	725.4	429	677.5	439	594.7	449	515.6	459	423.2	469	319.5	479	229	489	165.8	499	121.3
		319.2	0.832		389.2	597	399.2	690.9	409.2	746.3	419.2	726	429.2	678.5	439.2	595.2	449.2	515.9	459.2	423.3	469.2	319.3	479.2	228.7	489.2	165.5	499.2	121.1
		319.4	0.834		389.4	597.9	399.4	691.4	409.4	746.5	419.4	726.8	429.4	679.4	439.4	595.9	449.4	516.1	459.4	423.3	469.4	319.1	479.4	228.4	489.4	165.2	499.4	121
		319.6	0.836		389.6	598.7	399.6	692	409.6	746.6	419.6	727.4	429.6	680.3	439.6	596.5	449.6	516.4	459.6	423.3	469.6	319	479.6	228.2	489.6	164.9	499.6	120.8
		319.8	0.837		389.8	599.5	399.8	692.5	409.8	746.8	419.8	728.1	429.8	681.3	439.8	597.2	449.8	516.7	459.8	423.3	469.8	318.8	479.8	227.9	489.8	164.7	499.8	120.6
		320	0.839		390	600.3	400	692.9	410	746.8	420	728.6	430	682.3	440	597.9	450	516.9	460	423.4	470	318.6	480	227.7	490	164.3	500	120.4
		320.2	0.841		390.2	601.1	400.2	693.4	410.2	747	420.2	729.1	430.2	683.2	440.2	598.6	450.2	517	460.2	423.4	470.2	318.4	480.2	227.5	490.2	164	500.2	120.3
		320.4	0.843		390.4	601.8	400.4	693.8	410.4	747.1	420.4	729.7	430.4	684.1	440.4	599.1	450.4	517.3	460.4	423.4	470.4	318.2	480.4	227.2	490.4	163.8	500.4	120.1
		320.6	0.844		390.6	602.5	400.6	694.1	410.6	747.2	420.6	730.2	430.6	685	440.6	599.7	450.6	517.4	460.6	423.3	470.6	318	480.6	226.9	490.6	163.5	500.6	119.9
		320.8	0.846		390.8	603.3	400.8	694.5	410.8	747.4	420.8	730.8	430.8	685.9	440.8	600.2	450.8	517.6	460.8	423.2	470.8	317.8	480.8	226.7	490.8	163.2	500.8	119.7
		321	0.848		391	604.1	401	694.9	411	747.5	421	731.4	431	686.8	441	600.8	451	517.7	461	423.2	471	317.6	481	226.3	491	163	501	119.5
		321.2	0.85		391.2	604.7	401.2	695.2	411.2	747.7	421.2	731.9	431.2	687.5	441.2	601.4	451.2	517.8	461.2	423.2	471.2	317.3	481.2	226	491.2	162.7	501.2	119.4
		321.4	0.852		391.4	605.4	401.4	695.4	411.4	747.7	421.4	732.4	431.4	688.4	441.4	602	451.4	517.9	461.4	423.1	471.4	317.2	481.4	225.7	491.4	162.5	501.4	119.2
		321.6	0.854		391.6	606	401.6	695.7	411.6	747.9	421.6	732.9	431.6	689.2	441.6	602.5	451.6	518	461.6	423.1	471.6	317	481.6	225.4	491.6	162.2	501.6	119
		321.8	0.856		391.8	606.6	401.8	695.9	411.8	748	421.8	733.5	431.8	690	441.8	602.9	451.8	518.2	461.8	423	471.8	316.7	481.8	225.1	491.8	162	501.8	118.8
		322	0.858		392	607.3	402	696.2	412	748	422	734.1	432	690.7	442	603.4	452	518.3	462	422.8	472	316.5	482	224.8	492	161.7	502	118.5
		322.2	0.86		392.2	607.9	402.2	696.5	412.2	748.1	422.2	734.5	432.2	691.5	442.2	603.8	452.2	518.4	462.2	422.8	472.2	316.2	482.2	224.5	492.2	161.4	502.2	118.3
		322.4	0.862		392.4	608.6	402.4	696.7	412.4	748.1	422.4	735.1	432.4	692.1	442.4	604.3	452.4	518.5	462.4	422.7	472.4	316	482.4	224.2	492.4	161.1	502.4	118
		322.6	0.864		392.6	609.2	402.6	696.8	412.6	748.2	422.6	735.7	432.6	693	442.6	604.7	452.6	518.6	462.6	422.7	472.6	315.8	482.6	223.9	492.6	160.8	502.6	117.8
		322.8	0.866		392.8	609.7	402.8	697	412.8	748.2	422.8	736.1	432.8	693.6	442.8	605.1	452.8	518.6	462.8	422.5	472.8	315.5	482.8	223.6	492.8	160.6	502.8	117.6
		323	0.868		393	610.2	403	697.2	413	748.2	423	736.6	433	694.3	443	605.5	453	518.6	463	422.4	473	315.4	483	223.2	493	160.3	503	117.4
		323.2	0.87		393.2	610.8	403.2	697.4	413.2	748.2	423.2	737	433.2	695	443.2	605.9	453.2	518.6	463.2	422.3	473.2	315	483.2	222.9	493.2	160	503.2	117.2
		323.4	0.872		393.4	611.3	403.4	697.5	413.4	748.2	423.4	737.4	433.4	695.7	443.4	606.3	453.4	518.7	463.4	422.1	473.4	314.7	483.4	222.5	493.4	159.8	503.4	117
		323.6	0.874		393.6	611.7	403.6	697.6	413.6	748.3	423.6	737.9	433.6	696.5	443.6	606.6	453.6	518.7	463.6	422	473.6	314.4	483.6	222.1	493.6	159.5	503.6	116.9
		323.8	0.876		393.8	612.2	403.8	697.8	413.8	748.3	423.8	738.4	433.8	697.1	443.8	607	453.8	518.8	463.8	421.9	473.8	314	483.8	221.8	493.8	159.2	503.8	116.7
		324	0.878		394	612.7	404	697.8	414	748.2	424	738.8	434	697.7	444	607.3	454	518.8	464	421.8	474	313.7	484	221.5	494	158.9	504	116.5
		324.2	0.88		394.2	613.2	404.2	698	414.2	748.2	424.2	739.2	434.2	698.3	444.2	607.5	454.2	518.9	464.2	421.8	474.2	313.3	484.2	221.1	494.2	158.6	504.2	116.3
		324.4	0.882		394.4	613.6	404.4	698.1	414.4	748.1	424.4	739.6	434.4	698.9	444.4	607.8	454.4	518.9	464.4	421.6	474.4	312.9	484.4	220.7	494.4	158.3	504.4	116.1
		324.6	0.884		394.6	614	404.6	698.2	414.6	748	424.6	740	434.6	699.5	444.6	607.9	454.6	519	464.6	421.4	474.6	312.6	484.6	220.4	494.6	158	504.6	115.9
		324.8	0.886		394.8	614.4	404.8	698.3	414.8	748	424.8	740.3	434.8	700	444.8	608.1	454.8	518.9	464.8	421.3	474.8	312.2	484.8	220	494.8	157.7	504.8	115.7
		325	0.888		395	614.8	405	698.3	415	748	425	740.6	435	700.5	445	608.4	455	519	465	421.1	475	311.8	485	219.7	495	157.5	505	115.4
		325.2	0.89		395.2	615.2	405.2	698.4	415.2	747.9	425.2	740.9	435.2	701.1	445.2	608.6	455.2	519	465.2	420.9	475.2	311.4	485.2	219.3	495.2	157.2	505.2	115.2
		325.4	0.892		395.4	615.6	405.4	698.3	415.4	747.8	425.4	741.1	435.4	701.4	445.4	608.8	455.4	518.9	465.4	420.7	475.4	311.1	485.4	218.9	495.4	156.9	505.4	115
		325.6	0.894		395.6	615.9	405.6	698.2	415.6	747.8	425.6	741.4	435.6	701.9	445.6	608.9	455.6	518.9	465.6	420.5	475.6	310.7	485.6	218.6	495.6	156.7	505.6	114.8
		325.8	0.896		395.8	616.2	405.8	698.2	415.8	747.7	425.8	741.7	435.8	702.5	445.8	609.1	455.8	518.8	465.8	420.4	475.8	310.3	485.8	218.3	495.8	156.4	505.8	114.6
		326	0.898		396	616.4	406	698.1	416	747.6	426	741.9	436	702.9	446	609.3	456	518.8	466	420.2	476	309.9	486	217.8	496	156.1	506	114.3
		326.2	0.9		396.2	616.8	406.2	698.1	416.2	747.5	426.2	742.1	436.2	703.4	446.2	609.4	456.2	518.7	466.2	420	476.2	309.6	486.2	217.5	496.2	155.8	506.2	114.2
		326.4	0.902		396.4	617	406.4	698	416.4	747.3	426.4	742.4	436.4	703.7	446.4	609.4	456.4	518.7	466.4	419.8	476.4	309.1	486.4	217.1	496.4	155.5	506.4	114
		326.6	0.904		396.6	617.3	406.6	697.8	416.6	747.1	426.6	742.7	436.6	703.9	446.6	609.5	456.6	518.6	466.6	419.6	476.6	308.8	486.6	216.7	496.6	155.2	506.6	113.7
		326.8	0.906		396.8	617.5	406.8	697.6	416.8	747	426.8	742.8	436.8	704.2	446.8	609.6	456.8	518.5	466.8	419.3	476.8	308.4	486.8	216.4	496.8	154.9	506.8	113.5
		327	0.908		397	617.7	407	697.5	417	746.8	427	743	437	704.6	447	609.8	457	518.4	467	419.1	477	308	487	216	497	154.7	507	113.3
		327.2	0.91		397.2	617.9	407.2	697.4	417.2	746.6	427.2	743.2	437.2	704.9	447.2	609.9	457.2	518.2	467.2	418.8	477.2	307.6	487.2	215.6	497.2	154.4	507.2	113.1
		327.4	0.912		397.4	618.1	407.4	697.3	417.4	746.4	427.4	743.4	437.4	705	447.4	610	457.4	518	467.4	418.4	477.4	307.2	487.4	215.2	497.4	154.2	507.4	112.9
		327.6	0.914		397.6	618.2	407.6	697	417.6	746.2	427.6	743.6	437.6	705.2	447.6	610	457.6	517.9	467.6	418	477.6	306.8	487.6	214.8	497.6	153.9	507.6	112.7
		327.8	0.916		397.8	618.3	407.8	696.7	417.8	746.1	427.8	743.8	437.8	705.6	447.8	610.1	457.8	517.6	467.8	417.8	477.8	306.4	487.8	214.5	497.8	153.7	507.8	112.5
		328	0.918		398	618.4	408	696.6	418	745.8	428	743.9	438	705.9	448	610	458	517.5	468	417.4	478	306	488	214.1	498	153.4	508	112.4
		328.2	0.92		398.2	618.5	408.2	696.3	418.2	745.6	428.2	744	438.2	706.1	448.2	610	458.2	517.3	468.2	417.1	478.2	305.6	488.2	213.7	498.2	153.2	508.2	112.2
		328.4	0.922		398.4	618.6	408.4	696.2	418.4	745.3	428.4	744.1	438.4	706.3	448.4	610	458.4	517.2	468.4	416.8	478.4	305.1	488.4	213.3	498.4	152.9	508.4	112
		328.6	0.924		398.6	618.6	408.6	696.1	418.6	745.1	428.6	744.2	438.6	706.5	448.6	610	458.6	517	468.6	416.4	478.6	304.6	488.6	212.9	498.6	152.7	508.6	111.8
		328.8	0.926		398.8	618.7	408.8	695.9	418.8	744.8	428.8	744.4	438.8	706.7	448.8	610.1	458.8	516.9	468.8	416	478.8	304.2	488.8	212.5	498.8	152.4	508.8	111.6
		329	0.928		399	618.8	409	695.7	419	744.5	429	744.4	439	706.9	449	610	459	516.6	469	415.6	479	303.8	489	212	499	152.2	509	111.4
		329.2	0.93		399.2	618.8	409.2	695.5	419.2	744.3	429.2	744.5	439.2	707	449.2	609.9	459.2	516.5	469.2	415.3	479.2	303.4	489.2	211.6	499.2	151.9	509.2	111.2
		329.4	0.932		399.4	618.9	409.4	695.3	419.4	744.1	429.4	744.5	439.4	707	449.4	609.8	459.4	516.2	469.4	414.9	479.4	302.9	489.4	211.3	499.4	151.6	509.4	111
		329.6	0.934		399.6	619	409.6	695.1	419.6	743.9	429.6	744.5	439.6	707.1	449.6	609.7	459.6	516.1	469.6	414.6	479.6	302.5	489.6	210.9	499.6	151.3	509.6	110.8
		329.8	0.936		399.8	619	409.8	695	419.8	743.6	429.8	744.5	439.8	707.3	449.8	609.5	459.8	515.9	469.8	414.3	479.8	302	489.8	210.5	499.8	151.1	509.8	110.6
		330	0.938		400	619	410	694.7	420	743.2	430	744.5	440	707.3	450	609.5	460	515.7	470	413.9	480	301.5	490	210.1	500	150.8	510	110.4
		330.2	0.94		400.2	618.9	410.2	694.3	420.2	743	430.2	744.5	440.2	707.3	450.2	609.3	460.2	515.5	470.2	413.5	480.2	301	490.2	209.7	500.2	150.5	510.2	110.3
		330.4	0.942		400.4	618.9	410.4	694.1	420.4	742.8	430.4	744.5	440.4	707.4	450.4	609.1	460.4	515.2	470.4	413.1	480.4	300.5	490.4	209.3	500.4	150.2	510.4	110
		330.6	0.943		400.6	618.8	410.6	693.8	420.6	742.5	430.6	744.5	440.6	707.3	450.6	608.9	460.6	515	470.6	412.6	480.6	300	490.6	209	500.6	149.9	510.6	109.8
		330.8	0.945		400.8	618.8	410.8	693.5	420.8	742.2	430.8	744.5	440.8	707.3	450.8	608.6	460.8	514.7	470.8	412.1	480.8	299.4	490.8	208.6	500.8	149.6	510.8	109.6
		331	0.947		401	618.8	411	693.2	421	741.8	431	744.5	441	707.2	451	608.5	461	514.4	471	411.7	481	299	491	208.1	501	149.3	511	109.4
		331.2	0.949		401.2	618.6	411.2	692.8	421.2	741.6	431.2	744.4	441.2	707.3	451.2	608.2	461.2	514	471.2	411.2	481.2	298.5	491.2	207.7	501.2	149	511.2	109.2
		331.4	0.951		401.4	618.5	411.4	692.4	421.4	741.1	431.4	744.4	441.4	707.2	451.4	608	461.4	513.8	471.4	410.8	481.4	298	491.4	207.3	501.4	148.6	511.4	109
		331.6	0.953		401.6	618.3	411.6	692.1	421.6	740.7	431.6	744.3	441.6	707.1	451.6	607.8	461.6	513.5	471.6	410.3	481.6	297.4	491.6	207	501.6	148.3	511.6	108.8
		331.8	0.955		401.8	618.2	411.8	691.8	421.8	740.4	431.8	744.1	441.8	706.9	451.8	607.6	461.8	513.3	471.8	409.8	481.8	296.9	491.8	206.5	501.8	148.1	511.8	108.6
		332	0.956		402	618	412	691.4	422	740	432	743.8	442	706.7	452	607.4	462	512.9	472	409.3	482	296.4	492	206.1	502	147.8	512	108.4
		332.2	0.958		402.2	617.8	412.2	691	422.2	739.7	432.2	743.6	442.2	706.5	452.2	607.2	462.2	512.6	472.2	408.8	482.2	295.8	492.2	205.7	502.2	147.5	512.2	108.2
		332.4	0.96		402.4	617.8	412.4	690.7	422.4	739.2	432.4	743.5	442.4	706.4	452.4	606.9	462.4	512.3	472.4	408.3	482.4	295.3	492.4	205.3	502.4	147.2	512.4	108
		332.6	0.961		402.6	617.6	412.6	690.3	422.6	738.7	432.6	743.4	442.6	706.2	452.6	606.7	462.6	512	472.6	407.8	482.6	294.7	492.6	204.8	502.6	147	512.6	107.8
		332.8	0.963		402.8	617.4	412.8	689.9	422.8	738.4	432.8	743.2	442.8	706	452.8	606.5	462.8	511.7	472.8	407.3	482.8	294.1	492.8	204.4	502.8	146.6	512.8	107.6
		333	0.965		403	617.3	413	689.6	423	737.9	433	742.9	443	705.8	453	606.3	463	511.3	473	406.8	483	293.6	493	203.9	503	146.3	513	107.4
		333.2	0.966		403.2	617	413.2	689.1	423.2	737.5	433.2	742.7	443.2	705.6	453.2	606.1	463.2	510.9	473.2	406.2	483.2	293.1	493.2	203.5	503.2	146.1	513.2	107.2
		333.4	0.968		403.4	616.8	413.4	688.8	423.4	737.1	433.4	742.5	443.4	705.4	453.4	605.8	463.4	510.6	473.4	405.7	483.4	292.5	493.4	203.1	503.4	145.8	513.4	107
		333.6	0.969		403.6	616.5	413.6	688.4	423.6	736.7	433.6	742.2	443.6	705.1	453.6	605.6	463.6	510.2	473.6	405.1	483.6	292	493.6	202.7	503.6	145.5	513.6	106.9
		333.8	0.971		403.8	616.3	413.8	687.9	423.8	736.2	433.8	741.9	443.8	704.8	453.8	605.3	463.8	509.8	473.8	404.5	483.8	291.4	493.8	202.2	503.8	145.1	513.8	106.7
		334	0.972		404	616.1	414	687.4	424	735.7	434	741.5	444	704.5	454	605.1	464	509.4	474	403.9	484	290.8	494	201.8	504	144.8	514	106.5
		334.2	0.974		404.2	615.9	414.2	686.9	424.2	735.2	434.2	741.3	444.2	704.2	454.2	604.7	464.2	508.9	474.2	403.3	484.2	290.2	494.2	201.4	504.2	144.5	514.2	106.3
		334.4	0.975		404.4	615.6	414.4	686.6	424.4	734.7	434.4	741	444.4	703.9	454.4	604.5	464.4	508.5	474.4	402.7	484.4	289.6	494.4	200.9	504.4	144.3	514.4	106
		334.6	0.977		404.6	615.3	414.6	686.2	424.6	734.2	434.6	740.6	444.6	703.6	454.6	604.2	464.6	508.2	474.6	402.1	484.6	289	494.6	200.5	504.6	144	514.6	105.9
		334.8	0.978		404.8	615	414.8	685.8	424.8	733.7	434.8	740.2	444.8	703.4	454.8	604.1	464.8	507.8	474.8	401.5	484.8	288.4	494.8	200.1	504.8	143.6	514.8	105.7
		335	0.979		405	614.7	415	685.3	425	733.2	435	739.9	445	703	455	603.7	465	507.4	475	400.9	485	287.8	495	199.6	505	143.4	515	105.4
		335.2	0.981		405.2	614.4	415.2	684.8	425.2	732.7	435.2	739.6	445.2	702.7	455.2	603.4	465.2	507	475.2	400.3	485.2	287.2	495.2	199.2	505.2	143.1	515.2	105.2
		335.4	0.982		405.4	614.2	415.4	684.3	425.4	732.2	435.4	739.2	445.4	702.3	455.4	603.1	465.4	506.7	475.4	399.7	485.4	286.6	495.4	198.9	505.4	142.8	515.4	105
		335.6	0.983		405.6	613.8	415.6	683.8	425.6	731.6	435.6	738.8	445.6	701.9	455.6	602.7	465.6	506.3	475.6	399	485.6	286	495.6	198.4	505.6	142.5	515.6	104.8
		335.8	0.984		405.8	613.5	415.8	683.3	425.8	731.1	435.8	738.4	445.8	701.5	455.8	602.3	465.8	505.8	475.8	398.4	485.8	285.4	495.8	198	505.8	142.1	515.8	104.5
		336	0.985		406	613.3	416	682.9	426	730.5	436	738	446	701.2	456	601.8	466	505.4	476	397.7	486	284.7	496	197.6	506	141.9	516	104.4
		336.2	0.986		406.2	613	416.2	682.5	426.2	729.9	436.2	737.5	446.2	700.8	456.2	601.5	466.2	504.9	476.2	397.1	486.2	284.1	496.2	197.2	506.2	141.6	516.2	104.2
		336.4	0.987		406.4	612.7	416.4	682.1	426.4	729.3	436.4	737	446.4	700.4	456.4	601.1	466.4	504.4	476.4	396.4	486.4	283.5	496.4	196.8	506.4	141.3	516.4	103.9
		336.6	0.988		406.6	612.3	416.6	681.5	426.6	728.7	436.6	736.6	446.6	700	456.6	600.7	466.6	504	476.6	395.8	486.6	282.9	496.6	196.4	506.6	141	516.6	103.7
		336.8	0.989		406.8	612	416.8	681.1	426.8	728.1	436.8	736	446.8	699.6	456.8	600.3	466.8	503.5	476.8	395.1	486.8	282.3	496.8	196	506.8	140.6	516.8	103.6
		337	0.99		407	611.5	417	680.7	427	727.5	437	735.5	447	699.1	457	599.9	467	503.1	477	394.4	487	281.7	497	195.6	507	140.3	517	103.4
		337.2	0.991		407.2	611.2	417.2	680.3	427.2	726.9	437.2	735	447.2	698.8	457.2	599.5	467.2	502.5	477.2	393.8	487.2	281.1	497.2	195.2	507.2	140	517.2	103.1
		337.4	0.992		407.4	610.7	417.4	679.7	427.4	726.4	437.4	734.4	447.4	698.3	457.4	599	467.4	502	477.4	393.1	487.4	280.5	497.4	194.8	507.4	139.7	517.4	102.9
		337.6	0.993		407.6	610.4	417.6	679.2	427.6	725.7	437.6	733.8	447.6	697.8	457.6	598.7	467.6	501.5	477.6	392.5	487.6	279.9	497.6	194.3	507.6	139.5	517.6	102.7
		337.8	0.994		407.8	610	417.8	678.7	427.8	725.1	437.8	733.3	447.8	697.4	457.8	598.3	467.8	500.9	477.8	391.7	487.8	279.3	497.8	193.9	507.8	139.2	517.8	102.5
		338	0.995		408	609.6	418	678.1	428	724.5	438	732.6	448	697	458	597.9	468	500.3	478	391	488	278.7	498	193.5	508	138.9	518	102.3
		338.2	0.995		408.2	609.2	418.2	677.5	428.2	723.8	438.2	732	448.2	696.5	458.2	597.4	468.2	499.8	478.2	390.3	488.2	278.1	498.2	193.1	508.2	138.6	518.2	102.1
		338.4	0.996		408.4	608.9	418.4	677.1	428.4	723.2	438.4	731.5	448.4	696	458.4	596.9	468.4	499.2	478.4	389.6	488.4	277.4	498.4	192.7	508.4	138.3	518.4	101.9
		338.6	0.997		408.6	608.5	418.6	676.5	428.6	722.3	438.6	730.9	448.6	695.6	458.6	596.4	468.6	498.7	478.6	388.9	488.6	276.8	498.6	192.3	508.6	138.1	518.6	101.7
		338.8	0.997		408.8	608.1	418.8	675.9	428.8	721.6	438.8	730.2	448.8	695	458.8	595.9	468.8	498.1	478.8	388.2	488.8	276.2	498.8	191.9	508.8	137.8	518.8	101.5
		339	0.998		409	607.6	419	675.4	429	721	439	729.7	449	694.5	459	595.5	469	497.5	479	387.5	489	275.5	499	191.5	509	137.6	519	101.3
		339.2	0.998		409.2	607.2	419.2	674.9	429.2	720.2	439.2	729.1	449.2	693.8	459.2	594.9	469.2	496.8	479.2	386.8	489.2	274.9	499.2	191	509.2	137.3	519.2	101.1
		339.4	0.999		409.4	606.8	419.4	674.4	429.4	719.5	439.4	728.4	449.4	693.3	459.4	594.4	469.4	496.1	479.4	386.1	489.4	274.2	499.4	190.6	509.4	137	519.4	100.9
		339.6	0.999		409.6	606.4	419.6	673.9	429.6	718.7	439.6	727.7	449.6	692.7	459.6	594	469.6	495.5	479.6	385.4	489.6	273.5	499.6	190.1	509.6	136.7	519.6	100.7
		339.8	0.999		409.8	606	419.8	673.3	429.8	717.9	439.8	727	449.8	692.2	459.8	593.5	469.8	494.8	479.8	384.6	489.8	272.9	499.8	189.7	509.8	136.4	519.8	100.5
		340	0.999		410	605.6	420	672.7	430	717.1	440	726.2	450	691.6	460	593.1	470	494.1	480	383.8	490	272.3	500	189.3	510	136.1	520	100.4
		340.2	1		410.2	605.2	420.2	672.2	430.2	716.4	440.2	725.6	450.2	690.9	460.2	592.6	470.2	493.5	480.2	383	490.2	271.7	500.2	188.9	510.2	135.9	520.2	100.2
		340.4	1		410.4	604.9	420.4	671.6	430.4	715.6	440.4	724.9	450.4	690.3	460.4	592	470.4	492.8	480.4	382.3	490.4	271	500.4	188.5	510.4	135.5	520.4	99.92
		340.6	1		410.6	604.4	420.6	671.1	430.6	714.8	440.6	724.2	450.6	689.6	460.6	591.6	470.6	492.1	480.6	381.5	490.6	270.3	500.6	188	510.6	135.2	520.6	99.73
		340.8	1		410.8	603.9	420.8	670.5	430.8	713.8	440.8	723.5	450.8	689	460.8	591	470.8	491.3	480.8	380.7	490.8	269.7	500.8	187.6	510.8	134.9	520.8	99.54
		341	1		411	603.5	421	669.9	431	713	441	722.8	451	688.4	461	590.4	471	490.6	481	380	491	269.1	501	187.2	511	134.6	521	99.32
		341.2	1		411.2	603	421.2	669.2	431.2	712.2	441.2	721.9	451.2	687.6	461.2	589.9	471.2	489.9	481.2	379.2	491.2	268.3	501.2	186.7	511.2	134.3	521.2	99.15
		341.4	1		411.4	602.7	421.4	668.6	431.4	711.4	441.4	721.1	451.4	687	461.4	589.4	471.4	489.1	481.4	378.3	491.4	267.6	501.4	186.3	511.4	134	521.4	98.93
		341.6	1		411.6	602.3	421.6	668	431.6	710.5	441.6	720.2	451.6	686.2	461.6	588.8	471.6	488.4	481.6	377.3	491.6	267	501.6	185.8	511.6	133.7	521.6	98.69
		341.8	1		411.8	601.8	421.8	667.5	431.8	709.7	441.8	719.4	451.8	685.5	461.8	588.2	471.8	487.6	481.8	376.5	491.8	266.3	501.8	185.3	511.8	133.4	521.8	98.52
		342	1		412	601.4	422	666.9	432	708.8	442	718.5	452	684.9	462	587.6	472	486.8	482	375.7	492	265.6	502	184.8	512	133.2	522	98.32
		342.2	0.999		412.2	601.1	422.2	666.3	432.2	707.9	442.2	717.7	452.2	684.1	462.2	586.9	472.2	486.1	482.2	374.8	492.2	265	502.2	184.4	512.2	132.9	522.2	98.14
		342.4	0.999		412.4	600.7	422.4	665.5	432.4	707.1	442.4	716.8	452.4	683.5	462.4	586.4	472.4	485.4	482.4	373.9	492.4	264.3	502.4	183.9	512.4	132.6	522.4	97.93
		342.6	0.999		412.6	600.2	422.6	665	432.6	706.2	442.6	716	452.6	682.8	462.6	585.8	472.6	484.6	482.6	372.9	492.6	263.7	502.6	183.4	512.6	132.3	522.6	97.71
		342.8	0.998		412.8	599.7	422.8	664.4	432.8	705.2	442.8	715.3	452.8	682.1	462.8	585.1	472.8	483.8	482.8	372	492.8	263	502.8	183	512.8	132.1	522.8	97.52
		343	0.998		413	599.3	423	663.8	433	704.3	443	714.4	453	681.4	463	584.6	473	483	483	371.1	493	262.3	503	182.5	513	131.8	523	97.28
		343.2	0.997		413.2	599	423.2	663.2	433.2	703.3	443.2	713.6	453.2	680.7	463.2	583.9	473.2	482.2	483.2	370.2	493.2	261.6	503.2	182.1	513.2	131.5	523.2	97.08
		343.4	0.997		413.4	598.4	423.4	662.5	433.4	702.4	443.4	712.6	453.4	680.1	463.4	583.3	473.4	481.2	483.4	369.3	493.4	260.9	503.4	181.7	513.4	131.2	523.4	96.91
		343.6	0.996		413.6	598	423.6	661.9	433.6	701.5	443.6	711.7	453.6	679.5	463.6	582.6	473.6	480.3	483.6	368.4	493.6	260.2	503.6	181.2	513.6	130.9	523.6	96.76
		343.8	0.996		413.8	597.5	423.8	661.3	433.8	700.6	443.8	710.8	453.8	678.8	463.8	582	473.8	479.4	483.8	367.5	493.8	259.6	503.8	180.7	513.8	130.6	523.8	96.54
		344	0.995		414	597	424	660.7	434	699.7	444	709.8	454	678.2	464	581.4	474	478.5	484	366.6	494	258.9	504	180.3	514	130.3	524	96.36
		344.2	0.994		414.2	596.6	424.2	660	434.2	698.7	444.2	708.9	454.2	677.5	464.2	580.8	474.2	477.7	484.2	365.7	494.2	258.3	504.2	179.8	514.2	130	524.2	96.15
		344.4	0.993		414.4	596.2	424.4	659.4	434.4	697.8	444.4	708	454.4	676.8	464.4	580.1	474.4	476.7	484.4	364.8	494.4	257.6	504.4	179.4	514.4	129.7	524.4	95.94
		344.6	0.993		414.6	595.7	424.6	658.7	434.6	696.9	444.6	707	454.6	676.1	464.6	579.4	474.6	475.8	484.6	363.9	494.6	256.9	504.6	178.9	514.6	129.4	524.6	95.77
		344.8	0.992		414.8	595.3	424.8	658	434.8	695.9	444.8	706.1	454.8	675.5	464.8	578.7	474.8	474.9	484.8	363	494.8	256.2	504.8	178.5	514.8	129.1	524.8	95.57
		345	0.991		415	594.8	425	657.4	435	695	445	705.2	455	674.8	465	578.1	475	474	485	362.1	495	255.6	505	178	515	128.8	525	95.4
		345.2	0.99		415.2	594.4	425.2	656.8	435.2	694.1	445.2	704.3	455.2	674.1	465.2	577.3	475.2	473.1	485.2	361.2	495.2	254.9	505.2	177.5	515.2	128.5	525.2	95.2
		345.4	0.989		415.4	593.9	425.4	656	435.4	693.1	445.4	703.3	455.4	673.3	465.4	576.6	475.4	472.2	485.4	360.3	495.4	254.2	505.4	177.1	515.4	128.2	525.4	95.01
		345.6	0.988		415.6	593.5	425.6	655.3	435.6	692.1	445.6	702.3	455.6	672.5	465.6	575.9	475.6	471.3	485.6	359.4	495.6	253.6	505.6	176.7	515.6	127.9	525.6	94.81
		345.8	0.987		415.8	592.9	425.8	654.6	435.8	691.1	445.8	701.3	455.8	671.8	465.8	575.1	475.8	470.4	485.8	358.4	495.8	253	505.8	176.2	515.8	127.6	525.8	94.59
		346	0.986		416	592.5	426	653.9	436	690.1	446	700.3	456	671	466	574.4	476	469.5	486	357.5	496	252.3	506	175.7	516	127.3	526	94.38
		346.2	0.984		416.2	592.1	426.2	653.3	436.2	689	446.2	699.3	456.2	670.1	466.2	573.7	476.2	468.5	486.2	356.6	496.2	251.7	506.2	175.3	516.2	127	526.2	94.2
		346.4	0.983		416.4	591.6	426.4	652.6	436.4	687.9	446.4	698.4	456.4	669.4	466.4	573.1	476.4	467.5	486.4	355.6	496.4	251.1	506.4	174.8	516.4	126.7	526.4	93.97
		346.6	0.982		416.6	591.2	426.6	651.9	436.6	686.9	446.6	697.3	456.6	668.7	466.6	572.3	476.6	466.6	486.6	354.7	496.6	250.4	506.6	174.3	516.6	126.4	526.6	93.77
		346.8	0.981		416.8	590.8	426.8	651.2	436.8	685.9	446.8	696.3	456.8	667.9	466.8	571.5	476.8	465.7	486.8	353.7	496.8	249.7	506.8	173.8	516.8	126.1	526.8	93.51
		347	0.979		417	590.4	427	650.5	437	684.8	447	695.4	457	667.1	467	570.7	477	464.7	487	352.8	497	249	507	173.4	517	125.8	527	93.33
		347.2	0.978		417.2	589.9	427.2	649.6	437.2	683.7	447.2	694.3	457.2	666.3	467.2	570	477.2	463.7	487.2	351.8	497.2	248.4	507.2	172.9	517.2	125.5	527.2	93.07
		347.4	0.976		417.4	589.6	427.4	648.8	437.4	682.6	447.4	693.4	457.4	665.5	467.4	569.1	477.4	462.7	487.4	350.9	497.4	247.7	507.4	172.5	517.4	125.2	527.4	92.87
		347.6	0.975		417.6	589.2	427.6	648	437.6	681.6	447.6	692.3	457.6	664.7	467.6	568.3	477.6	461.8	487.6	350	497.6	247	507.6	172	517.6	124.9	527.6	92.61
		347.8	0.973		417.8	588.8	427.8	647.3	437.8	680.5	447.8	691.3	457.8	663.9	467.8	567.5	477.8	460.8	487.8	349	497.8	246.4	507.8	171.6	517.8	124.6	527.8	92.37
		348	0.972		418	588.4	428	646.6	438	679.5	448	690.2	458	663.1	468	566.7	478	459.8	488	348	498	245.7	508	171.1	518	124.3	528	92.16
		348.2	0.97		418.2	588	428.2	645.8	438.2	678.3	448.2	689.1	458.2	662.4	468.2	566	478.2	458.8	488.2	347	498.2	245	508.2	170.6	518.2	124	528.2	92
		348.4	0.968		418.4	587.5	428.4	645.1	438.4	677.2	448.4	688	458.4	661.6	468.4	565.2	478.4	457.7	488.4	346.1	498.4	244.3	508.4	170.2	518.4	123.7	528.4	91.82
		348.6	0.967		418.6	587.1	428.6	644.3	438.6	676.1	448.6	686.9	458.6	660.8	468.6	564.4	478.6	456.7	488.6	345.1	498.6	243.7	508.6	169.7	518.6	123.4	528.6	91.64
		348.8	0.965		418.8	586.6	428.8	643.5	438.8	674.9	448.8	685.9	458.8	660	468.8	563.5	478.8	455.7	488.8	344.1	498.8	242.9	508.8	169.3	518.8	123.2	528.8	91.42
		349	0.963		419	586.1	429	642.7	439	673.9	449	684.9	459	659.2	469	562.6	479	454.7	489	343.1	499	242.3	509	168.8	519	122.9	529	91.24
		349.2	0.961		419.2	585.7	429.2	641.9	439.2	672.8	449.2	683.8	459.2	658.4	469.2	561.7	479.2	453.6	489.2	342.1	499.2	241.6	509.2	168.3	519.2	122.6	529.2	91.03
		349.4	0.959		419.4	585.2	429.4	641.1	439.4	671.6	449.4	682.7	459.4	657.6	469.4	560.8	479.4	452.5	489.4	341.1	499.4	241	509.4	167.9	519.4	122.3	529.4	90.81
		349.6	0.958		419.6	584.7	429.6	640.4	439.6	670.4	449.6	681.6	459.6	656.7	469.6	559.8	479.6	451.5	489.6	340.2	499.6	240.3	509.6	167.5	519.6	122	529.6	90.59
		349.8	0.956		419.8	584.3	429.8	639.6	439.8	669.3	449.8	680.5	459.8	655.9	469.8	558.9	479.8	450.5	489.8	339.3	499.8	239.7	509.8	167	519.8	121.7	529.8	90.4
		350	0.954		420	583.9	430	638.7	440	668.2	450	679.4	460	655	470	557.9	480	449.4	490	338.3	500	239	510	166.5	520	121.5	530	90.16
		350.2	0.952		420.2	583.5	430.2	637.9	440.2	667	450.2	678.3	460.2	654.2	470.2	557	480.2	448.4	490.2	337.3	500.2	238.3	510.2	166.1	520.2	121.2	530.2	89.96
		350.4	0.949		420.4	583.1	430.4	637.1	440.4	665.9	450.4	677.2	460.4	653.3	470.4	556.1	480.4	447.2	490.4	336.3	500.4	237.7	510.4	165.7	520.4	120.9	530.4	89.72
		350.6	0.947		420.6	582.6	430.6	636.3	440.6	664.8	450.6	676.1	460.6	652.4	470.6	555.1	480.6	446.1	490.6	335.3	500.6	237	510.6	165.2	520.6	120.6	530.6	89.54
		350.8	0.945		420.8	582.2	430.8	635.4	440.8	663.7	450.8	675	460.8	651.6	470.8	554.2	480.8	445	490.8	334.3	500.8	236.4	510.8	164.8	520.8	120.3	530.8	89.35
		351	0.943		421	581.8	431	634.6	441	662.5	451	673.8	461	650.7	471	553.3	481	444	491	333.3	501	235.8	511	164.3	521	120	531	89.15
		351.2	0.941		421.2	581.4	431.2	633.7	441.2	661.4	451.2	672.7	461.2	649.8	471.2	552.4	481.2	442.8	491.2	332.3	501.2	235.1	511.2	163.9	521.2	119.7	531.2	88.95
		351.4	0.938		421.4	581	431.4	632.8	441.4	660.2	451.4	671.5	461.4	648.9	471.4	551.4	481.4	441.7	491.4	331.4	501.4	234.3	511.4	163.4	521.4	119.4	531.4	88.74
		351.6	0.936		421.6	580.5	431.6	632	441.6	658.9	451.6	670.4	461.6	648	471.6	550.4	481.6	440.6	491.6	330.4	501.6	233.6	511.6	163	521.6	119.2	531.6	88.56
		351.8	0.934		421.8	580.2	431.8	631.1	441.8	657.6	451.8	669.2	461.8	647	471.8	549.5	481.8	439.4	491.8	329.4	501.8	232.9	511.8	162.6	521.8	118.9	531.8	88.32
		352	0.932		422	579.7	432	630.2	442	656.4	452	668.1	462	646	472	548.4	482	438.3	492	328.4	502	232.1	512	162.1	522	118.6	532	88.13
		352.2	0.929		422.2	579.3	432.2	629.4	442.2	655.2	452.2	667	462.2	645	472.2	547.4	482.2	437.1	492.2	327.5	502.2	231.4	512.2	161.7	522.2	118.3	532.2	87.91
		352.4	0.927		422.4	578.9	432.4	628.5	442.4	654	452.4	666	462.4	644.2	472.4	546.4	482.4	435.9	492.4	326.6	502.4	230.7	512.4	161.2	522.4	118	532.4	87.66
		352.6	0.924		422.6	578.5	432.6	627.6	442.6	652.7	452.6	664.9	462.6	643.3	472.6	545.4	482.6	434.7	492.6	325.6	502.6	230	512.6	160.8	522.6	117.7	532.6	87.51
		352.8	0.922		422.8	578.2	432.8	626.8	442.8	651.5	452.8	663.9	462.8	642.3	472.8	544.3	482.8	433.5	492.8	324.6	502.8	229.3	512.8	160.4	522.8	117.4	532.8	87.3
		353	0.919		423	577.8	433	626.1	443	650.2	453	662.8	463	641.4	473	543.2	483	432.3	493	323.6	503	228.6	513	159.9	523	117.1	533	87.12
		353.2	0.917		423.2	577.4	433.2	625.2	443.2	649	453.2	661.7	463.2	640.5	473.2	542.1	483.2	431.2	493.2	322.6	503.2	228	513.2	159.5	523.2	116.8	533.2	86.9
		353.4	0.914		423.4	577	433.4	624.3	443.4	647.7	453.4	660.7	463.4	639.7	473.4	541	483.4	430	493.4	321.6	503.4	227.3	513.4	159	523.4	116.6	533.4	86.72
		353.6	0.911		423.6	576.7	433.6	623.5	443.6	646.4	453.6	659.6	463.6	638.8	473.6	539.8	483.6	428.8	493.6	320.6	503.6	226.6	513.6	158.6	523.6	116.3	533.6	86.54
		353.8	0.909		423.8	576.2	433.8	622.5	443.8	645.2	453.8	658.5	463.8	637.9	473.8	538.6	483.8	427.7	493.8	319.6	503.8	226	513.8	158.1	523.8	116	533.8	86.36
		354	0.906		424	575.8	434	621.6	444	644	454	657.5	464	636.9	474	537.5	484	426.5	494	318.6	504	225.3	514	157.7	524	115.6	534	86.16
		354.2	0.903		424.2	575.4	434.2	620.8	444.2	642.7	454.2	656.4	464.2	635.9	474.2	536.3	484.2	425.2	494.2	317.6	504.2	224.7	514.2	157.3	524.2	115.3	534.2	85.93
		354.4	0.901		424.4	575	434.4	619.9	444.4	641.5	454.4	655.2	464.4	635	474.4	535.1	484.4	424	494.4	316.7	504.4	224	514.4	156.8	524.4	115	534.4	85.73
		354.6	0.898		424.6	574.6	434.6	618.9	444.6	640.2	454.6	654.1	464.6	634.2	474.6	533.9	484.6	422.8	494.6	315.7	504.6	223.3	514.6	156.4	524.6	114.7	534.6	85.46
		354.8	0.895		424.8	574.2	434.8	618	444.8	638.9	454.8	653	464.8	633.2	474.8	532.7	484.8	421.6	494.8	314.7	504.8	222.6	514.8	155.9	524.8	114.4	534.8	85.26
		355	0.892		425	573.7	435	617.2	445	637.7	455	651.9	465	632.3	475	531.4	485	420.5	495	313.7	505	221.9	515	155.5	525	114.1	535	85.07
		355.2	0.89		425.2	573.3	435.2	616.3	445.2	636.6	455.2	650.8	465.2	631.3	475.2	530.3	485.2	419.2	495.2	312.8	505.2	221.2	515.2	155.1	525.2	113.8	535.2	84.85
		355.4	0.887		425.4	572.9	435.4	615.3	445.4	635.4	455.4	649.8	465.4	630.4	475.4	529.1	485.4	418	495.4	311.8	505.4	220.4	515.4	154.6	525.4	113.5	535.4	84.67
		355.6	0.884		425.6	572.6	435.6	614.4	445.6	634.1	455.6	648.6	465.6	629.4	475.6	527.9	485.6	416.8	495.6	310.8	505.6	219.7	515.6	154.2	525.6	113.3	535.6	84.49
		355.8	0.881		425.8	572.2	435.8	613.5	445.8	633	455.8	647.5	465.8	628.5	475.8	526.7	485.8	415.5	495.8	309.8	505.8	219	515.8	153.7	525.8	112.9	535.8	84.32
		356	0.878		426	571.7	436	612.7	446	631.7	456	646.5	466	627.5	476	525.5	486	414.2	496	308.9	506	218.3	516	153.3	526	112.6	536	84.11
		356.2	0.876		426.2	571.3	436.2	611.7	446.2	630.4	456.2	645.4	466.2	626.5	476.2	524.3	486.2	413	496.2	307.9	506.2	217.6	516.2	152.9	526.2	112.3	536.2	83.88
		356.4	0.873		426.4	570.8	436.4	610.7	446.4	629.1	456.4	644.4	466.4	625.4	476.4	523.1	486.4	411.8	496.4	306.9	506.4	216.9	516.4	152.4	526.4	112	536.4	83.68
		356.6	0.87		426.6	570.5	436.6	609.7	446.6	627.8	456.6	643.3	466.6	624.4	476.6	521.9	486.6	410.5	496.6	305.9	506.6	216.3	516.6	152	526.6	111.6	536.6	83.47
		356.8	0.867		426.8	570	436.8	608.7	446.8	626.6	456.8	642.2	466.8	623.4	476.8	520.6	486.8	409.4	496.8	304.9	506.8	215.5	516.8	151.6	526.8	111.4	536.8	83.27
		357	0.864		427	569.6	437	607.7	447	625.3	457	641.1	467	622.4	477	519.3	487	408.2	497	304	507	214.8	517	151.2	527	111.1	537	83.07
		357.2	0.861		427.2	569.1	437.2	606.8	447.2	624	457.2	640.1	467.2	621.3	477.2	518.1	487.2	406.9	497.2	303	507.2	214.2	517.2	150.7	527.2	110.8	537.2	82.85
		357.4	0.858		427.4	568.7	437.4	605.8	447.4	622.8	457.4	639	467.4	620.3	477.4	516.8	487.4	405.7	497.4	302.1	507.4	213.5	517.4	150.3	527.4	110.5	537.4	82.59
		357.6	0.856		427.6	568.2	437.6	604.8	447.6	621.5	457.6	637.9	467.6	619.3	477.6	515.6	487.6	404.5	497.6	301.1	507.6	212.8	517.6	150	527.6	110.2	537.6	82.36
		357.8	0.853		427.8	567.8	437.8	603.8	447.8	620.2	457.8	636.8	467.8	618.2	477.8	514.4	487.8	403.2	497.8	300.2	507.8	212.1	517.8	149.5	527.8	110	537.8	82.14
		358	0.85		428	567.3	438	602.9	448	619	458	635.7	468	617.1	478	513.2	488	402	498	299.3	508	211.4	518	149.1	528	109.6	538	81.93
		358.2	0.847		428.2	566.9	438.2	601.9	448.2	617.7	458.2	634.6	468.2	616	478.2	512	488.2	400.7	498.2	298.4	508.2	210.8	518.2	148.7	528.2	109.3	538.2	81.7
		358.4	0.844		428.4	566.5	438.4	600.8	448.4	616.5	458.4	633.4	468.4	614.9	478.4	510.8	488.4	399.6	498.4	297.4	508.4	210.1	518.4	148.2	528.4	109.1	538.4	81.48
		358.6	0.842		428.6	566.1	438.6	599.8	448.6	615.3	458.6	632.4	468.6	613.8	478.6	509.5	488.6	398.4	498.6	296.6	508.6	209.4	518.6	147.9	528.6	108.8	538.6	81.27
		358.8	0.839		428.8	565.7	438.8	598.9	448.8	614.1	458.8	631.2	468.8	612.6	478.8	508.2	488.8	397.1	498.8	295.7	508.8	208.7	518.8	147.4	528.8	108.5	538.8	81.05
		359	0.836		429	565.4	439	597.8	449	612.8	459	630.2	469	611.5	479	506.9	489	395.9	499	294.7	509	208.1	519	147	529	108.3	539	80.82
		359.2	0.833		429.2	565	439.2	596.8	449.2	611.5	459.2	629.1	469.2	610.3	479.2	505.7	489.2	394.6	499.2	293.8	509.2	207.4	519.2	146.6	529.2	108	539.2	80.62
		359.4	0.83		429.4	564.6	439.4	595.9	449.4	610.3	459.4	628.1	469.4	609.2	479.4	504.3	489.4	393.4	499.4	292.9	509.4	206.8	519.4	146.1	529.4	107.7	539.4	80.41
		359.6	0.827		429.6	564.1	439.6	594.9	449.6	609	459.6	627	469.6	608	479.6	503	489.6	392.1	499.6	291.9	509.6	206.1	519.6	145.7	529.6	107.4	539.6	80.21
		359.8	0.825		429.8	563.6	439.8	593.9	449.8	607.7	459.8	625.9	469.8	606.8	479.8	501.6	489.8	390.9	499.8	291	509.8	205.5	519.8	145.3	529.8	107.1	539.8	80.02
		360	0.822		430	563.1	440	592.8	450	606.4	460	624.7	470	605.7	480	500.3	490	389.7	500	290.1	510	204.8	520	144.9	530	106.7	540	79.81
		360.2	0.819		430.2	562.6	440.2	591.9	450.2	605.1	460.2	623.5	470.2	604.5	480.2	499.1	490.2	388.4	500.2	289.2	510.2	204.1	520.2	144.5	530.2	106.4	540.2	79.63
		360.4	0.816		430.4	562.2	440.4	590.9	450.4	603.8	460.4	622.4	470.4	603.3	480.4	497.7	490.4	387.1	500.4	288.2	510.4	203.4	520.4	144.1	530.4	106.1	540.4	79.37
		360.6	0.813		430.6	561.8	440.6	589.8	450.6	602.4	460.6	621.3	470.6	602.2	480.6	496.3	490.6	385.8	500.6	287.2	510.6	202.7	520.6	143.7	530.6	105.8	540.6	79.18
		360.8	0.81		430.8	561.4	440.8	588.7	450.8	601	460.8	620	470.8	601	480.8	495	490.8	384.5	500.8	286.3	510.8	202.1	520.8	143.3	530.8	105.5	540.8	79.01
		361	0.807		431	561	441	587.7	451	599.8	461	619	471	599.9	481	493.7	491	383.3	501	285.3	511	201.4	521	142.9	531	105.3	541	78.76
		361.2	0.804		431.2	560.5	441.2	586.7	451.2	598.4	461.2	617.9	471.2	598.7	481.2	492.3	491.2	382.1	501.2	284.4	511.2	200.8	521.2	142.5	531.2	105	541.2	78.57
		361.4	0.801		431.4	559.9	441.4	585.6	451.4	597.1	461.4	616.8	471.4	597.5	481.4	491	491.4	380.8	501.4	283.4	511.4	200.1	521.4	142.1	531.4	104.7	541.4	78.34
		361.6	0.798		431.6	559.4	441.6	584.5	451.6	595.8	461.6	615.7	471.6	596.3	481.6	489.7	491.6	379.6	501.6	282.4	511.6	199.5	521.6	141.6	531.6	104.4	541.6	78.14
		361.8	0.795		431.8	558.9	441.8	583.4	451.8	594.5	461.8	614.5	471.8	595.1	481.8	488.2	491.8	378.3	501.8	281.4	511.8	198.8	521.8	141.2	531.8	104.1	541.8	77.92
		362	0.792		432	558.4	442	582.3	452	593.2	462	613.4	472	593.8	482	486.8	492	377.1	502	280.4	512	198.1	522	140.8	532	103.8	542	77.72
		362.2	0.788		432.2	557.9	442.2	581.3	452.2	591.9	462.2	612.3	472.2	592.5	482.2	485.3	492.2	375.8	502.2	279.5	512.2	197.4	522.2	140.4	532.2	103.6	542.2	77.49
		362.4	0.785		432.4	557.4	442.4	580.2	452.4	590.7	462.4	611.2	472.4	591.1	482.4	483.9	492.4	374.6	502.4	278.6	512.4	196.7	522.4	139.9	532.4	103.3	542.4	77.28
		362.6	0.782		432.6	556.9	442.6	579.1	452.6	589.3	462.6	610.1	472.6	589.8	482.6	482.6	492.6	373.4	502.6	277.7	512.6	196.1	522.6	139.5	532.6	103	542.6	77.03
		362.8	0.778		432.8	556.4	442.8	578	452.8	588	462.8	608.9	472.8	588.5	482.8	481.2	492.8	372.2	502.8	276.7	512.8	195.5	522.8	139	532.8	102.7	542.8	76.82
		363	0.775		433	555.9	443	577	453	586.7	463	607.9	473	587.3	483	479.9	493	370.9	503	275.8	513	194.9	523	138.6	533	102.5	543	76.68
		363.2	0.771		433.2	555.5	443.2	575.9	453.2	585.5	463.2	606.7	473.2	585.9	483.2	478.4	493.2	369.7	503.2	274.8	513.2	194.3	523.2	138.2	533.2	102.2	543.2	76.46
		363.4	0.768		433.4	555	443.4	574.9	453.4	584.3	463.4	605.5	473.4	584.6	483.4	477.1	493.4	368.4	503.4	273.8	513.4	193.6	523.4	137.8	533.4	101.9	543.4	76.3
		363.6	0.764		433.6	554.5	443.6	573.7	453.6	583.2	463.6	604.3	473.6	583.2	483.6	475.7	493.6	367.1	503.6	272.9	513.6	193	523.6	137.4	533.6	101.6	543.6	76.1
		363.8	0.76		433.8	554	443.8	572.6	453.8	582	463.8	603.2	473.8	581.8	483.8	474.2	493.8	365.9	503.8	271.9	513.8	192.3	523.8	136.9	533.8	101.3	543.8	75.9
		364	0.757		434	553.5	444	571.6	454	580.8	464	602.2	474	580.5	484	472.7	494	364.6	504	271	514	191.7	524	136.5	534	101	544	75.67
		364.2	0.753		434.2	553	444.2	570.5	454.2	579.7	464.2	601.1	474.2	579	484.2	471.2	494.2	363.3	504.2	270	514.2	191.1	524.2	136.1	534.2	100.7	544.2	75.47
		364.4	0.749		434.4	552.5	444.4	569.5	454.4	578.4	464.4	599.9	474.4	577.7	484.4	469.8	494.4	362	504.4	269	514.4	190.4	524.4	135.6	534.4	100.4	544.4	75.27
		364.6	0.745		434.6	552	444.6	568.3	454.6	577.3	464.6	598.9	474.6	576.4	484.6	468.4	494.6	360.9	504.6	268.1	514.6	189.8	524.6	135.2	534.6	100.1	544.6	75.09
		364.8	0.741		434.8	551.5	444.8	567.3	454.8	576	464.8	597.8	474.8	575	484.8	467	494.8	359.6	504.8	267.1	514.8	189.1	524.8	134.8	534.8	99.85	544.8	74.89
		365	0.737		435	550.9	445	566.1	455	574.9	465	596.6	475	573.6	485	465.6	495	358.4	505	266.2	515	188.4	525	134.5	535	99.5	545	74.67
		365.2	0.733		435.2	550.4	445.2	565.1	455.2	573.7	465.2	595.5	475.2	572.2	485.2	464.2	495.2	357.1	505.2	265.3	515.2	187.8	525.2	134	535.2	99.25	545.2	74.5
		365.4	0.729		435.4	549.8	445.4	564	455.4	572.4	465.4	594.3	475.4	570.8	485.4	462.8	495.4	355.9	505.4	264.4	515.4	187.1	525.4	133.7	535.4	98.99	545.4	74.26
		365.6	0.725		435.6	549.2	445.6	562.9	455.6	571.2	465.6	593.2	475.6	569.4	485.6	461.3	495.6	354.7	505.6	263.5	515.6	186.5	525.6	133.2	535.6	98.69	545.6	74.1
		365.8	0.721		435.8	548.7	445.8	561.8	455.8	570	465.8	592.1	475.8	567.9	485.8	459.9	495.8	353.5	505.8	262.6	515.8	185.9	525.8	132.8	535.8	98.44	545.8	73.94
		366	0.717		436	548.2	446	560.8	456	568.7	466	591	476	566.5	486	458.4	496	352.2	506	261.7	516	185.3	526	132.4	536	98.1	546	73.74
		366.2	0.712		436.2	547.7	446.2	559.8	456.2	567.5	466.2	589.9	476.2	565.1	486.2	457	496.2	351.1	506.2	260.8	516.2	184.7	526.2	132	536.2	97.76	546.2	73.53
		366.4	0.708		436.4	547.1	446.4	558.7	456.4	566.3	466.4	588.7	476.4	563.6	486.4	455.5	496.4	349.8	506.4	259.8	516.4	184.1	526.4	131.6	536.4	97.44	546.4	73.32
		366.6	0.704		436.6	546.5	446.6	557.6	456.6	565.2	466.6	587.6	476.6	562.2	486.6	454	496.6	348.6	506.6	258.9	516.6	183.5	526.6	131.2	536.6	97.17	546.6	73.09
		366.8	0.7		436.8	546	446.8	556.6	456.8	564	466.8	586.5	476.8	560.8	486.8	452.5	496.8	347.4	506.8	258	516.8	182.8	526.8	130.8	536.8	96.88	546.8	72.9
		367	0.696		437	545.5	447	555.6	457	562.8	467	585.3	477	559.4	487	451.1	497	346.2	507	257	517	182.2	527	130.4	537	96.59	547	72.66
		367.2	0.691		437.2	544.8	447.2	554.5	457.2	561.6	467.2	584.1	477.2	558	487.2	449.6	497.2	345.1	507.2	256.1	517.2	181.6	527.2	130	537.2	96.3	547.2	72.46
		367.4	0.687		437.4	544.3	447.4	553.4	457.4	560.3	467.4	583	477.4	556.6	487.4	448.2	497.4	343.9	507.4	255.1	517.4	181	527.4	129.6	537.4	96.05	547.4	72.35
		367.6	0.683		437.6	543.8	447.6	552.3	457.6	559.1	467.6	581.9	477.6	555.1	487.6	446.8	497.6	342.7	507.6	254.2	517.6	180.4	527.6	129.2	537.6	95.77	547.6	72.17
		367.8	0.679		437.8	543.3	447.8	551.3	457.8	558	467.8	580.6	477.8	553.6	487.8	445.3	497.8	341.6	507.8	253.3	517.8	179.8	527.8	128.8	537.8	95.53	547.8	71.97
		368	0.674		438	542.7	448	550.2	458	556.8	468	579.4	478	552.1	488	443.9	498	340.4	508	252.4	518	179.1	528	128.4	538	95.21	548	71.81
		368.2	0.67		438.2	542.1	448.2	549.2	458.2	555.7	468.2	578.2	478.2	550.7	488.2	442.5	498.2	339.3	508.2	251.5	518.2	178.5	528.2	128	538.2	94.93	548.2	71.62
		368.4	0.666		438.4	541.6	448.4	548.1	458.4	554.6	468.4	577.1	478.4	549.2	488.4	441.1	498.4	338.2	508.4	250.6	518.4	177.9	528.4	127.6	538.4	94.61	548.4	71.42
		368.6	0.661		438.6	541	448.6	547	458.6	553.4	468.6	575.9	478.6	547.8	488.6	439.6	498.6	337	508.6	249.7	518.6	177.3	528.6	127.2	538.6	94.36	548.6	71.22
		368.8	0.657		438.8	540.5	448.8	546	458.8	552.2	468.8	574.7	478.8	546.3	488.8	438.1	498.8	335.9	508.8	248.8	518.8	176.7	528.8	126.8	538.8	94.05	548.8	71.05
		369	0.653		439	539.8	449	544.9	459	551	469	573.5	479	544.9	489	436.6	499	334.8	509	247.9	519	176.1	529	126.4	539	93.76	549	70.91
		369.2	0.649		439.2	539.2	449.2	543.8	459.2	549.8	469.2	572.3	479.2	543.5	489.2	435.1	499.2	333.6	509.2	247.1	519.2	175.6	529.2	126.1	539.2	93.5	549.2	70.73
		369.4	0.645		439.4	538.6	449.4	542.7	459.4	548.7	469.4	571.1	479.4	542	489.4	433.7	499.4	332.5	509.4	246.2	519.4	175	529.4	125.6	539.4	93.25	549.4	70.52
		369.6	0.64		439.6	538	449.6	541.6	459.6	547.5	469.6	569.9	479.6	540.6	489.6	432.3	499.6	331.4	509.6	245.3	519.6	174.4	529.6	125.2	539.6	93.01	549.6	70.27
		369.8	0.636		439.8	537.4	449.8	540.5	459.8	546.3	469.8	568.6	479.8	539.1	489.8	430.8	499.8	330.2	509.8	244.4	519.8	173.8	529.8	124.9	539.8	92.78	549.8	70.06
		370	0.632		440	536.8	450	539.5	460	545.2	470	567.5	480	537.6	490	429.4	500	329.2	510	243.6	520	173.2	530	124.5	540	92.52	550	69.81
		370.2	0.628		440.2	536.2	450.2	538.4	460.2	544	470.2	566.2	480.2	536.1	490.2	428	500.2	328	510.2	242.6	520.2	172.7	530.2	124.1	540.2	92.21	550.2	69.62
		370.4	0.624		440.4	535.6	450.4	537.3	460.4	542.8	470.4	565	480.4	534.6	490.4	426.5	500.4	326.9	510.4	241.7	520.4	172.1	530.4	123.7	540.4	91.93	550.4	69.4
		370.6	0.619		440.6	534.9	450.6	536.2	460.6	541.6	470.6	563.8	480.6	533.1	490.6	425.1	500.6	325.7	510.6	240.9	520.6	171.6	530.6	123.3	540.6	91.69	550.6	69.21
		370.8	0.615		440.8	534.4	450.8	535.2	460.8	540.6	470.8	562.4	480.8	531.5	490.8	423.6	500.8	324.5	510.8	240	520.8	171	530.8	122.9	540.8	91.46	550.8	69.05
		371	0.611		441	533.8	451	534.2	461	539.4	471	561.1	481	530	491	422.1	501	323.3	511	239.1	521	170.4	531	122.5	541	91.18	551	68.92
		371.2	0.607		441.2	533.1	451.2	533.1	461.2	538.4	471.2	559.8	481.2	528.4	491.2	420.6	501.2	322.1	511.2	238.2	521.2	169.9	531.2	122.1	541.2	90.91	551.2	68.75
		371.4	0.603		441.4	532.5	451.4	532	461.4	537.3	471.4	558.6	481.4	527	491.4	419.1	501.4	320.9	511.4	237.3	521.4	169.3	531.4	121.7	541.4	90.61	551.4	68.55
		371.6	0.599		441.6	532	451.6	530.9	461.6	536.2	471.6	557.4	481.6	525.4	491.6	417.7	501.6	319.8	511.6	236.4	521.6	168.7	531.6	121.3	541.6	90.39	551.6	68.33
		371.8	0.595		441.8	531.4	451.8	529.9	461.8	535.1	471.8	556	481.8	523.9	491.8	416.2	501.8	318.6	511.8	235.5	521.8	168.2	531.8	120.9	541.8	90.09	551.8	68.15
		372	0.591		442	530.7	452	528.8	462	534	472	554.7	482	522.2	492	414.7	502	317.4	512	234.6	522	167.6	532	120.5	542	89.8	552	67.97
		372.2	0.586		442.2	530.1	452.2	527.7	462.2	532.9	472.2	553.3	482.2	520.7	492.2	413.3	502.2	316.2	512.2	233.7	522.2	167	532.2	120.2	542.2	89.47	552.2	67.78
		372.4	0.582		442.4	529.5	452.4	526.7	462.4	531.7	472.4	552	482.4	519.1	492.4	411.8	502.4	315.1	512.4	232.9	522.4	166.5	532.4	119.8	542.4	89.19	552.4	67.59
		372.6	0.578		442.6	528.9	452.6	525.6	462.6	530.6	472.6	550.8	482.6	517.5	492.6	410.3	502.6	313.9	512.6	232	522.6	165.9	532.6	119.4	542.6	88.92	552.6	67.37
		372.8	0.574		442.8	528.2	452.8	524.7	462.8	529.6	472.8	549.5	482.8	515.9	492.8	408.9	502.8	312.7	512.8	231.2	522.8	165.3	532.8	119	542.8	88.59	552.8	67.18
		373	0.57		443	527.5	453	523.7	463	528.5	473	548.2	483	514.2	493	407.4	503	311.6	513	230.3	523	164.8	533	118.6	543	88.35	553	67
		373.2	0.566		443.2	526.9	453.2	522.6	463.2	527.4	473.2	546.8	483.2	512.7	493.2	405.9	503.2	310.4	513.2	229.5	523.2	164.2	533.2	118.3	543.2	88.11	553.2	66.83
		373.4	0.562		443.4	526.3	453.4	521.7	463.4	526.3	473.4	545.4	483.4	511	493.4	404.5	503.4	309.2	513.4	228.7	523.4	163.6	533.4	117.9	543.4	87.82	553.4	66.67
		373.6	0.558		443.6	525.7	453.6	520.7	463.6	525.2	473.6	544.1	483.6	509.4	493.6	403.2	503.6	308	513.6	227.9	523.6	163.1	533.6	117.5	543.6	87.57	553.6	66.49
		373.8	0.555		443.8	525	453.8	519.8	463.8	524.1	473.8	542.7	483.8	507.8	493.8	401.9	503.8	306.8	513.8	227.1	523.8	162.5	533.8	117.2	543.8	87.32	553.8	66.31
		374	0.551		444	524.4	454	518.7	464	523	474	541.3	484	506.2	494	400.5	504	305.6	514	226.2	524	161.9	534	116.8	544	87.04	554	66.1
		374.2	0.547		444.2	523.6	454.2	517.8	464.2	521.9	474.2	539.9	484.2	504.6	494.2	399.1	504.2	304.4	514.2	225.4	524.2	161.3	534.2	116.5	544.2	86.79	554.2	65.84
		374.4	0.543		444.4	523	454.4	516.8	464.4	520.8	474.4	538.5	484.4	503.1	494.4	397.7	504.4	303.2	514.4	224.5	524.4	160.8	534.4	116.1	544.4	86.53	554.4	65.64
		374.6	0.539		444.6	522.3	454.6	515.9	464.6	519.7	474.6	537.2	484.6	501.4	494.6	396.2	504.6	302	514.6	223.7	524.6	160.3	534.6	115.7	544.6	86.24	554.6	65.46
		374.8	0.535		444.8	521.6	454.8	514.9	464.8	518.6	474.8	535.7	484.8	499.8	494.8	394.9	504.8	300.9	514.8	222.8	524.8	159.7	534.8	115.4	544.8	86	554.8	65.24
		375	0.532		445	520.9	455	513.8	465	517.5	475	534.3	485	498.2	495	393.5	505	299.8	515	222	525	159.1	535	115	545	85.77	555	65.03
		375.2	0.528		445.2	520.2	455.2	512.8	465.2	516.4	475.2	533	485.2	496.6	495.2	392.1	505.2	298.7	515.2	221.2	525.2	158.6	535.2	114.6	545.2	85.48	555.2	64.85
		375.4	0.524		445.4	519.5	455.4	511.9	465.4	515.2	475.4	531.6	485.4	495	495.4	390.8	505.4	297.5	515.4	220.4	525.4	158	535.4	114.2	545.4	85.2	555.4	64.68
		375.6	0.52		445.6	518.9	455.6	510.9	465.6	514.2	475.6	530.1	485.6	493.4	495.6	389.3	505.6	296.4	515.6	219.6	525.6	157.5	535.6	113.9	545.6	84.95	555.6	64.54
		375.8	0.516		445.8	518.2	455.8	510.1	465.8	513.1	475.8	528.7	485.8	491.9	495.8	387.9	505.8	295.3	515.8	218.7	525.8	157	535.8	113.5	545.8	84.63	555.8	64.33
		376	0.513		446	517.4	456	509.1	466	512	476	527.3	486	490.2	496	386.5	506	294.1	516	217.9	526	156.4	536	113.1	546	84.38	556	64.19
		376.2	0.509		446.2	516.8	456.2	508.1	466.2	510.9	476.2	525.9	486.2	488.6	496.2	385.1	506.2	293	516.2	217.1	526.2	155.8	536.2	112.8	546.2	84.11	556.2	64
		376.4	0.505		446.4	516.2	456.4	507.3	466.4	509.8	476.4	524.5	486.4	487	496.4	383.7	506.4	291.8	516.4	216.3	526.4	155.2	536.4	112.4	546.4	83.84	556.4	63.84
		376.6	0.502		446.6	515.5	456.6	506.4	466.6	508.7	476.6	523.1	486.6	485.4	496.6	382.4	506.6	290.7	516.6	215.4	526.6	154.7	536.6	112.1	546.6	83.59	556.6	63.63
		376.8	0.498		446.8	514.9	456.8	505.4	466.8	507.7	476.8	521.7	486.8	483.8	496.8	381	506.8	289.6	516.8	214.5	526.8	154.2	536.8	111.7	546.8	83.33	556.8	63.41
		377	0.494		447	514.2	457	504.5	467	506.6	477	520.2	487	482.2	497	379.6	507	288.5	517	213.7	527	153.7	537	111.3	547	83.05	557	63.24
		377.2	0.491		447.2	513.4	457.2	503.5	467.2	505.4	477.2	518.8	487.2	480.6	497.2	378.3	507.2	287.3	517.2	212.9	527.2	153.1	537.2	110.9	547.2	82.79	557.2	63.1
		377.4	0.487		447.4	512.7	457.4	502.6	467.4	504.4	477.4	517.4	487.4	479	497.4	377	507.4	286.2	517.4	212.2	527.4	152.6	537.4	110.5	547.4	82.59	557.4	62.89
		377.6	0.483		447.6	512.1	457.6	501.6	467.6	503.2	477.6	516	487.6	477.3	497.6	375.6	507.6	285.2	517.6	211.4	527.6	152.1	537.6	110.2	547.6	82.37	557.6	62.7
		377.8	0.48		447.8	511.3	457.8	500.7	467.8	502	477.8	514.6	487.8	475.7	497.8	374.3	507.8	284.1	517.8	210.6	527.8	151.6	537.8	109.8	547.8	82.1	557.8	62.5
		378	0.476		448	510.7	458	499.7	468	500.9	478	513.2	488	474.1	498	373	508	283.1	518	209.8	528	151.1	538	109.5	548	81.83	558	62.32
		378.2	0.473		448.2	510	458.2	498.8	468.2	499.9	478.2	511.8	488.2	472.6	498.2	371.7	508.2	282	518.2	209	528.2	150.6	538.2	109.1	548.2	81.58	558.2	62.14
		378.4	0.469		448.4	509.4	458.4	497.9	468.4	498.9	478.4	510.3	488.4	470.9	498.4	370.4	508.4	280.9	518.4	208.2	528.4	150	538.4	108.7	548.4	81.3	558.4	61.91
		378.6	0.465		448.6	508.7	458.6	496.9	468.6	497.8	478.6	508.8	488.6	469.4	498.6	369.1	508.6	279.9	518.6	207.5	528.6	149.5	538.6	108.3	548.6	81.07	558.6	61.74
		378.8	0.462		448.8	508.1	458.8	496	468.8	496.7	478.8	507.4	488.8	467.9	498.8	367.9	508.8	278.8	518.8	206.7	528.8	148.9	538.8	107.9	548.8	80.82	558.8	61.57
		379	0.458		449	507.4	459	495.2	469	495.5	479	506	489	466.3	499	366.6	509	277.7	519	206	529	148.5	539	107.6	549	80.55	559	61.4
		379.2	0.455		449.2	506.8	459.2	494.2	469.2	494.4	479.2	504.6	489.2	464.7	499.2	365.2	509.2	276.6	519.2	205.2	529.2	148	539.2	107.2	549.2	80.35	559.2	61.24
		379.4	0.451		449.4	506	459.4	493.3	469.4	493.3	479.4	503.2	489.4	463.1	499.4	363.9	509.4	275.5	519.4	204.4	529.4	147.4	539.4	106.9	549.4	80.09	559.4	61.06
		379.6	0.448		449.6	505.4	459.6	492.4	469.6	492.1	479.6	501.7	489.6	461.5	499.6	362.7	509.6	274.5	519.6	203.7	529.6	146.9	539.6	106.5	549.6	79.87	559.6	60.86
		379.8	0.444		449.8	504.7	459.8	491.5	469.8	491	479.8	500.3	489.8	459.9	499.8	361.4	509.8	273.4	519.8	202.9	529.8	146.4	539.8	106.1	549.8	79.61	559.8	60.63
		380	0.441		450	504	460	490.5	470	489.8	480	498.8	490	458.3	500	360.1	510	272.4	520	202.1	530	145.9	540	105.8	550	79.4	560	60.47
		380.2	0.437		450.2	503.2	460.2	489.6	470.2	488.8	480.2	497.3	490.2	456.7	500.2	358.8	510.2	271.3	520.2	201.3	530.2	145.4	540.2	105.4	550.2	79.16	560.2	60.32
		380.4	0.434		450.4	502.5	460.4	488.7	470.4	487.6	480.4	495.8	490.4	455.2	500.4	357.4	510.4	270.3	520.4	200.6	530.4	144.8	540.4	105.1	550.4	78.93	560.4	60.15
		380.6	0.431		450.6	501.9	460.6	487.7	470.6	486.4	480.6	494.3	490.6	453.6	500.6	356.1	510.6	269.2	520.6	199.9	530.6	144.3	540.6	104.7	550.6	78.72	560.6	59.96
		380.8	0.427		450.8	501.1	460.8	486.8	470.8	485.3	480.8	492.8	490.8	452	500.8	354.7	510.8	268.1	520.8	199.1	530.8	143.8	540.8	104.3	550.8	78.49	560.8	59.82
		381	0.424		451	500.4	461	485.9	471	484.2	481	491.4	491	450.5	501	353.4	511	267.1	521	198.4	531	143.3	541	104	551	78.24	561	59.64
		381.2	0.42		451.2	499.7	461.2	485	471.2	483.1	481.2	490	491.2	448.9	501.2	352	511.2	266	521.2	197.6	531.2	142.8	541.2	103.7	551.2	77.99	561.2	59.47
		381.4	0.417		451.4	499.1	461.4	484.2	471.4	482.1	481.4	488.6	491.4	447.3	501.4	350.7	511.4	265	521.4	196.8	531.4	142.3	541.4	103.3	551.4	77.75	561.4	59.32
		381.6	0.413		451.6	498.4	461.6	483.1	471.6	480.9	481.6	487.1	491.6	445.7	501.6	349.4	511.6	263.9	521.6	196.1	531.6	141.8	541.6	102.9	551.6	77.51	561.6	59.19
		381.8	0.41		451.8	497.7	461.8	482.3	471.8	479.7	481.8	485.7	491.8	444.1	501.8	348	511.8	262.8	521.8	195.3	531.8	141.2	541.8	102.5	551.8	77.26	561.8	59.06
		382	0.407		452	497	462	481.4	472	478.5	482	484.2	492	442.5	502	346.7	512	261.8	522	194.6	532	140.7	542	102.2	552	77.02	562	58.89
		382.2	0.403		452.2	496.3	462.2	480.5	472.2	477.3	482.2	482.6	492.2	440.9	502.2	345.3	512.2	260.8	522.2	193.9	532.2	140.1	542.2	101.8	552.2	76.76	562.2	58.69
		382.4	0.4		452.4	495.7	462.4	479.7	472.4	476.2	482.4	481.2	492.4	439.3	502.4	343.9	512.4	259.8	522.4	193.1	532.4	139.6	542.4	101.5	552.4	76.5	562.4	58.53
		382.6	0.397		452.6	495.1	462.6	478.8	472.6	475	482.6	479.7	492.6	437.8	502.6	342.6	512.6	258.7	522.6	192.4	532.6	139.2	542.6	101.1	552.6	76.26	562.6	58.38
		382.8	0.393		452.8	494.4	462.8	477.9	472.8	473.8	482.8	478.2	492.8	436.3	502.8	341.2	512.8	257.7	522.8	191.7	532.8	138.7	542.8	100.8	552.8	76.07	562.8	58.22
		383	0.39		453	493.8	463	477	473	472.6	483	476.7	493	434.8	503	339.8	513	256.7	523	190.9	533	138.2	543	100.5	553	75.88	563	57.99
		383.2	0.387		453.2	493.1	463.2	476.2	473.2	471.3	483.2	475.2	493.2	433.1	503.2	338.5	513.2	255.6	523.2	190.2	533.2	137.6	543.2	100.2	553.2	75.62	563.2	57.78
		383.4	0.383		453.4	492.5	463.4	475.2	473.4	470.1	483.4	473.8	493.4	431.7	503.4	337.2	513.4	254.6	523.4	189.4	533.4	137.2	543.4	99.83	553.4	75.38	563.4	57.61
		383.6	0.38		453.6	491.9	463.6	474.3	473.6	468.9	483.6	472.2	493.6	430.2	503.6	335.9	513.6	253.6	523.6	188.7	533.6	136.7	543.6	99.48	553.6	75.11	563.6	57.44
		383.8	0.377		453.8	491.3	463.8	473.4	473.8	467.7	483.8	470.7	493.8	428.6	503.8	334.5	513.8	252.6	523.8	188	533.8	136.2	543.8	99.12	553.8	74.87	563.8	57.26
		384	0.374		454	490.7	464	472.6	474	466.5	484	469.2	494	427.1	504	333.2	514	251.6	524	187.2	534	135.8	544	98.76	554	74.64	564	57.1
		384.2	0.371		454.2	490	464.2	471.7	474.2	465.3	484.2	467.6	494.2	425.5	504.2	331.9	514.2	250.5	524.2	186.5	534.2	135.3	544.2	98.43	554.2	74.41	564.2	56.9
		384.4	0.367		454.4	489.4	464.4	470.8	474.4	464	484.4	466	494.4	424	504.4	330.5	514.4	249.5	524.4	185.8	534.4	134.8	544.4	98.16	554.4	74.17	564.4	56.72
		384.6	0.364		454.6	488.7	464.6	470	474.6	462.8	484.6	464.4	494.6	422.4	504.6	329.1	514.6	248.5	524.6	185.1	534.6	134.2	544.6	97.83	554.6	74.01	564.6	56.52
		384.8	0.361		454.8	488.1	464.8	469.2	474.8	461.6	484.8	462.9	494.8	420.9	504.8	327.8	514.8	247.5	524.8	184.4	534.8	133.8	544.8	97.43	554.8	73.78	564.8	56.34
		385	0.358		455	487.5	465	468.5	475	460.3	485	461.4	495	419.4	505	326.6	515	246.5	525	183.7	535	133.3	545	97.06	555	73.56	565	56.13
		385.2	0.355		455.2	486.8	465.2	467.5	475.2	459.1	485.2	459.8	495.2	418	505.2	325.3	515.2	245.5	525.2	182.9	535.2	132.9	545.2	96.76	555.2	73.32	565.2	55.91
		385.4	0.351		455.4	486.2	465.4	466.7	475.4	457.9	485.4	458.3	495.4	416.4	505.4	324	515.4	244.6	525.4	182.2	535.4	132.4	545.4	96.47	555.4	73.11	565.4	55.72
		385.6	0.348		455.6	485.6	465.6	465.8	475.6	456.7	485.6	456.8	495.6	414.9	505.6	322.8	515.6	243.6	525.6	181.6	535.6	131.9	545.6	96.11	555.6	72.88	565.6	55.52
		385.8	0.345		455.8	485	465.8	465	475.8	455.5	485.8	455.3	495.8	413.3	505.8	321.5	515.8	242.7	525.8	180.8	535.8	131.4	545.8	95.8	555.8	72.65	565.8	55.36
		386	0.342		456	484.3	466	464.1	476	454.2	486	453.8	496	411.8	506	320.2	516	241.7	526	180.1	536	130.9	546	95.45	556	72.41	566	55.19
		386.2	0.339		456.2	483.7	466.2	463.2	476.2	453	486.2	452.2	496.2	410.3	506.2	319	516.2	240.8	526.2	179.5	536.2	130.4	546.2	95.12	556.2	72.22	566.2	55.02
		386.4	0.336		456.4	483	466.4	462.3	476.4	451.7	486.4	450.7	496.4	408.8	506.4	317.7	516.4	239.8	526.4	178.8	536.4	130	546.4	94.76	556.4	71.97	566.4	54.88
		386.6	0.333		456.6	482.3	466.6	461.4	476.6	450.5	486.6	449.2	496.6	407.3	506.6	316.5	516.6	239	526.6	178.1	536.6	129.5	546.6	94.46	556.6	71.73	566.6	54.71
		386.8	0.33		456.8	481.7	466.8	460.6	476.8	449.2	486.8	447.7	496.8	405.9	506.8	315.3	516.8	238.1	526.8	177.5	536.8	129.1	546.8	94.13	556.8	71.48	566.8	54.56
		387	0.327		457	481	467	459.8	477	448	487	446.1	497	404.4	507	314	517	237.1	527	176.8	537	128.6	547	93.85	557	71.3	567	54.34
		387.2	0.324		457.2	480.4	467.2	458.9	477.2	446.8	487.2	444.7	497.2	402.8	507.2	312.7	517.2	236.2	527.2	176.1	537.2	128.1	547.2	93.53	557.2	71.05	567.2	54.16
		387.4	0.321		457.4	479.8	467.4	458	477.4	445.6	487.4	443.2	497.4	401.3	507.4	311.4	517.4	235.2	527.4	175.5	537.4	127.7	547.4	93.25	557.4	70.84	567.4	54
		387.6	0.318		457.6	479.2	467.6	457.2	477.6	444.3	487.6	441.6	497.6	399.9	507.6	310.2	517.6	234.2	527.6	174.8	537.6	127.2	547.6	92.94	557.6	70.62	567.6	53.87
		387.8	0.315		457.8	478.5	467.8	456.3	477.8	443.2	487.8	440.1	497.8	398.4	507.8	309	517.8	233.2	527.8	174.1	537.8	126.8	547.8	92.61	557.8	70.38	567.8	53.68
		388	0.312		458	477.9	468	455.4	478	442	488	438.6	498	396.9	508	307.8	518	232.3	528	173.4	538	126.3	548	92.31	558	70.14	568	53.5
		388.2	0.309		458.2	477.1	468.2	454.5	478.2	440.7	488.2	437.1	498.2	395.5	508.2	306.5	518.2	231.4	528.2	172.8	538.2	125.9	548.2	92.03	558.2	69.94	568.2	53.36
		388.4	0.306		458.4	476.5	468.4	453.7	478.4	439.6	488.4	435.6	498.4	394.1	508.4	305.2	518.4	230.5	528.4	172.2	538.4	125.4	548.4	91.8	558.4	69.71	568.4	53.22
		388.6	0.303		458.6	475.8	468.6	452.8	478.6	438.3	488.6	434	498.6	392.7	508.6	304	518.6	229.6	528.6	171.5	538.6	124.9	548.6	91.47	558.6	69.49	568.6	53
		388.8	0.3		458.8	475.1	468.8	451.9	478.8	437	488.8	432.6	498.8	391.3	508.8	302.8	518.8	228.7	528.8	170.8	538.8	124.5	548.8	91.19	558.8	69.22	568.8	52.88
		389	0.297		459	474.5	469	451.1	479	435.8	489	431.1	499	389.8	509	301.6	519	227.8	529	170.1	539	124.1	549	90.88	559	68.99	569	52.7
		389.2	0.294		459.2	473.8	469.2	450.2	479.2	434.6	489.2	429.5	499.2	388.4	509.2	300.3	519.2	226.9	529.2	169.5	539.2	123.6	549.2	90.59	559.2	68.75	569.2	52.51
		389.4	0.291		459.4	473.3	469.4	449.3	479.4	433.3	489.4	428.1	499.4	387.1	509.4	299.1	519.4	226	529.4	168.8	539.4	123.1	549.4	90.24	559.4	68.52	569.4	52.36
		389.6	0.288		459.6	472.7	469.6	448.4	479.6	432	489.6	426.6	499.6	385.7	509.6	298	519.6	225	529.6	168.1	539.6	122.7	549.6	89.95	559.6	68.29	569.6	52.18
		389.8	0.285		459.8	472	469.8	447.4	479.8	430.8	489.8	425.2	499.8	384.2	509.8	296.7	519.8	224.1	529.8	167.5	539.8	122.2	549.8	89.67	559.8	68.06	569.8	52.01
		390	0.282		460	471.5	470	446.5	480	429.5	490	423.8	500	382.8	510	295.6	520	223.2	530	166.8	540	121.7	550	89.36	560	67.81	570	51.86
		390.2	0.279		460.2	470.9	470.2	445.5	480.2	428.3	490.2	422.2	500.2	381.4	510.2	294.4	520.2	222.4	530.2	166.2	540.2	121.2	550.2	89.04	560.2	67.62	570.2	51.69
		390.4	0.276		460.4	470.3	470.4	444.6	480.4	427.1	490.4	420.8	500.4	380	510.4	293.2	520.4	221.5	530.4	165.6	540.4	120.8	550.4	88.79	560.4	67.39	570.4	51.5
		390.6	0.274		460.6	469.7	470.6	443.7	480.6	425.8	490.6	419.3	500.6	378.5	510.6	292	520.6	220.6	530.6	164.9	540.6	120.3	550.6	88.48	560.6	67.19	570.6	51.36
		390.8	0.271		460.8	469	470.8	442.8	480.8	424.5	490.8	417.9	500.8	377.1	510.8	290.8	520.8	219.6	530.8	164.3	540.8	119.8	550.8	88.18	560.8	66.97	570.8	51.18
		391	0.268		461	468.4	471	442	481	423.3	491	416.5	501	375.7	511	289.7	521	218.7	531	163.6	541	119.3	551	87.89	561	66.75	571	51.03
		391.2	0.265		461.2	467.8	471.2	441.1	481.2	422	491.2	415	501.2	374.2	511.2	288.5	521.2	217.9	531.2	162.9	541.2	118.9	551.2	87.62	561.2	66.5	571.2	50.84
		391.4	0.263		461.4	467.2	471.4	440.2	481.4	420.8	491.4	413.5	501.4	372.8	511.4	287.4	521.4	217	531.4	162.3	541.4	118.5	551.4	87.35	561.4	66.25	571.4	50.73
		391.6	0.26		461.6	466.7	471.6	439.3	481.6	419.4	491.6	412.1	501.6	371.3	511.6	286.2	521.6	216.1	531.6	161.7	541.6	118.1	551.6	87.08	561.6	66.03	571.6	50.61
		391.8	0.257		461.8	466.1	471.8	438.3	481.8	418.2	491.8	410.6	501.8	369.8	511.8	285.1	521.8	215.3	531.8	161	541.8	117.7	551.8	86.8	561.8	65.8	571.8	50.43
		392	0.254		462	465.4	472	437.4	482	417	492	409.2	502	368.3	512	284	522	214.4	532	160.4	542	117.2	552	86.49	562	65.56	572	50.26
		392.2	0.252		462.2	464.7	472.2	436.5	482.2	415.7	492.2	407.7	502.2	366.8	512.2	282.9	522.2	213.6	532.2	159.8	542.2	116.8	552.2	86.17	562.2	65.36	572.2	50.07
		392.4	0.249		462.4	464.2	472.4	435.5	482.4	414.4	492.4	406.1	502.4	365.5	512.4	281.7	522.4	212.7	532.4	159.2	542.4	116.3	552.4	85.86	562.4	65.15	572.4	49.94
		392.6	0.246		462.6	463.5	472.6	434.5	482.6	413.1	492.6	404.7	502.6	364	512.6	280.5	522.6	211.8	532.6	158.6	542.6	115.9	552.6	85.52	562.6	64.99	572.6	49.76
		392.8	0.244		462.8	462.8	472.8	433.5	482.8	411.9	492.8	403.2	502.8	362.6	512.8	279.4	522.8	210.9	532.8	157.9	542.8	115.5	552.8	85.2	562.8	64.81	572.8	49.59
		393	0.241		463	462.2	473	432.5	483	410.6	493	401.8	503	361.2	513	278.2	523	210.1	533	157.3	543	115	553	84.92	563	64.57	573	49.45
		393.2	0.238		463.2	461.6	473.2	431.5	483.2	409.2	493.2	400.3	503.2	359.8	513.2	277.1	523.2	209.2	533.2	156.7	543.2	114.6	553.2	84.66	563.2	64.35	573.2	49.29
		393.4	0.236		463.4	460.8	473.4	430.5	483.4	408	493.4	398.8	503.4	358.4	513.4	275.9	523.4	208.3	533.4	156.1	543.4	114.2	553.4	84.34	563.4	64.17	573.4	49.14
		393.6	0.233		463.6	460.2	473.6	429.6	483.6	406.7	493.6	397.3	503.6	357	513.6	274.8	523.6	207.4	533.6	155.5	543.6	113.7	553.6	84.05	563.6	64.01	573.6	48.97
		393.8	0.231		463.8	459.5	473.8	428.5	483.8	405.4	493.8	395.9	503.8	355.6	513.8	273.8	523.8	206.6	533.8	154.9	543.8	113.3	553.8	83.79	563.8	63.79	573.8	48.8
		394	0.228		464	459	474	427.5	484	404.1	494	394.5	504	354.2	514	272.7	524	205.7	534	154.3	544	112.9	554	83.48	564	63.64	574	48.7
		394.2	0.226		464.2	458.4	474.2	426.5	484.2	402.8	494.2	393	504.2	352.8	514.2	271.5	524.2	204.8	534.2	153.7	544.2	112.4	554.2	83.16	564.2	63.45	574.2	48.56
		394.4	0.223		464.4	457.8	474.4	425.5	484.4	401.5	494.4	391.5	504.4	351.4	514.4	270.4	524.4	204	534.4	153.1	544.4	112	554.4	82.87	564.4	63.29	574.4	48.41
		394.6	0.221		464.6	457.2	474.6	424.5	484.6	400.1	494.6	390.1	504.6	350.1	514.6	269.3	524.6	203.1	534.6	152.5	544.6	111.6	554.6	82.62	564.6	63.08	574.6	48.29
		394.8	0.218		464.8	456.6	474.8	423.5	484.8	398.9	494.8	388.7	504.8	348.7	514.8	268.2	524.8	202.2	534.8	151.9	544.8	111.2	554.8	82.33	564.8	62.89	574.8	48.11
		395	0.216		465	456	475	422.5	485	397.6	495	387.3	505	347.3	515	267.1	525	201.3	535	151.3	545	110.7	555	82	565	62.68	575	47.94
		395.2	0.213		465.2	455.3	475.2	421.5	485.2	396.3	495.2	385.9	505.2	346	515.2	266.1	525.2	200.5	535.2	150.8	545.2	110.3	555.2	81.77	565.2	62.46	575.2	47.82
		395.4	0.211		465.4	454.7	475.4	420.4	485.4	395	495.4	384.5	505.4	344.6	515.4	264.9	525.4	199.6	535.4	150.2	545.4	109.9	555.4	81.53	565.4	62.24	575.4	47.66
		395.6	0.208		465.6	454	475.6	419.4	485.6	393.8	495.6	383.1	505.6	343.1	515.6	263.9	525.6	198.8	535.6	149.6	545.6	109.5	555.6	81.21	565.6	62.05	575.6	47.56
		395.8	0.206		465.8	453.4	475.8	418.3	485.8	392.6	495.8	381.7	505.8	341.8	515.8	262.8	525.8	198	535.8	149	545.8	109.1	555.8	80.9	565.8	61.86	575.8	47.39
		396	0.204		466	452.8	476	417.3	486	391.3	496	380.4	506	340.4	516	261.7	526	197.1	536	148.5	546	108.6	556	80.62	566	61.65	576	47.28
		396.2	0.201		466.2	452.1	476.2	416.3	486.2	390.1	496.2	379.1	506.2	339	516.2	260.6	526.2	196.3	536.2	147.9	546.2	108.3	556.2	80.3	566.2	61.4	576.2	47.16
		396.4	0.199		466.4	451.4	476.4	415.3	486.4	388.7	496.4	377.8	506.4	337.6	516.4	259.6	526.4	195.5	536.4	147.3	546.4	107.9	556.4	80.04	566.4	61.18	576.4	47.02
		396.6	0.197		466.6	450.7	476.6	414.2	486.6	387.5	496.6	376.4	506.6	336.3	516.6	258.4	526.6	194.6	536.6	146.7	546.6	107.5	556.6	79.76	566.6	61.02	576.6	46.88
		396.8	0.194		466.8	450.1	476.8	413.2	486.8	386.2	496.8	375.1	506.8	334.9	516.8	257.4	526.8	193.8	536.8	146.1	546.8	107.1	556.8	79.47	566.8	60.82	576.8	46.76
		397	0.192		467	449.4	477	412.2	487	384.9	497	373.8	507	333.5	517	256.3	527	193	537	145.5	547	106.7	557	79.19	567	60.59	577	46.61
		397.2	0.19		467.2	448.7	477.2	411.2	487.2	383.6	497.2	372.5	507.2	332.2	517.2	255.2	527.2	192.3	537.2	144.9	547.2	106.3	557.2	78.91	567.2	60.4	577.2	46.44
		397.4	0.187		467.4	448	477.4	410.2	487.4	382.4	497.4	371.1	507.4	330.9	517.4	254.2	527.4	191.4	537.4	144.4	547.4	105.9	557.4	78.63	567.4	60.17	577.4	46.33
		397.6	0.185		467.6	447.4	477.6	409.2	487.6	381.1	497.6	369.8	507.6	329.6	517.6	253.1	527.6	190.6	537.6	143.8	547.6	105.5	557.6	78.39	567.6	60.01	577.6	46.2
		397.8	0.183		467.8	446.8	477.8	408.1	487.8	379.8	497.8	368.4	507.8	328.2	517.8	252	527.8	190	537.8	143.3	547.8	105.1	557.8	78.12	567.8	59.8	577.8	46.03
		398	0.181		468	446.1	478	407	488	378.5	498	367.1	508	326.9	518	251	528	189.1	538	142.7	548	104.7	558	77.86	568	59.57	578	45.91
		398.2	0.179		468.2	445.4	478.2	406	488.2	377.3	498.2	365.7	508.2	325.6	518.2	249.9	528.2	188.4	538.2	142.1	548.2	104.3	558.2	77.55	568.2	59.39	578.2	45.8
		398.4	0.177		468.4	444.7	478.4	405	488.4	376.1	498.4	364.4	508.4	324.3	518.4	248.9	528.4	187.6	538.4	141.6	548.4	103.9	558.4	77.29	568.4	59.22	578.4	45.68
		398.6	0.174		468.6	444.1	478.6	404	488.6	374.8	498.6	363	508.6	322.9	518.6	247.9	528.6	186.8	538.6	141	548.6	103.4	558.6	76.99	568.6	59.02	578.6	45.51
		398.8	0.172		468.8	443.4	478.8	403	488.8	373.5	498.8	361.7	508.8	321.6	518.8	246.8	528.8	186	538.8	140.4	548.8	103	558.8	76.76	568.8	58.85	578.8	45.33
		399	0.17		469	442.7	479	402	489	372.3	499	360.4	509	320.3	519	245.8	529	185.2	539	139.9	549	102.6	559	76.52	569	58.64	579	45.18
		399.2	0.168		469.2	441.9	479.2	400.9	489.2	371	499.2	359.1	509.2	318.9	519.2	244.8	529.2	184.5	539.2	139.3	549.2	102.3	559.2	76.26	569.2	58.44	579.2	45.05
		399.4	0.166		469.4	441.2	479.4	399.8	489.4	369.8	499.4	357.8	509.4	317.7	519.4	243.8	529.4	183.7	539.4	138.7	549.4	102	559.4	76.05	569.4	58.23	579.4	44.95
		399.6	0.164		469.6	440.5	479.6	398.8	489.6	368.5	499.6	356.5	509.6	316.5	519.6	242.8	529.6	183	539.6	138.2	549.6	101.6	559.6	75.82	569.6	58.06	579.6	44.8
		399.8	0.162		469.8	439.8	479.8	397.7	489.8	367.3	499.8	355.3	509.8	315.2	519.8	241.8	529.8	182.2	539.8	137.6	549.8	101.2	559.8	75.55	569.8	57.82	579.8	44.68
		400	0.16		470	439.1	480	396.6	490	366	500	354	510	313.8	520	240.8	530	181.4	540	137.1	550	100.8	560	75.33	570	57.65	580	44.53
					470.2	438.4	480.2	395.5	490.2	364.8	500.2	352.7	510.2	312.6	520.2	239.8	530.2	180.6	540.2	136.6	550.2	100.4	560.2	75.1	570.2	57.45	580.2	44.39
					470.4	437.6	480.4	394.5	490.4	363.5	500.4	351.4	510.4	311.3	520.4	238.9	530.4	179.9	540.4	136	550.4	100.1	560.4	74.83	570.4	57.26	580.4	44.27
					470.6	437	480.6	393.4	490.6	362.3	500.6	350	510.6	310.1	520.6	237.8	530.6	179.1	540.6	135.5	550.6	99.64	560.6	74.57	570.6	57.12	580.6	44.13
					470.8	436.3	480.8	392.4	490.8	361	500.8	348.8	510.8	308.7	520.8	236.9	530.8	178.3	540.8	134.9	550.8	99.26	560.8	74.3	570.8	56.93	580.8	43.95
					471	435.5	481	391.2	491	359.7	501	347.4	511	307.5	521	235.8	531	177.6	541	134.4	551	98.84	561	74.07	571	56.75	581	43.83
					471.2	434.8	481.2	390.1	491.2	358.5	501.2	346.1	511.2	306.3	521.2	234.8	531.2	176.9	541.2	133.8	551.2	98.5	561.2	73.8	571.2	56.56	581.2	43.69
					471.4	434.1	481.4	389	491.4	357.3	501.4	344.9	511.4	305.1	521.4	233.9	531.4	176.2	541.4	133.3	551.4	98.17	561.4	73.54	571.4	56.38	581.4	43.53
					471.6	433.4	481.6	388	491.6	356.1	501.6	343.5	511.6	303.9	521.6	232.9	531.6	175.4	541.6	132.8	551.6	97.77	561.6	73.31	571.6	56.19	581.6	43.38
					471.8	432.6	481.8	386.9	491.8	354.8	501.8	342.2	511.8	302.7	521.8	231.9	531.8	174.7	541.8	132.3	551.8	97.4	561.8	73.07	571.8	56.03	581.8	43.24
					472	431.9	482	385.8	492	353.6	502	340.9	512	301.5	522	231	532	174	542	131.7	552	97.07	562	72.84	572	55.82	582	43.11
					472.2	431.2	482.2	384.7	492.2	352.4	502.2	339.6	512.2	300.3	522.2	230.1	532.2	173.2	542.2	131.2	552.2	96.72	562.2	72.53	572.2	55.6	582.2	43.02
					472.4	430.4	482.4	383.5	492.4	351.2	502.4	338.4	512.4	299.1	522.4	229.1	532.4	172.5	542.4	130.6	552.4	96.4	562.4	72.28	572.4	55.41	582.4	42.86
					472.6	429.5	482.6	382.4	492.6	350	502.6	337.1	512.6	297.9	522.6	228.1	532.6	171.8	542.6	130	552.6	96.04	562.6	72.09	572.6	55.26	582.6	42.73
					472.8	428.8	482.8	381.3	492.8	348.7	502.8	335.8	512.8	296.7	522.8	227.1	532.8	171.1	542.8	129.5	552.8	95.68	562.8	71.83	572.8	55.05	582.8	42.62
					473	428	483	380.3	493	347.5	503	334.4	513	295.5	523	226.2	533	170.4	543	128.9	553	95.32	563	71.58	573	54.86	583	42.49
					473.2	427.2	483.2	379.2	493.2	346.4	503.2	333.1	513.2	294.4	523.2	225.3	533.2	169.7	543.2	128.4	553.2	95	563.2	71.36	573.2	54.68	583.2	42.37
					473.4	426.3	483.4	378.1	493.4	345.2	503.4	331.8	513.4	293.1	523.4	224.4	533.4	169	543.4	127.9	553.4	94.67	563.4	71.13	573.4	54.5	583.4	42.23
					473.6	425.5	483.6	377	493.6	343.9	503.6	330.5	513.6	292	523.6	223.4	533.6	168.3	543.6	127.4	553.6	94.38	563.6	70.88	573.6	54.31	583.6	42.09
					473.8	424.6	483.8	375.9	493.8	342.7	503.8	329.2	513.8	290.7	523.8	222.4	533.8	167.6	543.8	126.9	553.8	94.01	563.8	70.67	573.8	54.12	583.8	41.97
					474	423.8	484	374.8	494	341.5	504	327.9	514	289.6	524	221.5	534	166.9	544	126.4	554	93.62	564	70.43	574	53.97	584	41.84
					474.2	422.9	484.2	373.7	494.2	340.4	504.2	326.6	514.2	288.4	524.2	220.6	534.2	166.3	544.2	125.9	554.2	93.32	564.2	70.24	574.2	53.79	584.2	41.74
					474.4	422	484.4	372.7	494.4	339.1	504.4	325.3	514.4	287.2	524.4	219.7	534.4	165.7	544.4	125.3	554.4	92.97	564.4	69.99	574.4	53.62	584.4	41.61
					474.6	421.2	484.6	371.6	494.6	338	504.6	324	514.6	286	524.6	218.7	534.6	165	544.6	124.9	554.6	92.65	564.6	69.75	574.6	53.43	584.6	41.42
					474.8	420.4	484.8	370.5	494.8	336.8	504.8	322.7	514.8	284.8	524.8	217.7	534.8	164.3	544.8	124.4	554.8	92.32	564.8	69.49	574.8	53.27	584.8	41.29
					475	419.4	485	369.4	495	335.7	505	321.4	515	283.7	525	216.8	535	163.6	545	123.9	555	91.98	565	69.24	575	53.13	585	41.15
					475.2	418.6	485.2	368.3	495.2	334.4	505.2	320.2	515.2	282.5	525.2	215.8	535.2	163	545.2	123.4	555.2	91.56	565.2	69.01	575.2	52.94	585.2	40.98
					475.4	417.7	485.4	367.2	495.4	333.2	505.4	319	515.4	281.5	525.4	215	535.4	162.3	545.4	122.9	555.4	91.24	565.4	68.8	575.4	52.76	585.4	40.89
					475.6	416.9	485.6	366.2	495.6	332	505.6	317.7	515.6	280.3	525.6	214.1	535.6	161.6	545.6	122.4	555.6	90.9	565.6	68.59	575.6	52.59	585.6	40.77
					475.8	415.9	485.8	365.1	495.8	330.9	505.8	316.4	515.8	279.1	525.8	213.2	535.8	160.9	545.8	121.9	555.8	90.56	565.8	68.4	575.8	52.43	585.8	40.69
					476	415.1	486	364	496	329.7	506	315.3	516	278	526	212.3	536	160.2	546	121.5	556	90.25	566	68.16	576	52.25	586	40.61
					476.2	414.3	486.2	362.9	496.2	328.6	506.2	314.1	516.2	276.8	526.2	211.3	536.2	159.5	546.2	121	556.2	89.92	566.2	67.96	576.2	52.04	586.2	40.53
					476.4	413.3	486.4	361.8	496.4	327.4	506.4	312.8	516.4	275.6	526.4	210.5	536.4	158.9	546.4	120.5	556.4	89.61	566.4	67.71	576.4	51.85	586.4	40.45
					476.6	412.4	486.6	360.8	496.6	326.3	506.6	311.6	516.6	274.5	526.6	209.6	536.6	158.2	546.6	120	556.6	89.27	566.6	67.48	576.6	51.67	586.6	40.3
					476.8	411.5	486.8	359.6	496.8	325.2	506.8	310.4	516.8	273.3	526.8	208.7	536.8	157.6	546.8	119.5	556.8	88.92	566.8	67.23	576.8	51.51	586.8	40.2
					477	410.6	487	358.5	497	324.1	507	309.2	517	272.2	527	207.8	537	156.8	547	119	557	88.61	567	67.03	577	51.29	587	40.13
					477.2	409.7	487.2	357.4	497.2	323	507.2	308	517.2	271.1	527.2	206.9	537.2	156.2	547.2	118.5	557.2	88.29	567.2	66.81	577.2	51.15	587.2	40.03
					477.4	408.8	487.4	356.3	497.4	321.9	507.4	306.8	517.4	269.9	527.4	206.1	537.4	155.6	547.4	118	557.4	87.93	567.4	66.56	577.4	50.98	587.4	39.92
					477.6	407.9	487.6	355.2	497.6	320.9	507.6	305.5	517.6	268.8	527.6	205.3	537.6	154.9	547.6	117.5	557.6	87.62	567.6	66.35	577.6	50.85	587.6	39.8
					477.8	407	487.8	354.1	497.8	319.7	507.8	304.4	517.8	267.7	527.8	204.4	537.8	154.2	547.8	117.1	557.8	87.28	567.8	66.15	577.8	50.67	587.8	39.71
					478	406	488	353	498	318.7	508	303.2	518	266.6	528	203.6	538	153.6	548	116.6	558	86.97	568	65.92	578	50.53	588	39.62
					478.2	405.2	488.2	352	498.2	317.6	508.2	302.1	518.2	265.5	528.2	202.8	538.2	153	548.2	116.1	558.2	86.67	568.2	65.7	578.2	50.34	588.2	39.52
					478.4	404.3	488.4	350.9	498.4	316.5	508.4	300.9	518.4	264.4	528.4	201.9	538.4	152.4	548.4	115.7	558.4	86.4	568.4	65.48	578.4	50.22	588.4	39.36
					478.6	403.3	488.6	349.8	498.6	315.4	508.6	299.7	518.6	263.4	528.6	201	538.6	151.7	548.6	115.2	558.6	86.04	568.6	65.21	578.6	50.04	588.6	39.29
					478.8	402.4	488.8	348.7	498.8	314.3	508.8	298.5	518.8	262.3	528.8	200.2	538.8	151.1	548.8	114.7	558.8	85.72	568.8	65	578.8	49.87	588.8	39.22
					479	401.5	489	347.7	499	313.2	509	297.3	519	261.2	529	199.4	539	150.5	549	114.2	559	85.41	569	64.79	579	49.7	589	39.09
					479.2	400.6	489.2	346.6	499.2	312.2	509.2	296.1	519.2	260.2	529.2	198.5	539.2	149.8	549.2	113.8	559.2	85.06	569.2	64.56	579.2	49.51	589.2	38.95
					479.4	399.7	489.4	345.6	499.4	311.1	509.4	294.9	519.4	259.2	529.4	197.7	539.4	149.2	549.4	113.3	559.4	84.72	569.4	64.31	579.4	49.35	589.4	38.82
					479.6	398.8	489.6	344.5	499.6	310.1	509.6	293.7	519.6	258.1	529.6	196.9	539.6	148.6	549.6	112.9	559.6	84.41	569.6	64.07	579.6	49.16	589.6	38.71
					479.8	397.9	489.8	343.5	499.8	309.1	509.8	292.5	519.8	257.1	529.8	196.1	539.8	148	549.8	112.4	559.8	84.1	569.8	63.82	579.8	48.95	589.8	38.59
					480	397	490	342.4	500	308.1	510	291.3	520	256.1	530	195.2	540	147.4	550	112	560	83.82	570	63.59	580	48.79	590	38.47
					480.2	396	490.2	341.4	500.2	307	510.2	290.1	520.2	255	530.2	194.4	540.2	146.8	550.2	111.6	560.2	83.48	570.2	63.35	580.2	48.61	590.2	38.32
					480.4	395.1	490.4	340.3	500.4	305.9	510.4	289	520.4	254	530.4	193.5	540.4	146.2	550.4	111.1	560.4	83.15	570.4	63.17	580.4	48.43	590.4	38.18
					480.6	394.2	490.6	339.2	500.6	304.9	510.6	287.8	520.6	252.9	530.6	192.7	540.6	145.6	550.6	110.7	560.6	82.85	570.6	62.96	580.6	48.27	590.6	38.07
					480.8	393.3	490.8	338.2	500.8	303.8	510.8	286.6	520.8	251.9	530.8	191.8	540.8	145	550.8	110.3	560.8	82.53	570.8	62.75	580.8	48.12	590.8	37.94
					481	392.3	491	337.1	501	302.7	511	285.4	521	250.9	531	191	541	144.3	551	109.9	561	82.25	571	62.55	581	47.91	591	37.84
					481.2	391.4	491.2	336	501.2	301.6	511.2	284.2	521.2	249.8	531.2	190.1	541.2	143.8	551.2	109.4	561.2	81.93	571.2	62.33	581.2	47.76	591.2	37.76
					481.4	390.4	491.4	334.9	501.4	300.4	511.4	283.1	521.4	248.7	531.4	189.3	541.4	143.1	551.4	109	561.4	81.63	571.4	62.09	581.4	47.59	591.4	37.62
					481.6	389.4	491.6	333.8	501.6	299.4	511.6	282	521.6	247.7	531.6	188.4	541.6	142.5	551.6	108.6	561.6	81.29	571.6	61.87	581.6	47.43	591.6	37.53
					481.8	388.5	491.8	332.7	501.8	298.2	511.8	280.8	521.8	246.7	531.8	187.7	541.8	141.9	551.8	108.1	561.8	81.02	571.8	61.67	581.8	47.27	591.8	37.45
					482	387.6	492	331.7	502	297.1	512	279.7	522	245.6	532	186.9	542	141.4	552	107.7	562	80.73	572	61.43	582	47.17	592	37.3
					482.2	386.6	492.2	330.7	502.2	296	512.2	278.6	522.2	244.5	532.2	186	542.2	140.7	552.2	107.3	562.2	80.47	572.2	61.27	582.2	47.05	592.2	37.18
					482.4	385.6	492.4	329.7	502.4	294.9	512.4	277.5	522.4	243.4	532.4	185.2	542.4	140.1	552.4	106.9	562.4	80.18	572.4	61.02	582.4	46.92	592.4	37.03
					482.6	384.6	492.6	328.6	502.6	293.8	512.6	276.3	522.6	242.5	532.6	184.4	542.6	139.5	552.6	106.4	562.6	79.87	572.6	60.83	582.6	46.81	592.6	36.93
					482.8	383.6	492.8	327.5	502.8	292.7	512.8	275.1	522.8	241.5	532.8	183.7	542.8	138.9	552.8	105.9	562.8	79.56	572.8	60.6	582.8	46.64	592.8	36.83
					483	382.6	493	326.5	503	291.5	513	274	523	240.5	533	182.9	543	138.3	553	105.5	563	79.27	573	60.36	583	46.53	593	36.75
					483.2	381.6	493.2	325.4	503.2	290.4	513.2	272.9	523.2	239.5	533.2	182.1	543.2	137.7	553.2	105.1	563.2	78.97	573.2	60.11	583.2	46.38	593.2	36.63
					483.4	380.6	493.4	324.4	503.4	289.3	513.4	271.9	523.4	238.6	533.4	181.3	543.4	137.1	553.4	104.7	563.4	78.67	573.4	59.88	583.4	46.18	593.4	36.51
					483.6	379.6	493.6	323.3	503.6	288.2	513.6	270.8	523.6	237.5	533.6	180.5	543.6	136.6	553.6	104.3	563.6	78.35	573.6	59.73	583.6	46.04	593.6	36.41
					483.8	378.7	493.8	322.2	503.8	287.2	513.8	269.7	523.8	236.5	533.8	179.8	543.8	136	553.8	103.9	563.8	78.09	573.8	59.48	583.8	45.89	593.8	36.28
					484	377.6	494	321.3	504	286.1	514	268.6	524	235.5	534	179	544	135.4	554	103.4	564	77.8	574	59.31	584	45.77	594	36.19
					484.2	376.6	494.2	320.3	504.2	285.1	514.2	267.5	524.2	234.6	534.2	178.3	544.2	134.8	554.2	103.1	564.2	77.55	574.2	59.11	584.2	45.61	594.2	36.08
					484.4	375.6	494.4	319.2	504.4	283.9	514.4	266.5	524.4	233.5	534.4	177.5	544.4	134.3	554.4	102.6	564.4	77.21	574.4	58.9	584.4	45.47	594.4	35.99
					484.6	374.6	494.6	318.2	504.6	282.9	514.6	265.4	524.6	232.5	534.6	176.8	544.6	133.7	554.6	102.3	564.6	76.94	574.6	58.74	584.6	45.32	594.6	35.85
					484.8	373.6	494.8	317.2	504.8	281.8	514.8	264.3	524.8	231.5	534.8	176	544.8	133.2	554.8	101.9	564.8	76.66	574.8	58.54	584.8	45.19	594.8	35.7
					485	372.5	495	316.2	505	280.8	515	263.3	525	230.6	535	175.2	545	132.6	555	101.4	565	76.41	575	58.3	585	45.04	595	35.59
					485.2	371.5	495.2	315.1	505.2	279.8	515.2	262.2	525.2	229.6	535.2	174.5	545.2	132.1	555.2	101	565.2	76.15	575.2	58.13	585.2	44.92	595.2	35.44
					485.4	370.5	495.4	314.1	505.4	278.7	515.4	261.1	525.4	228.6	535.4	173.7	545.4	131.5	555.4	100.6	565.4	75.85	575.4	57.89	585.4	44.78	595.4	35.34
					485.6	369.5	495.6	313.1	505.6	277.7	515.6	260.1	525.6	227.7	535.6	173	545.6	130.9	555.6	100.2	565.6	75.57	575.6	57.68	585.6	44.68	595.6	35.23
					485.8	368.4	495.8	312.1	505.8	276.7	515.8	259	525.8	226.8	535.8	172.3	545.8	130.4	555.8	99.74	565.8	75.3	575.8	57.46	585.8	44.52	595.8	35.12
					486	367.3	496	311.1	506	275.7	516	258	526	225.8	536	171.6	546	129.9	556	99.37	566	75.05	576	57.23	586	44.36	596	35.02
					486.2	366.3	496.2	310.1	506.2	274.6	516.2	257	526.2	224.8	536.2	170.8	546.2	129.3	556.2	99.01	566.2	74.76	576.2	57.02	586.2	44.25	596.2	34.9
					486.4	365.2	496.4	309.1	506.4	273.5	516.4	255.9	526.4	223.9	536.4	170.1	546.4	128.8	556.4	98.6	566.4	74.49	576.4	56.81	586.4	44.14	596.4	34.79
					486.6	364.1	496.6	308.1	506.6	272.4	516.6	254.9	526.6	223	536.6	169.4	546.6	128.2	556.6	98.24	566.6	74.23	576.6	56.53	586.6	44.04	596.6	34.72
					486.8	363.1	496.8	307	506.8	271.3	516.8	253.9	526.8	222.1	536.8	168.7	546.8	127.7	556.8	97.85	566.8	74	576.8	56.31	586.8	43.88	596.8	34.58
					487	362.1	497	305.9	507	270.3	517	252.8	527	221.1	537	167.9	547	127.1	557	97.44	567	73.71	577	56.1	587	43.75	597	34.46
					487.2	361.2	497.2	304.9	507.2	269.3	517.2	251.8	527.2	220.2	537.2	167.3	547.2	126.5	557.2	97.03	567.2	73.41	577.2	55.88	587.2	43.61	597.2	34.34
					487.4	360.2	497.4	303.9	507.4	268.3	517.4	250.8	527.4	219.2	537.4	166.5	547.4	126.1	557.4	96.62	567.4	73.19	577.4	55.65	587.4	43.43	597.4	34.21
					487.6	359.2	497.6	302.8	507.6	267.3	517.6	249.8	527.6	218.2	537.6	165.8	547.6	125.5	557.6	96.22	567.6	72.88	577.6	55.49	587.6	43.3	597.6	34.12
					487.8	358.2	497.8	301.9	507.8	266.4	517.8	248.8	527.8	217.3	537.8	165.1	547.8	125	557.8	95.84	567.8	72.58	577.8	55.29	587.8	43.15	597.8	34.02
					488	357.2	498	300.9	508	265.3	518	247.8	528	216.4	538	164.4	548	124.5	558	95.47	568	72.36	578	55.08	588	43.03	598	33.89
					488.2	356.2	498.2	299.9	508.2	264.4	518.2	246.8	528.2	215.5	538.2	163.7	548.2	124	558.2	95.16	568.2	72.08	578.2	54.93	588.2	42.9	598.2	33.8
					488.4	355.2	498.4	299	508.4	263.4	518.4	245.8	528.4	214.6	538.4	163	548.4	123.5	558.4	94.79	568.4	71.84	578.4	54.77	588.4	42.75	598.4	33.71
					488.6	354.2	498.6	298	508.6	262.4	518.6	244.8	528.6	213.7	538.6	162.4	548.6	123	558.6	94.41	568.6	71.63	578.6	54.59	588.6	42.59	598.6	33.58
					488.8	353.2	498.8	297	508.8	261.4	518.8	243.9	528.8	212.8	538.8	161.7	548.8	122.4	558.8	94.03	568.8	71.35	578.8	54.4	588.8	42.45	598.8	33.47
					489	352.3	499	296	509	260.4	519	242.9	529	211.9	539	161	549	121.9	559	93.69	569	71.08	579	54.23	589	42.31	599	33.35
					489.2	351.3	499.2	295.1	509.2	259.3	519.2	241.9	529.2	211	539.2	160.3	549.2	121.4	559.2	93.34	569.2	70.82	579.2	54.08	589.2	42.13	599.2	33.28
					489.4	350.3	499.4	294.2	509.4	258.4	519.4	240.9	529.4	210.1	539.4	159.6	549.4	120.9	559.4	92.95	569.4	70.57	579.4	53.84	589.4	42	599.4	33.17
					489.6	349.3	499.6	293.2	509.6	257.3	519.6	239.9	529.6	209.3	539.6	158.9	549.6	120.5	559.6	92.59	569.6	70.33	579.6	53.68	589.6	41.86	599.6	33.05
					489.8	348.3	499.8	292.3	509.8	256.4	519.8	239	529.8	208.3	539.8	158.2	549.8	119.9	559.8	92.25	569.8	70.09	579.8	53.51	589.8	41.72	599.8	32.99
					490	347.2	500	291.4	510	255.4	520	238	530	207.4	540	157.6	550	119.4	560	91.92	570	69.82	580	53.33	590	41.58	600	32.9
					490.2	346.1	500.2	290.4	510.2	254.5	520.2	237	530.2	206.6	540.2	156.9	550.2	118.9	560.2	91.57	570.2	69.58	580.2	53.14	590.2	41.53	600.2	32.82
					490.4	345.1	500.4	289.4	510.4	253.5	520.4	236	530.4	205.6	540.4	156.2	550.4	118.4	560.4	91.2	570.4	69.28	580.4	52.96	590.4	41.42	600.4	32.73
					490.6	344	500.6	288.5	510.6	252.5	520.6	235.1	530.6	204.7	540.6	155.6	550.6	117.9	560.6	90.89	570.6	69.08	580.6	52.77	590.6	41.29	600.6	32.64
					490.8	343	500.8	287.4	510.8	251.6	520.8	234.1	530.8	203.8	540.8	155	550.8	117.4	560.8	90.5	570.8	68.88	580.8	52.54	590.8	41.17	600.8	32.52
					491	342	501	286.5	511	250.6	521	233.2	531	203.1	541	154.3	551	116.9	561	90.14	571	68.59	581	52.3	591	41.05	601	32.45
					491.2	340.9	501.2	285.5	511.2	249.7	521.2	232.2	531.2	202.2	541.2	153.6	551.2	116.5	561.2	89.8	571.2	68.31	581.2	52.1	591.2	40.9	601.2	32.36
					491.4	339.9	501.4	284.5	511.4	248.7	521.4	231.3	531.4	201.4	541.4	152.9	551.4	116	561.4	89.42	571.4	68.01	581.4	51.98	591.4	40.84	601.4	32.34
					491.6	338.9	501.6	283.6	511.6	247.6	521.6	230.3	531.6	200.5	541.6	152.3	551.6	115.5	561.6	89.07	571.6	67.76	581.6	51.77	591.6	40.7	601.6	32.24
					491.8	337.9	501.8	282.6	511.8	246.6	521.8	229.4	531.8	199.7	541.8	151.6	551.8	115.1	561.8	88.68	571.8	67.54	581.8	51.56	591.8	40.6	601.8	32.13
					492	336.9	502	281.6	512	245.7	522	228.4	532	198.8	542	151	552	114.6	562	88.33	572	67.26	582	51.4	592	40.49	602	32.06
					492.2	335.8	502.2	280.7	512.2	244.8	522.2	227.5	532.2	198	542.2	150.3	552.2	114.1	562.2	88	572.2	67.01	582.2	51.21	592.2	40.31	602.2	31.92
					492.4	334.8	502.4	279.7	512.4	243.8	522.4	226.6	532.4	197.1	542.4	149.7	552.4	113.6	562.4	87.62	572.4	66.75	582.4	51.02	592.4	40.21	602.4	31.8
					492.6	333.8	502.6	278.7	512.6	242.9	522.6	225.6	532.6	196.2	542.6	149.1	552.6	113.2	562.6	87.27	572.6	66.51	582.6	50.81	592.6	40.08	602.6	31.72
					492.8	332.8	502.8	277.8	512.8	241.9	522.8	224.7	532.8	195.4	542.8	148.5	552.8	112.7	562.8	86.95	572.8	66.27	582.8	50.61	592.8	39.96	602.8	31.58
					493	331.8	503	276.8	513	241	523	223.8	533	194.5	543	147.9	553	112.2	563	86.6	573	66.06	583	50.42	593	39.8	603	31.48
					493.2	330.8	503.2	275.8	513.2	240	523.2	222.9	533.2	193.7	543.2	147.2	553.2	111.8	563.2	86.31	573.2	65.79	583.2	50.25	593.2	39.66	603.2	31.42
					493.4	329.8	503.4	274.8	513.4	239.1	523.4	222	533.4	192.9	543.4	146.6	553.4	111.3	563.4	86.03	573.4	65.55	583.4	50.04	593.4	39.58	603.4	31.32
					493.6	328.8	503.6	273.9	513.6	238.2	523.6	221	533.6	192.1	543.6	146	553.6	110.8	563.6	85.72	573.6	65.28	583.6	49.9	593.6	39.43	603.6	31.23
					493.8	327.8	503.8	272.9	513.8	237.3	523.8	220.1	533.8	191.2	543.8	145.3	553.8	110.4	563.8	85.36	573.8	65.02	583.8	49.69	593.8	39.31	603.8	31.17
					494	326.8	504	272	514	236.4	524	219.2	534	190.4	544	144.7	554	109.9	564	85.06	574	64.76	584	49.54	594	39.17	604	31.04
					494.2	325.8	504.2	271	514.2	235.4	524.2	218.3	534.2	189.6	544.2	144.1	554.2	109.4	564.2	84.75	574.2	64.54	584.2	49.44	594.2	39.09	604.2	30.97
					494.4	324.8	504.4	270.1	514.4	234.6	524.4	217.4	534.4	188.8	544.4	143.5	554.4	108.9	564.4	84.39	574.4	64.34	584.4	49.27	594.4	38.96	604.4	30.91
					494.6	323.9	504.6	269.1	514.6	233.6	524.6	216.5	534.6	188	544.6	142.9	554.6	108.5	564.6	84	574.6	64.05	584.6	49.14	594.6	38.85	604.6	30.84
					494.8	322.9	504.8	268.1	514.8	232.7	524.8	215.7	534.8	187.2	544.8	142.3	554.8	108	564.8	83.67	574.8	63.76	584.8	48.98	594.8	38.75	604.8	30.72
					495	321.8	505	267.2	515	231.8	525	214.8	535	186.4	545	141.8	555	107.6	565	83.29	575	63.53	585	48.85	595	38.62	605	30.67
					495.2	320.8	505.2	266.2	515.2	230.8	525.2	213.9	535.2	185.6	545.2	141.2	555.2	107.1	565.2	82.98	575.2	63.3	585.2	48.69	595.2	38.44	605.2	30.62
					495.4	319.8	505.4	265.2	515.4	230	525.4	213	535.4	184.8	545.4	140.5	555.4	106.7	565.4	82.66	575.4	63.06	585.4	48.53	595.4	38.28	605.4	30.5
					495.6	318.7	505.6	264.2	515.6	229.1	525.6	212.1	535.6	184	545.6	140	555.6	106.2	565.6	82.32	575.6	62.82	585.6	48.37	595.6	38.19	605.6	30.39
					495.8	317.7	505.8	263.3	515.8	228.2	525.8	211.3	535.8	183.3	545.8	139.3	555.8	105.8	565.8	82.03	575.8	62.6	585.8	48.22	595.8	38.03	605.8	30.27
					496	316.7	506	262.3	516	227.3	526	210.4	536	182.5	546	138.7	556	105.4	566	81.68	576	62.35	586	48.05	596	37.89	606	30.15
					496.2	315.7	506.2	261.4	516.2	226.4	526.2	209.5	536.2	181.8	546.2	138.1	556.2	104.9	566.2	81.38	576.2	62.1	586.2	47.87	596.2	37.77	606.2	30.09
					496.4	314.8	506.4	260.5	516.4	225.5	526.4	208.6	536.4	181	546.4	137.5	556.4	104.4	566.4	81.04	576.4	61.94	586.4	47.7	596.4	37.72	606.4	30.02
					496.6	313.9	506.6	259.5	516.6	224.6	526.6	207.7	536.6	180.3	546.6	137	556.6	104	566.6	80.7	576.6	61.72	586.6	47.53	596.6	37.6	606.6	29.95
					496.8	312.9	506.8	258.6	516.8	223.8	526.8	206.9	536.8	179.6	546.8	136.4	556.8	103.5	566.8	80.35	576.8	61.52	586.8	47.38	596.8	37.46	606.8	29.86
					497	312	507	257.7	517	222.9	527	206	537	178.9	547	135.8	557	103	567	80.08	577	61.3	587	47.21	597	37.32	607	29.79
					497.2	311	507.2	256.7	517.2	222.1	527.2	205.2	537.2	178.1	547.2	135.2	557.2	102.6	567.2	79.76	577.2	61.09	587.2	47.05	597.2	37.22	607.2	29.74
					497.4	310.1	507.4	255.8	517.4	221.3	527.4	204.4	537.4	177.4	547.4	134.7	557.4	102.2	567.4	79.44	577.4	60.81	587.4	46.88	597.4	37.06	607.4	29.63
					497.6	309.1	507.6	254.9	517.6	220.5	527.6	203.5	537.6	176.6	547.6	134.1	557.6	101.8	567.6	79.14	577.6	60.56	587.6	46.69	597.6	36.93	607.6	29.53
					497.8	308.2	507.8	254	517.8	219.7	527.8	202.7	537.8	175.9	547.8	133.6	557.8	101.4	567.8	78.85	577.8	60.33	587.8	46.49	597.8	36.82	607.8	29.38
					498	307.3	508	253.1	518	218.8	528	201.9	538	175.1	548	133.1	558	100.9	568	78.52	578	60.06	588	46.32	598	36.69	608	29.27
					498.2	306.4	508.2	252.3	518.2	217.9	528.2	201.1	538.2	174.4	548.2	132.5	558.2	100.5	568.2	78.22	578.2	59.78	588.2	46.15	598.2	36.59	608.2	29.16
					498.4	305.5	508.4	251.3	518.4	217	528.4	200.2	538.4	173.7	548.4	132	558.4	100.1	568.4	77.88	578.4	59.52	588.4	46.01	598.4	36.48	608.4	29.06
					498.6	304.6	508.6	250.4	518.6	216.2	528.6	199.4	538.6	173	548.6	131.5	558.6	99.74	568.6	77.62	578.6	59.29	588.6	45.88	598.6	36.36	608.6	28.94
					498.8	303.7	508.8	249.6	518.8	215.4	528.8	198.6	538.8	172.2	548.8	130.9	558.8	99.37	568.8	77.33	578.8	59.06	588.8	45.7	598.8	36.25	608.8	28.9
					499	302.8	509	248.7	519	214.5	529	197.7	539	171.4	549	130.3	559	98.96	569	77.08	579	58.82	589	45.56	599	36.15	609	28.85
					499.2	301.9	509.2	247.7	519.2	213.7	529.2	196.9	539.2	170.7	549.2	129.8	559.2	98.54	569.2	76.79	579.2	58.61	589.2	45.45	599.2	36.02	609.2	28.78
					499.4	301	509.4	246.9	519.4	212.8	529.4	196.1	539.4	170	549.4	129.2	559.4	98.17	569.4	76.52	579.4	58.41	589.4	45.28	599.4	35.91	609.4	28.71
					499.6	300.1	509.6	245.9	519.6	211.9	529.6	195.4	539.6	169.4	549.6	128.6	559.6	97.77	569.6	76.22	579.6	58.15	589.6	45.11	599.6	35.82	609.6	28.58
					499.8	299.3	509.8	245	519.8	211.1	529.8	194.6	539.8	168.6	549.8	128	559.8	97.36	569.8	75.93	579.8	57.92	589.8	44.95	599.8	35.69	609.8	28.5
					500	298.4	510	244.2	520	210.2	530	193.9	540	167.9	550	127.5	560	96.98	570	75.62	580	57.72	590	44.76	600	35.57	610	28.48
					500.2	297.4	510.2	243.2	520.2	209.3	530.2	193	540.2	167.1	550.2	127	560.2	96.55	570.2	75.38	580.2	57.48	590.2	44.62	600.2	35.46	610.2	28.4
					500.4	296.4	510.4	242.3	520.4	208.5	530.4	192.3	540.4	166.4	550.4	126.4	560.4	96.17	570.4	75.07	580.4	57.28	590.4	44.53	600.4	35.33	610.4	28.34
					500.6	295.5	510.6	241.5	520.6	207.7	530.6	191.4	540.6	165.7	550.6	125.9	560.6	95.77	570.6	74.8	580.6	57.04	590.6	44.32	600.6	35.19	610.6	28.23
					500.8	294.6	510.8	240.6	520.8	207	530.8	190.6	540.8	165	550.8	125.4	560.8	95.39	570.8	74.45	580.8	56.8	590.8	44.15	600.8	35.05	610.8	28.12
					501	293.7	511	239.8	521	206.1	531	189.8	541	164.4	551	124.9	561	94.99	571	74.16	581	56.59	591	43.99	601	34.92	611	28.07
					501.2	292.7	511.2	238.9	521.2	205.3	531.2	189	541.2	163.7	551.2	124.5	561.2	94.64	571.2	73.87	581.2	56.38	591.2	43.81	601.2	34.78	611.2	28.03
					501.4	291.7	511.4	238	521.4	204.5	531.4	188.2	541.4	163	551.4	123.9	561.4	94.25	571.4	73.6	581.4	56.15	591.4	43.67	601.4	34.73	611.4	27.91
					501.6	290.7	511.6	237.1	521.6	203.7	531.6	187.4	541.6	162.3	551.6	123.4	561.6	93.89	571.6	73.35	581.6	56.02	591.6	43.52	601.6	34.56	611.6	27.81
					501.8	289.7	511.8	236.2	521.8	202.9	531.8	186.7	541.8	161.6	551.8	122.8	561.8	93.48	571.8	73.07	581.8	55.79	591.8	43.37	601.8	34.47	611.8	27.75
					502	288.6	512	235.3	522	202.2	532	185.9	542	160.9	552	122.3	562	93.12	572	72.77	582	55.56	592	43.23	602	34.37	612	27.7
					502.2	287.6	512.2	234.5	522.2	201.5	532.2	185.2	542.2	160.2	552.2	121.8	562.2	92.71	572.2	72.53	582.2	55.32	592.2	43.09	602.2	34.23	612.2	27.63
					502.4	286.6	512.4	233.7	522.4	200.7	532.4	184.5	542.4	159.5	552.4	121.3	562.4	92.34	572.4	72.29	582.4	55.13	592.4	42.95	602.4	34.1	612.4	27.57
					502.6	285.6	512.6	232.8	522.6	199.9	532.6	183.7	542.6	158.8	552.6	120.8	562.6	91.96	572.6	72.04	582.6	54.91	592.6	42.81	602.6	33.99	612.6	27.49
					502.8	284.7	512.8	231.9	522.8	199.1	532.8	182.9	542.8	158.1	552.8	120.3	562.8	91.61	572.8	71.72	582.8	54.69	592.8	42.67	602.8	33.88	612.8	27.43
					503	283.7	513	231.2	523	198.3	533	182.2	543	157.5	553	119.8	563	91.2	573	71.47	583	54.48	593	42.54	603	33.77	613	27.37
					503.2	282.8	513.2	230.4	523.2	197.5	533.2	181.4	543.2	156.8	553.2	119.3	563.2	90.82	573.2	71.22	583.2	54.29	593.2	42.43	603.2	33.69	613.2	27.3
					503.4	281.8	513.4	229.5	523.4	196.8	533.4	180.6	543.4	156.2	553.4	118.8	563.4	90.52	573.4	70.96	583.4	54.04	593.4	42.28	603.4	33.62	613.4	27.25
					503.6	280.9	513.6	228.6	523.6	196	533.6	179.9	543.6	155.5	553.6	118.3	563.6	90.15	573.6	70.72	583.6	53.83	593.6	42.12	603.6	33.49	613.6	27.13
					503.8	279.9	513.8	227.8	523.8	195.2	533.8	179.2	543.8	154.9	553.8	117.8	563.8	89.82	573.8	70.46	583.8	53.65	593.8	42	603.8	33.41	613.8	27.12
					504	279	514	227.1	524	194.5	534	178.4	544	154.3	554	117.3	564	89.43	574	70.16	584	53.43	594	41.85	604	33.29	614	27.03
					504.2	278.1	514.2	226.2	524.2	193.7	534.2	177.7	544.2	153.6	554.2	116.8	564.2	89.08	574.2	69.85	584.2	53.21	594.2	41.7	604.2	33.22	614.2	26.96
					504.4	277.1	514.4	225.4	524.4	192.9	534.4	177	544.4	152.9	554.4	116.3	564.4	88.66	574.4	69.59	584.4	53	594.4	41.56	604.4	33.08	614.4	26.88
					504.6	276.2	514.6	224.6	524.6	192.1	534.6	176.3	544.6	152.3	554.6	115.8	564.6	88.35	574.6	69.33	584.6	52.83	594.6	41.42	604.6	32.97	614.6	26.84
					504.8	275.3	514.8	223.8	524.8	191.3	534.8	175.6	544.8	151.6	554.8	115.3	564.8	88.02	574.8	69.09	584.8	52.62	594.8	41.28	604.8	32.91	614.8	26.76
					505	274.3	515	223	525	190.5	535	174.8	545	150.9	555	114.8	565	87.62	575	68.84	585	52.44	595	41.18	605	32.79	615	26.71
					505.2	273.5	515.2	222.2	525.2	189.7	535.2	174.1	545.2	150.3	555.2	114.3	565.2	87.25	575.2	68.57	585.2	52.27	595.2	41.06	605.2	32.67	615.2	26.59
					505.4	272.6	515.4	221.4	525.4	188.9	535.4	173.4	545.4	149.7	555.4	113.8	565.4	86.9	575.4	68.21	585.4	52.05	595.4	40.94	605.4	32.53	615.4	26.49
					505.6	271.5	515.6	220.5	525.6	188.2	535.6	172.6	545.6	149	555.6	113.3	565.6	86.56	575.6	67.94	585.6	51.86	595.6	40.81	605.6	32.49	615.6	26.42
					505.8	270.6	515.8	219.7	525.8	187.4	535.8	171.9	545.8	148.4	555.8	112.8	565.8	86.12	575.8	67.63	585.8	51.68	595.8	40.69	605.8	32.36	615.8	26.38
					506	269.6	516	218.9	526	186.7	536	171.2	546	147.8	556	112.2	566	85.8	576	67.36	586	51.51	596	40.6	606	32.23	616	26.33
					506.2	268.7	516.2	218.1	526.2	186	536.2	170.5	546.2	147.2	556.2	111.7	566.2	85.44	576.2	67.05	586.2	51.32	596.2	40.46	606.2	32.13	616.2	26.22
					506.4	267.7	516.4	217.2	526.4	185.2	536.4	169.8	546.4	146.5	556.4	111.3	566.4	85.08	576.4	66.76	586.4	51.12	596.4	40.26	606.4	32.05	616.4	26.14
					506.6	266.8	516.6	216.4	526.6	184.4	536.6	169.1	546.6	145.9	556.6	110.8	566.6	84.73	576.6	66.51	586.6	50.91	596.6	40.12	606.6	31.99	616.6	26.08
					506.8	265.8	516.8	215.5	526.8	183.7	536.8	168.4	546.8	145.2	556.8	110.3	566.8	84.38	576.8	66.29	586.8	50.72	596.8	39.98	606.8	31.87	616.8	25.99
					507	264.9	517	214.8	527	183	537	167.7	547	144.6	557	109.9	567	84.06	577	66.01	587	50.51	597	39.87	607	31.77	617	25.86
					507.2	263.9	517.2	213.9	527.2	182.3	537.2	167	547.2	144	557.2	109.5	567.2	83.71	577.2	65.77	587.2	50.33	597.2	39.74	607.2	31.65	617.2	25.79
					507.4	263	517.4	213.1	527.4	181.6	537.4	166.4	547.4	143.4	557.4	108.9	567.4	83.38	577.4	65.5	587.4	50.16	597.4	39.6	607.4	31.6	617.4	25.78
					507.6	262	517.6	212.3	527.6	180.9	537.6	165.7	547.6	142.9	557.6	108.5	567.6	83.02	577.6	65.28	587.6	50	597.6	39.46	607.6	31.53	617.6	25.76
					507.8	261.1	517.8	211.5	527.8	180.2	537.8	165	547.8	142.3	557.8	108.1	567.8	82.66	577.8	64.99	587.8	49.87	597.8	39.34	607.8	31.44	617.8	25.69
					508	260.2	518	210.7	528	179.5	538	164.4	548	141.7	558	107.7	568	82.37	578	64.74	588	49.68	598	39.18	608	31.38	618	25.61
					508.2	259.3	518.2	209.9	528.2	178.8	538.2	163.7	548.2	141.1	558.2	107.2	568.2	82.09	578.2	64.48	588.2	49.52	598.2	39.07	608.2	31.27	618.2	25.49
					508.4	258.5	518.4	209.1	528.4	178.1	538.4	163.1	548.4	140.5	558.4	106.8	568.4	81.77	578.4	64.21	588.4	49.35	598.4	38.97	608.4	31.16	618.4	25.45
					508.6	257.6	518.6	208.3	528.6	177.4	538.6	162.4	548.6	139.9	558.6	106.4	568.6	81.4	578.6	63.9	588.6	49.21	598.6	38.81	608.6	31.05	618.6	25.37
					508.8	256.7	518.8	207.5	528.8	176.7	538.8	161.7	548.8	139.3	558.8	106	568.8	81.03	578.8	63.67	588.8	49.05	598.8	38.65	608.8	30.96	618.8	25.25
					509	255.7	519	206.8	529	176	539	161	549	138.8	559	105.6	569	80.69	579	63.38	589	48.92	599	38.56	609	30.89	619	25.13
					509.2	254.9	519.2	206.1	529.2	175.3	539.2	160.3	549.2	138.2	559.2	105.2	569.2	80.36	579.2	63.11	589.2	48.74	599.2	38.41	609.2	30.81	619.2	25.04
					509.4	253.9	519.4	205.3	529.4	174.6	539.4	159.7	549.4	137.6	559.4	104.7	569.4	80.05	579.4	62.88	589.4	48.56	599.4	38.32	609.4	30.73	619.4	25.01
					509.6	253.1	519.6	204.6	529.6	173.9	539.6	159	549.6	137.1	559.6	104.3	569.6	79.76	579.6	62.63	589.6	48.38	599.6	38.2	609.6	30.63	619.6	24.94
					509.8	252.1	519.8	203.8	529.8	173.3	539.8	158.4	549.8	136.5	559.8	103.8	569.8	79.44	579.8	62.38	589.8	48.24	599.8	38.08	609.8	30.56	619.8	24.88
					510	251.3	520	203.1	530	172.6	540	157.8	550	135.9	560	103.4	570	79.12	580	62.12	590	48.08	600	37.94	610	30.46	620	24.81
					510.2	250.5	520.2	202.4	530.2	171.9	540.2	157.1	550.2	135.4	560.2	103	570.2	78.8	580.2	61.85	590.2	47.87	600.2	37.84	610.2	30.4	620.2	24.74
					510.4	249.6	520.4	201.6	530.4	171.3	540.4	156.5	550.4	134.7	560.4	102.6	570.4	78.46	580.4	61.59	590.4	47.69	600.4	37.72	610.4	30.34	620.4	24.67
					510.6	248.8	520.6	200.9	530.6	170.6	540.6	155.8	550.6	134.2	560.6	102.1	570.6	78.12	580.6	61.3	590.6	47.54	600.6	37.57	610.6	30.26	620.6	24.59
					510.8	248	520.8	200.2	530.8	169.9	540.8	155.1	550.8	133.6	560.8	101.7	570.8	77.82	580.8	61.06	590.8	47.4	600.8	37.43	610.8	30.17	620.8	24.56
					511	247.1	521	199.4	531	169.2	541	154.4	551	133	561	101.2	571	77.48	581	60.81	591	47.24	601	37.27	611	30.08	621	24.52
					511.2	246.2	521.2	198.7	531.2	168.5	541.2	153.9	551.2	132.5	561.2	100.8	571.2	77.14	581.2	60.53	591.2	47.05	601.2	37.13	611.2	30	621.2	24.51
					511.4	245.3	521.4	197.9	531.4	167.9	541.4	153.2	551.4	131.9	561.4	100.4	571.4	76.83	581.4	60.24	591.4	46.91	601.4	36.99	611.4	29.87	621.4	24.48
					511.6	244.4	521.6	197.2	531.6	167.2	541.6	152.6	551.6	131.3	561.6	99.98	571.6	76.55	581.6	60.05	591.6	46.75	601.6	36.85	611.6	29.78	621.6	24.43
					511.8	243.6	521.8	196.5	531.8	166.5	541.8	152	551.8	130.8	561.8	99.53	571.8	76.25	581.8	59.78	591.8	46.62	601.8	36.74	611.8	29.67	621.8	24.37
					512	242.8	522	195.9	532	165.9	542	151.4	552	130.2	562	99.11	572	75.92	582	59.49	592	46.45	602	36.68	612	29.55	622	24.28
					512.2	242	522.2	195.2	532.2	165.2	542.2	150.8	552.2	129.7	562.2	98.73	572.2	75.67	582.2	59.27	592.2	46.28	602.2	36.55	612.2	29.47	622.2	24.28
					512.4	241.1	522.4	194.5	532.4	164.5	542.4	150.2	552.4	129.1	562.4	98.34	572.4	75.36	582.4	59.09	592.4	46.11	602.4	36.44	612.4	29.39	622.4	24.21
					512.6	240.3	522.6	193.8	532.6	163.9	542.6	149.6	552.6	128.6	562.6	97.93	572.6	75.05	582.6	58.83	592.6	45.93	602.6	36.32	612.6	29.31	622.6	24.1
					512.8	239.5	522.8	193.1	532.8	163.2	542.8	148.9	552.8	128.1	562.8	97.52	572.8	74.75	582.8	58.59	592.8	45.74	602.8	36.16	612.8	29.21	622.8	23.99
					513	238.6	523	192.4	533	162.6	543	148.3	553	127.5	563	97.11	573	74.48	583	58.36	593	45.56	603	36.01	613	29.11	623	23.9
					513.2	237.8	523.2	191.7	533.2	162	543.2	147.7	553.2	127	563.2	96.76	573.2	74.17	583.2	58.15	593.2	45.41	603.2	35.92	613.2	28.97	623.2	23.87
					513.4	237	523.4	191	533.4	161.3	543.4	147.1	553.4	126.5	563.4	96.39	573.4	73.89	583.4	57.95	593.4	45.27	603.4	35.77	613.4	28.86	623.4	23.74
					513.6	236.1	523.6	190.3	533.6	160.7	543.6	146.5	553.6	125.9	563.6	95.96	573.6	73.61	583.6	57.71	593.6	45.09	603.6	35.67	613.6	28.83	623.6	23.67
					513.8	235.2	523.8	189.5	533.8	160.1	543.8	145.9	553.8	125.4	563.8	95.57	573.8	73.36	583.8	57.51	593.8	44.95	603.8	35.55	613.8	28.75	623.8	23.54
					514	234.4	524	188.8	534	159.5	544	145.3	554	124.9	564	95.16	574	73.11	584	57.31	594	44.8	604	35.44	614	28.67	624	23.47
					514.2	233.6	524.2	188.1	534.2	158.8	544.2	144.6	554.2	124.4	564.2	94.78	574.2	72.79	584.2	57.08	594.2	44.64	604.2	35.33	614.2	28.58	624.2	23.45
					514.4	232.8	524.4	187.4	534.4	158.2	544.4	144	554.4	124	564.4	94.41	574.4	72.46	584.4	56.85	594.4	44.51	604.4	35.25	614.4	28.5	624.4	23.38
					514.6	232	524.6	186.6	534.6	157.5	544.6	143.4	554.6	123.5	564.6	94.08	574.6	72.13	584.6	56.62	594.6	44.35	604.6	35.12	614.6	28.41	624.6	23.32
					514.8	231.2	524.8	185.9	534.8	156.9	544.8	142.8	554.8	123	564.8	93.66	574.8	71.83	584.8	56.4	594.8	44.17	604.8	34.95	614.8	28.33	624.8	23.32
					515	230.5	525	185.3	535	156.3	545	142.2	555	122.5	565	93.32	575	71.54	585	56.21	595	43.99	605	34.89	615	28.21	625	23.24
					515.2	229.7	525.2	184.6	535.2	155.6	545.2	141.5	555.2	122	565.2	92.97	575.2	71.24	585.2	55.99	595.2	43.84	605.2	34.77	615.2	28.14	625.2	23.15
					515.4	228.8	525.4	183.9	535.4	155	545.4	140.9	555.4	121.4	565.4	92.64	575.4	70.92	585.4	55.73	595.4	43.63	605.4	34.64	615.4	28.11	625.4	23.12
					515.6	227.9	525.6	183.2	535.6	154.4	545.6	140.3	555.6	121	565.6	92.23	575.6	70.65	585.6	55.46	595.6	43.5	605.6	34.5	615.6	28.01	625.6	23.07
					515.8	227.1	525.8	182.5	535.8	153.7	545.8	139.7	555.8	120.4	565.8	91.88	575.8	70.39	585.8	55.21	595.8	43.35	605.8	34.37	615.8	27.92	625.8	23
					516	226.3	526	181.8	536	153.1	546	139.1	556	120	566	91.44	576	70.05	586	54.94	596	43.21	606	34.21	616	27.83	626	22.97
					516.2	225.4	526.2	181	536.2	152.5	546.2	138.5	556.2	119.5	566.2	91.08	576.2	69.76	586.2	54.75	596.2	43.07	606.2	34.13	616.2	27.73	626.2	22.95
					516.4	224.6	526.4	180.3	536.4	151.9	546.4	138	556.4	119	566.4	90.74	576.4	69.44	586.4	54.59	596.4	42.89	606.4	34	616.4	27.62	626.4	22.89
					516.6	223.8	526.6	179.6	536.6	151.3	546.6	137.4	556.6	118.6	566.6	90.36	576.6	69.09	586.6	54.37	596.6	42.7	606.6	33.89	616.6	27.52	626.6	22.87
					516.8	223	526.8	178.9	536.8	150.7	546.8	136.8	556.8	118.1	566.8	89.99	576.8	68.79	586.8	54.2	596.8	42.57	606.8	33.79	616.8	27.45	626.8	22.81
					517	222.2	527	178.3	537	150.1	547	136.2	557	117.6	567	89.65	577	68.51	587	53.97	597	42.39	607	33.7	617	27.34	627	22.72
					517.2	221.4	527.2	177.6	537.2	149.5	547.2	135.6	557.2	117.1	567.2	89.32	577.2	68.25	587.2	53.76	597.2	42.23	607.2	33.57	617.2	27.29	627.2	22.65
					517.4	220.5	527.4	176.9	537.4	148.9	547.4	135	557.4	116.6	567.4	88.94	577.4	67.98	587.4	53.61	597.4	42.1	607.4	33.46	617.4	27.2	627.4	22.55
					517.6	219.7	527.6	176.3	537.6	148.3	547.6	134.4	557.6	116.1	567.6	88.58	577.6	67.69	587.6	53.44	597.6	41.98	607.6	33.37	617.6	27.09	627.6	22.52
					517.8	218.9	527.8	175.6	537.8	147.7	547.8	133.9	557.8	115.6	567.8	88.18	577.8	67.42	587.8	53.23	597.8	41.79	607.8	33.22	617.8	26.99	627.8	22.41
					518	218.1	528	175	538	147	548	133.3	558	115.1	568	87.8	578	67.11	588	53.08	598	41.66	608	33.13	618	26.9	628	22.38
					518.2	217.4	528.2	174.3	538.2	146.5	548.2	132.8	558.2	114.6	568.2	87.41	578.2	66.86	588.2	52.83	598.2	41.52	608.2	33.02	618.2	26.86	628.2	22.31
					518.4	216.6	528.4	173.6	538.4	145.9	548.4	132.2	558.4	114.2	568.4	87.06	578.4	66.63	588.4	52.62	598.4	41.3	608.4	32.88	618.4	26.83	628.4	22.28
					518.6	215.8	528.6	173	538.6	145.3	548.6	131.6	558.6	113.7	568.6	86.68	578.6	66.39	588.6	52.4	598.6	41.18	608.6	32.78	618.6	26.77	628.6	22.2
					518.8	215.1	528.8	172.4	538.8	144.8	548.8	131.1	558.8	113.3	568.8	86.37	578.8	66.07	588.8	52.21	598.8	41.07	608.8	32.68	618.8	26.72	628.8	22.13
					519	214.3	529	171.7	539	144.2	549	130.5	559	112.8	569	85.99	579	65.77	589	52.02	599	40.9	609	32.58	619	26.68	629	22.06
					519.2	213.5	529.2	171.1	539.2	143.6	549.2	129.9	559.2	112.3	569.2	85.63	579.2	65.57	589.2	51.79	599.2	40.81	609.2	32.44	619.2	26.62	629.2	21.98
					519.4	212.7	529.4	170.5	539.4	143.1	549.4	129.4	559.4	111.8	569.4	85.25	579.4	65.32	589.4	51.62	599.4	40.65	609.4	32.34	619.4	26.55	629.4	21.95
					519.6	211.9	529.6	169.8	539.6	142.5	549.6	128.8	559.6	111.4	569.6	84.89	579.6	65.05	589.6	51.46	599.6	40.51	609.6	32.25	619.6	26.47	629.6	21.92
					519.8	211.2	529.8	169.2	539.8	142	549.8	128.3	559.8	111	569.8	84.57	579.8	64.81	589.8	51.28	599.8	40.38	609.8	32.12	619.8	26.39	629.8	21.81
					520	210.4	530	168.6	540	141.4	550	127.8	560	110.5	570	84.21	580	64.54	590	51.1	600	40.19	610	31.93	620	26.32	630	21.79
					520.2	209.6	530.2	168	540.2	140.8	550.2	127.2	560.2	110.1	570.2	83.82	580.2	64.28	590.2	50.93	600.2	40.1	610.2	31.8	620.2	26.27	630.2	21.76
					520.4	208.8	530.4	167.3	540.4	140.2	550.4	126.7	560.4	109.6	570.4	83.51	580.4	64	590.4	50.71	600.4	39.96	610.4	31.72	620.4	26.18	630.4	21.7
					520.6	208.1	530.6	166.7	540.6	139.6	550.6	126.2	560.6	109.2	570.6	83.15	580.6	63.75	590.6	50.54	600.6	39.83	610.6	31.67	620.6	26.14	630.6	21.74
					520.8	207.3	530.8	166.1	540.8	139.1	550.8	125.7	560.8	108.7	570.8	82.8	580.8	63.44	590.8	50.38	600.8	39.68	610.8	31.57	620.8	26.09	630.8	21.72
					521	206.6	531	165.5	541	138.5	551	125.2	561	108.3	571	82.45	581	63.25	591	50.22	601	39.53	611	31.51	621	26.06	631	21.68
					521.2	205.9	531.2	164.9	541.2	138	551.2	124.7	561.2	107.8	571.2	82.13	581.2	62.97	591.2	50.02	601.2	39.37	611.2	31.42	621.2	25.97	631.2	21.66
					521.4	205.1	531.4	164.2	541.4	137.4	551.4	124.2	561.4	107.4	571.4	81.74	581.4	62.71	591.4	49.85	601.4	39.27	611.4	31.28	621.4	25.92	631.4	21.61
					521.6	204.3	531.6	163.6	541.6	136.9	551.6	123.6	561.6	106.9	571.6	81.35	581.6	62.44	591.6	49.66	601.6	39.17	611.6	31.17	621.6	25.87	631.6	21.51
					521.8	203.5	531.8	163	541.8	136.4	551.8	123.2	561.8	106.4	571.8	80.99	581.8	62.26	591.8	49.46	601.8	39.01	611.8	31.08	621.8	25.76	631.8	21.49
					522	202.8	532	162.3	542	135.8	552	122.6	562	105.9	572	80.67	582	62.07	592	49.28	602	38.87	612	30.97	622	25.69	632	21.46
					522.2	202	532.2	161.7	542.2	135.3	552.2	122.1	562.2	105.5	572.2	80.33	582.2	61.83	592.2	49.09	602.2	38.73	612.2	30.85	622.2	25.64	632.2	21.48
					522.4	201.2	532.4	161	542.4	134.7	552.4	121.6	562.4	105	572.4	80	582.4	61.53	592.4	48.9	602.4	38.63	612.4	30.73	622.4	25.58	632.4	21.44
					522.6	200.5	532.6	160.4	542.6	134.2	552.6	121.1	562.6	104.6	572.6	79.69	582.6	61.29	592.6	48.7	602.6	38.53	612.6	30.67	622.6	25.51	632.6	21.35
					522.8	199.7	532.8	159.8	542.8	133.6	552.8	120.6	562.8	104.1	572.8	79.4	582.8	61.06	592.8	48.53	602.8	38.39	612.8	30.58	622.8	25.47	632.8	21.26
					523	198.9	533	159.2	543	133.2	553	120.1	563	103.7	573	79.09	583	60.8	593	48.39	603	38.26	613	30.47	623	25.44	633	21.17
					523.2	198.1	533.2	158.6	543.2	132.6	553.2	119.6	563.2	103.2	573.2	78.8	583.2	60.54	593.2	48.24	603.2	38.17	613.2	30.37	623.2	25.39	633.2	21.15
					523.4	197.4	533.4	158	543.4	132.1	553.4	119.1	563.4	102.8	573.4	78.47	583.4	60.33	593.4	48.06	603.4	38.05	613.4	30.26	623.4	25.32	633.4	21.13
					523.6	196.7	533.6	157.4	543.6	131.6	553.6	118.6	563.6	102.4	573.6	78.15	583.6	60.08	593.6	47.93	603.6	37.94	613.6	30.21	623.6	25.17	633.6	21.15
					523.8	195.9	533.8	156.9	543.8	131	553.8	118.1	563.8	102.1	573.8	77.81	583.8	59.82	593.8	47.73	603.8	37.79	613.8	30.1	623.8	25.11	633.8	21.1
					524	195.2	534	156.2	544	130.5	554	117.7	564	101.6	574	77.5	584	59.58	594	47.55	604	37.65	614	30.01	624	25.04	634	21.07
					524.2	194.5	534.2	155.7	544.2	130.1	554.2	117.2	564.2	101.2	574.2	77.24	584.2	59.36	594.2	47.38	604.2	37.52	614.2	29.92	624.2	24.98	634.2	20.99
					524.4	193.8	534.4	155	544.4	129.6	554.4	116.7	564.4	100.8	574.4	76.98	584.4	59.16	594.4	47.22	604.4	37.4	614.4	29.8	624.4	24.96	634.4	20.89
					524.6	193	534.6	154.4	544.6	129.1	554.6	116.2	564.6	100.3	574.6	76.69	584.6	58.91	594.6	47.04	604.6	37.29	614.6	29.78	624.6	24.92	634.6	20.84
					524.8	192.3	534.8	153.8	544.8	128.6	554.8	115.7	564.8	99.93	574.8	76.39	584.8	58.68	594.8	46.83	604.8	37.15	614.8	29.68	624.8	24.9	634.8	20.82
					525	191.6	535	153.2	545	128.1	555	115.3	565	99.55	575	76.06	585	58.44	595	46.67	605	37.02	615	29.56	625	24.81	635	20.79
					525.2	190.9	535.2	152.7	545.2	127.6	555.2	114.8	565.2	99.08	575.2	75.74	585.2	58.21	595.2	46.48	605.2	36.93	615.2	29.46	625.2	24.74	635.2	20.8
					525.4	190.3	535.4	152.1	545.4	127.1	555.4	114.4	565.4	98.69	575.4	75.42	585.4	57.94	595.4	46.29	605.4	36.78	615.4	29.34	625.4	24.64	635.4	20.76
					525.6	189.6	535.6	151.5	545.6	126.6	555.6	113.9	565.6	98.28	575.6	75.07	585.6	57.69	595.6	46.15	605.6	36.62	615.6	29.22	625.6	24.61	635.6	20.77
					525.8	188.9	535.8	151	545.8	126	555.8	113.4	565.8	97.92	575.8	74.8	585.8	57.53	595.8	45.96	605.8	36.52	615.8	29.15	625.8	24.57	635.8	20.69
					526	188.2	536	150.4	546	125.6	556	113	566	97.54	576	74.47	586	57.29	596	45.81	606	36.42	616	29.04	626	24.5	636	20.63
					526.2	187.5	536.2	149.8	546.2	125.1	556.2	112.5	566.2	97.18	576.2	74.2	586.2	57.06	596.2	45.58	606.2	36.26	616.2	28.91	626.2	24.4	636.2	20.53
					526.4	186.8	536.4	149.3	546.4	124.5	556.4	112	566.4	96.82	576.4	73.88	586.4	56.87	596.4	45.43	606.4	36.14	616.4	28.87	626.4	24.4	636.4	20.52
					526.6	186.1	536.6	148.8	546.6	124	556.6	111.5	566.6	96.41	576.6	73.56	586.6	56.66	596.6	45.28	606.6	36.01	616.6	28.83	626.6	24.32	636.6	20.43
					526.8	185.4	536.8	148.2	546.8	123.5	556.8	111.2	566.8	96.02	576.8	73.24	586.8	56.4	596.8	45.09	606.8	35.88	616.8	28.7	626.8	24.25	636.8	20.38
					527	184.8	537	147.6	547	123	557	110.7	567	95.64	577	72.85	587	56.19	597	44.95	607	35.78	617	28.62	627	24.26	637	20.29
					527.2	184.1	537.2	147.1	547.2	122.5	557.2	110.3	567.2	95.24	577.2	72.54	587.2	55.99	597.2	44.79	607.2	35.69	617.2	28.54	627.2	24.24	637.2	20.26
					527.4	183.4	537.4	146.6	547.4	122.1	557.4	109.9	567.4	94.84	577.4	72.25	587.4	55.8	597.4	44.64	607.4	35.54	617.4	28.45	627.4	24.19	637.4	20.21
					527.6	182.7	537.6	145.9	547.6	121.7	557.6	109.4	567.6	94.5	577.6	71.91	587.6	55.55	597.6	44.45	607.6	35.43	617.6	28.37	627.6	24.12	637.6	20.18
					527.8	182.1	537.8	145.4	547.8	121.2	557.8	108.9	567.8	94.18	577.8	71.64	587.8	55.33	597.8	44.28	607.8	35.28	617.8	28.31	627.8	24.07	637.8	20.11
					528	181.4	538	144.8	548	120.7	558	108.5	568	93.78	578	71.35	588	55.11	598	44.08	608	35.22	618	28.22	628	23.99	638	20.01
					528.2	180.7	538.2	144.3	548.2	120.2	558.2	108.1	568.2	93.37	578.2	71.03	588.2	54.87	598.2	43.9	608.2	35.13	618.2	28.14	628.2	23.9	638.2	20.02
					528.4	180.1	538.4	143.7	548.4	119.7	558.4	107.6	568.4	93.02	578.4	70.72	588.4	54.67	598.4	43.76	608.4	35.02	618.4	28.1	628.4	23.85	638.4	19.99
					528.6	179.4	538.6	143.1	548.6	119.3	558.6	107.2	568.6	92.63	578.6	70.44	588.6	54.51	598.6	43.63	608.6	34.89	618.6	28.02	628.6	23.76	638.6	19.94
					528.8	178.8	538.8	142.6	548.8	118.8	558.8	106.7	568.8	92.28	578.8	70.14	588.8	54.32	598.8	43.42	608.8	34.76	618.8	27.94	628.8	23.75	638.8	19.89
					529	178.1	539	142	549	118.4	559	106.3	569	91.93	579	69.87	589	54.08	599	43.3	609	34.63	619	27.85	629	23.69	639	19.88
					529.2	177.4	539.2	141.5	549.2	117.9	559.2	105.8	569.2	91.5	579.2	69.53	589.2	53.86	599.2	43.13	609.2	34.48	619.2	27.76	629.2	23.67	639.2	19.8
					529.4	176.7	539.4	140.9	549.4	117.4	559.4	105.4	569.4	91.13	579.4	69.25	589.4	53.67	599.4	42.96	609.4	34.36	619.4	27.7	629.4	23.64	639.4	19.7
					529.6	176	539.6	140.4	549.6	116.9	559.6	105	569.6	90.79	579.6	68.91	589.6	53.49	599.6	42.81	609.6	34.22	619.6	27.61	629.6	23.55	639.6	19.65
					529.8	175.4	539.8	139.8	549.8	116.4	559.8	104.6	569.8	90.45	579.8	68.69	589.8	53.27	599.8	42.63	609.8	34.14	619.8	27.48	629.8	23.5	639.8	19.58
					530	174.7	540	139.3	550	116	560	104.2	570	90.08	580	68.39	590	53.09	600	42.52	610	34.06	620	27.37	630	23.44	640	19.57
					530.2	174.1	540.2	138.8	550.2	115.5	560.2	103.7	570.2	89.78	580.2	68.09	590.2	52.85	600.2	42.32	610.2	33.96	620.2	27.31	630.2	23.36	640.2	19.51
					530.4	173.4	540.4	138.2	550.4	115.1	560.4	103.4	570.4	89.44	580.4	67.81	590.4	52.66	600.4	42.17	610.4	33.84	620.4	27.25	630.4	23.27	640.4	19.5
					530.6	172.7	540.6	137.7	550.6	114.7	560.6	102.9	570.6	89.08	580.6	67.49	590.6	52.43	600.6	42.03	610.6	33.7	620.6	27.17	630.6	23.2	640.6	19.47
					530.8	172.1	540.8	137.2	550.8	114.2	560.8	102.5	570.8	88.69	580.8	67.16	590.8	52.25	600.8	41.92	610.8	33.58	620.8	27.08	630.8	23.14	640.8	19.46
					531	171.4	541	136.6	551	113.8	561	102.1	571	88.36	581	66.91	591	52.06	601	41.79	611	33.45	621	27.01	631	23.09	641	19.37
					531.2	170.7	541.2	136.2	551.2	113.3	561.2	101.7	571.2	88	581.2	66.64	591.2	51.88	601.2	41.65	611.2	33.35	621.2	26.91	631.2	23.03	641.2	19.34
					531.4	170.1	541.4	135.6	551.4	112.9	561.4	101.3	571.4	87.65	581.4	66.4	591.4	51.69	601.4	41.5	611.4	33.24	621.4	26.87	631.4	22.95	641.4	19.39
					531.6	169.4	541.6	135.1	551.6	112.4	561.6	100.9	571.6	87.28	581.6	66.14	591.6	51.51	601.6	41.34	611.6	33.16	621.6	26.79	631.6	22.92	641.6	19.37
					531.8	168.7	541.8	134.6	551.8	112	561.8	100.6	571.8	86.87	581.8	65.89	591.8	51.31	601.8	41.17	611.8	33.04	621.8	26.75	631.8	22.86	641.8	19.33
					532	168.1	542	134.1	552	111.5	562	100.1	572	86.56	582	65.55	592	51.14	602	41.01	612	32.96	622	26.69	632	22.82	642	19.32
					532.2	167.5	542.2	133.6	552.2	111.1	562.2	99.68	572.2	86.22	582.2	65.27	592.2	50.91	602.2	40.83	612.2	32.84	622.2	26.63	632.2	22.8	642.2	19.29
					532.4	166.8	542.4	133.1	552.4	110.6	562.4	99.28	572.4	85.89	582.4	65	592.4	50.71	602.4	40.72	612.4	32.76	622.4	26.56	632.4	22.72	642.4	19.24
					532.6	166.2	542.6	132.6	552.6	110.3	562.6	98.93	572.6	85.49	582.6	64.72	592.6	50.52	602.6	40.6	612.6	32.65	622.6	26.49	632.6	22.58	642.6	19.2
					532.8	165.6	542.8	132.1	552.8	109.8	562.8	98.54	572.8	85.17	582.8	64.46	592.8	50.33	602.8	40.51	612.8	32.57	622.8	26.43	632.8	22.52	642.8	19.18
					533	165	543	131.5	553	109.4	563	98.13	573	84.84	583	64.22	593	50.16	603	40.47	613	32.49	623	26.4	633	22.53	643	19.11
					533.2	164.4	543.2	131	553.2	109	563.2	97.72	573.2	84.5	583.2	64.04	593.2	49.98	603.2	40.24	613.2	32.4	623.2	26.33	633.2	22.47	643.2	19.1
					533.4	163.8	543.4	130.4	553.4	108.5	563.4	97.35	573.4	84.14	583.4	63.78	593.4	49.81	603.4	40.14	613.4	32.26	623.4	26.27	633.4	22.39	643.4	19.05
					533.6	163.2	543.6	129.9	553.6	108	563.6	96.97	573.6	83.78	583.6	63.5	593.6	49.6	603.6	40	613.6	32.18	623.6	26.19	633.6	22.33	643.6	18.96
					533.8	162.6	543.8	129.4	553.8	107.6	563.8	96.57	573.8	83.43	583.8	63.24	593.8	49.41	603.8	39.85	613.8	32.08	623.8	26.1	633.8	22.24	643.8	18.95
					534	162	544	128.9	554	107.2	564	96.2	574	83.06	584	62.91	594	49.24	604	39.71	614	32	624	26.05	634	22.25	644	18.89
					534.2	161.3	544.2	128.4	554.2	106.8	564.2	95.77	574.2	82.7	584.2	62.65	594.2	49.05	604.2	39.62	614.2	31.9	624.2	26.02	634.2	22.2	644.2	18.94
					534.4	160.7	544.4	128	554.4	106.3	564.4	95.38	574.4	82.41	584.4	62.47	594.4	48.84	604.4	39.49	614.4	31.82	624.4	25.98	634.4	22.17	644.4	18.95
					534.6	160.1	544.6	127.5	554.6	105.9	564.6	95.07	574.6	82.04	584.6	62.2	594.6	48.66	604.6	39.39	614.6	31.76	624.6	25.92	634.6	22.1	644.6	18.91
					534.8	159.5	544.8	127	554.8	105.5	564.8	94.69	574.8	81.69	584.8	61.91	594.8	48.44	604.8	39.26	614.8	31.67	624.8	25.9	634.8	22.01	644.8	18.89
					535	158.9	545	126.5	555	105.1	565	94.31	575	81.36	585	61.66	595	48.24	605	39.14	615	31.58	625	25.81	635	21.99	645	18.84
					535.2	158.3	545.2	126	555.2	104.7	565.2	93.94	575.2	80.99	585.2	61.38	595.2	48.05	605.2	39.02	615.2	31.49	625.2	25.76	635.2	21.98	645.2	18.84
					535.4	157.8	545.4	125.5	555.4	104.3	565.4	93.56	575.4	80.72	585.4	61.14	595.4	47.88	605.4	38.87	615.4	31.37	625.4	25.68	635.4	21.9	645.4	18.83
					535.6	157.2	545.6	125	555.6	103.8	565.6	93.16	575.6	80.42	585.6	60.92	595.6	47.73	605.6	38.79	615.6	31.26	625.6	25.67	635.6	21.88	645.6	18.77
					535.8	156.7	545.8	124.5	555.8	103.5	565.8	92.76	575.8	80.04	585.8	60.64	595.8	47.58	605.8	38.69	615.8	31.15	625.8	25.57	635.8	21.86	645.8	18.82
					536	156.1	546	124	556	103.1	566	92.44	576	79.71	586	60.39	596	47.37	606	38.5	616	31.06	626	25.53	636	21.81	646	18.76
					536.2	155.5	546.2	123.5	556.2	102.7	566.2	92.12	576.2	79.42	586.2	60.14	596.2	47.21	606.2	38.39	616.2	30.96	626.2	25.46	636.2	21.75	646.2	18.82
					536.4	154.9	546.4	123	556.4	102.3	566.4	91.72	576.4	79.09	586.4	59.84	596.4	47.04	606.4	38.27	616.4	30.87	626.4	25.42	636.4	21.68	646.4	18.79
					536.6	154.3	546.6	122.5	556.6	101.9	566.6	91.4	576.6	78.76	586.6	59.59	596.6	46.85	606.6	38.13	616.6	30.71	626.6	25.32	636.6	21.6	646.6	18.83
					536.8	153.7	546.8	122	556.8	101.4	566.8	91.1	576.8	78.44	586.8	59.37	596.8	46.63	606.8	38.04	616.8	30.61	626.8	25.25	636.8	21.58	646.8	18.81
					537	153.1	547	121.5	557	101.1	567	90.77	577	78.16	587	59.09	597	46.43	607	37.91	617	30.52	627	25.16	637	21.57	647	18.78
					537.2	152.5	547.2	121	557.2	100.7	567.2	90.43	577.2	77.86	587.2	58.82	597.2	46.23	607.2	37.75	617.2	30.46	627.2	25.09	637.2	21.52	647.2	18.74
					537.4	151.9	547.4	120.6	557.4	100.3	567.4	90.04	577.4	77.58	587.4	58.58	597.4	46.07	607.4	37.6	617.4	30.34	627.4	25.04	637.4	21.49	647.4	18.76
					537.6	151.3	547.6	120.1	557.6	99.92	567.6	89.65	577.6	77.28	587.6	58.38	597.6	45.89	607.6	37.49	617.6	30.22	627.6	25	637.6	21.48	647.6	18.73
					537.8	150.7	547.8	119.7	557.8	99.55	567.8	89.3	577.8	76.93	587.8	58.2	597.8	45.75	607.8	37.33	617.8	30.11	627.8	24.97	637.8	21.39	647.8	18.69
					538	150.1	548	119.3	558	99.19	568	88.92	578	76.61	588	57.98	598	45.6	608	37.15	618	30.01	628	24.9	638	21.38	648	18.63
					538.2	149.5	548.2	118.8	558.2	98.78	568.2	88.59	578.2	76.38	588.2	57.73	598.2	45.43	608.2	37.05	618.2	29.93	628.2	24.84	638.2	21.31	648.2	18.61
					538.4	149	548.4	118.3	558.4	98.43	568.4	88.25	578.4	76.06	588.4	57.52	598.4	45.23	608.4	36.91	618.4	29.81	628.4	24.74	638.4	21.26	648.4	18.68
					538.6	148.4	548.6	117.9	558.6	98.02	568.6	87.93	578.6	75.69	588.6	57.3	598.6	45.08	608.6	36.79	618.6	29.69	628.6	24.62	638.6	21.22	648.6	18.7
					538.8	147.9	548.8	117.4	558.8	97.66	568.8	87.6	578.8	75.34	588.8	57.05	598.8	44.91	608.8	36.63	618.8	29.58	628.8	24.57	638.8	21.17	648.8	18.68
					539	147.3	549	117	559	97.31	569	87.27	579	75.02	589	56.82	599	44.73	609	36.49	619	29.41	629	24.52	639	21.13	649	18.64
					539.2	146.7	549.2	116.5	559.2	96.92	569.2	86.89	579.2	74.71	589.2	56.59	599.2	44.53	609.2	36.33	619.2	29.31	629.2	24.48	639.2	21.13	649.2	18.6
					539.4	146.2	549.4	116.1	559.4	96.54	569.4	86.55	579.4	74.38	589.4	56.38	599.4	44.38	609.4	36.19	619.4	29.19	629.4	24.43	639.4	21.02	649.4	18.53
					539.6	145.6	549.6	115.7	559.6	96.21	569.6	86.15	579.6	74.1	589.6	56.16	599.6	44.24	609.6	36.09	619.6	29.1	629.6	24.32	639.6	20.98	649.6	18.52
					539.8	145.1	549.8	115.3	559.8	95.86	569.8	85.81	579.8	73.81	589.8	55.92	599.8	44.05	609.8	35.98	619.8	29.04	629.8	24.25	639.8	20.95	649.8	18.5
					540	144.5	550	114.8	560	95.43	570	85.44	580	73.55	590	55.64	600	43.86	610	35.84	620	28.96	630	24.22	640	20.91	650	18.54
					540.2	143.9	550.2	114.4	560.2	95.1	570.2	85.1	580.2	73.26	590.2	55.38	600.2	43.74	610.2	35.69	620.2	28.87	630.2	24.15	640.2	20.87	650.2	18.57
					540.4	143.4	550.4	113.9	560.4	94.8	570.4	84.82	580.4	72.95	590.4	55.16	600.4	43.61	610.4	35.6	620.4	28.8	630.4	24.11	640.4	20.83	650.4	18.49
					540.6	142.8	550.6	113.5	560.6	94.42	570.6	84.5	580.6	72.66	590.6	54.94	600.6	43.47	610.6	35.49	620.6	28.73	630.6	24.13	640.6	20.83	650.6	18.42
					540.8	142.2	550.8	113	560.8	94.04	570.8	84.14	580.8	72.34	590.8	54.71	600.8	43.33	610.8	35.34	620.8	28.63	630.8	24.1	640.8	20.79	650.8	18.45
					541	141.7	551	112.6	561	93.67	571	83.84	581	72.12	591	54.56	601	43.17	611	35.23	621	28.6	631	24.02	641	20.8	651	18.38
					541.2	141.1	551.2	112.2	561.2	93.29	571.2	83.46	581.2	71.83	591.2	54.29	601.2	43.06	611.2	35.18	621.2	28.55	631.2	23.95	641.2	20.77	651.2	18.43
					541.4	140.5	551.4	111.8	561.4	92.88	571.4	83.09	581.4	71.55	591.4	54.04	601.4	42.94	611.4	35.06	621.4	28.5	631.4	23.88	641.4	20.78	651.4	18.41
					541.6	140	551.6	111.4	561.6	92.56	571.6	82.74	581.6	71.2	591.6	53.85	601.6	42.77	611.6	34.95	621.6	28.43	631.6	23.72	641.6	20.66	651.6	18.37
					541.8	139.4	551.8	110.9	561.8	92.18	571.8	82.42	581.8	70.88	591.8	53.65	601.8	42.61	611.8	34.83	621.8	28.35	631.8	23.65	641.8	20.64	651.8	18.36
					542	138.8	552	110.5	562	91.83	572	82.1	582	70.62	592	53.46	602	42.45	612	34.71	622	28.22	632	23.59	642	20.61	652	18.38
					542.2	138.3	552.2	110.1	562.2	91.47	572.2	81.78	582.2	70.3	592.2	53.21	602.2	42.33	612.2	34.53	622.2	28.16	632.2	23.49	642.2	20.62	652.2	18.34
					542.4	137.8	552.4	109.6	562.4	91.14	572.4	81.51	582.4	70.04	592.4	52.99	602.4	42.21	612.4	34.45	622.4	28.13	632.4	23.42	642.4	20.57	652.4	18.25
					542.6	137.2	552.6	109.2	562.6	90.8	572.6	81.15	582.6	69.78	592.6	52.79	602.6	42.1	612.6	34.35	622.6	28.03	632.6	23.43	642.6	20.52	652.6	18.25
					542.8	136.7	552.8	108.8	562.8	90.43	572.8	80.88	582.8	69.48	592.8	52.55	602.8	41.96	612.8	34.28	622.8	27.94	632.8	23.34	642.8	20.47	652.8	18.19
					543	136.2	553	108.4	563	90.07	573	80.56	583	69.19	593	52.35	603	41.8	613	34.16	623	27.85	633	23.28	643	20.4	653	18.25
					543.2	135.7	553.2	108	563.2	89.74	573.2	80.24	583.2	68.91	593.2	52.16	603.2	41.64	613.2	34.08	623.2	27.75	633.2	23.25	643.2	20.39	653.2	18.22
					543.4	135.2	553.4	107.6	563.4	89.39	573.4	79.91	583.4	68.65	593.4	51.97	603.4	41.51	613.4	33.99	623.4	27.63	633.4	23.2	643.4	20.41	653.4	18.17
					543.6	134.6	553.6	107.2	563.6	89.06	573.6	79.62	583.6	68.4	593.6	51.82	603.6	41.31	613.6	33.87	623.6	27.52	633.6	23.19	643.6	20.38	653.6	18.16
					543.8	134.1	553.8	106.7	563.8	88.72	573.8	79.26	583.8	68.13	593.8	51.65	603.8	41.18	613.8	33.76	623.8	27.39	633.8	23.15	643.8	20.32	653.8	18.13
					544	133.6	554	106.4	564	88.44	574	78.91	584	67.82	594	51.48	604	41.06	614	33.64	624	27.32	634	23.09	644	20.25	654	18.14
					544.2	133.1	554.2	105.9	564.2	88.12	574.2	78.59	584.2	67.46	594.2	51.28	604.2	40.89	614.2	33.55	624.2	27.25	634.2	23.12	644.2	20.27	654.2	18.17
					544.4	132.6	554.4	105.6	564.4	87.78	574.4	78.26	584.4	67.24	594.4	51.11	604.4	40.68	614.4	33.43	624.4	27.15	634.4	23.05	644.4	20.21	654.4	18.18
					544.6	132.1	554.6	105.2	564.6	87.42	574.6	77.99	584.6	66.94	594.6	50.93	604.6	40.54	614.6	33.26	624.6	27.08	634.6	22.97	644.6	20.16	654.6	18.19
					544.8	131.5	554.8	104.7	564.8	87.11	574.8	77.69	584.8	66.62	594.8	50.75	604.8	40.37	614.8	33.12	624.8	27.04	634.8	22.89	644.8	20.15	654.8	18.23
					545	131	555	104.3	565	86.74	575	77.43	585	66.34	595	50.54	605	40.24	615	33.02	625	26.96	635	22.82	645	20.15	655	18.18
					545.2	130.6	555.2	103.9	565.2	86.41	575.2	77.13	585.2	66.07	595.2	50.33	605.2	40.09	615.2	32.92	625.2	26.89	635.2	22.7	645.2	20.13	655.2	18.13
					545.4	130	555.4	103.5	565.4	86.05	575.4	76.88	585.4	65.78	595.4	50.07	605.4	39.96	615.4	32.79	625.4	26.8	635.4	22.65	645.4	20.1	655.4	18.06
					545.6	129.5	555.6	103.1	565.6	85.73	575.6	76.51	585.6	65.48	595.6	49.89	605.6	39.8	615.6	32.72	625.6	26.76	635.6	22.54	645.6	20.05	655.6	18.01
					545.8	129	555.8	102.7	565.8	85.4	575.8	76.23	585.8	65.25	595.8	49.7	605.8	39.65	615.8	32.58	625.8	26.67	635.8	22.47	645.8	20.02	655.8	18.05
					546	128.5	556	102.3	566	85.03	576	75.89	586	65.06	596	49.48	606	39.48	616	32.49	626	26.62	636	22.39	646	19.99	656	18.01
					546.2	128.1	556.2	101.9	566.2	84.74	576.2	75.57	586.2	64.78	596.2	49.3	606.2	39.41	616.2	32.36	626.2	26.54	636.2	22.34	646.2	19.95	656.2	17.97
					546.4	127.5	556.4	101.5	566.4	84.43	576.4	75.27	586.4	64.48	596.4	49.09	606.4	39.3	616.4	32.24	626.4	26.45	636.4	22.28	646.4	19.88	656.4	17.9
					546.6	127	556.6	101	566.6	84.09	576.6	74.91	586.6	64.18	596.6	48.94	606.6	39.15	616.6	32.13	626.6	26.36	636.6	22.21	646.6	19.84	656.6	17.88
					546.8	126.6	556.8	100.6	566.8	83.73	576.8	74.62	586.8	63.94	596.8	48.69	606.8	38.98	616.8	32.03	626.8	26.27	636.8	22.17	646.8	19.77	656.8	17.88
					547	126.1	557	100.2	567	83.39	577	74.32	587	63.67	597	48.52	607	38.85	617	31.93	627	26.17	637	22.12	647	19.7	657	17.9
					547.2	125.6	557.2	99.8	567.2	83.11	577.2	74.06	587.2	63.4	597.2	48.33	607.2	38.68	617.2	31.77	627.2	26.01	637.2	22.05	647.2	19.68	657.2	17.9
					547.4	125.2	557.4	99.42	567.4	82.85	577.4	73.78	587.4	63.13	597.4	48.14	607.4	38.57	617.4	31.7	627.4	25.93	637.4	22	647.4	19.68	657.4	17.86
					547.6	124.6	557.6	99.04	567.6	82.54	577.6	73.47	587.6	62.9	597.6	47.96	607.6	38.47	617.6	31.6	627.6	25.86	637.6	21.91	647.6	19.7	657.6	17.9
					547.8	124.2	557.8	98.66	567.8	82.2	577.8	73.21	587.8	62.63	597.8	47.8	607.8	38.37	617.8	31.47	627.8	25.85	637.8	21.86	647.8	19.67	657.8	17.88
					548	123.6	558	98.28	568	81.89	578	72.91	588	62.37	598	47.61	608	38.21	618	31.39	628	25.76	638	21.8	648	19.66	658	17.92
					548.2	123.2	558.2	97.9	568.2	81.62	578.2	72.6	588.2	62.1	598.2	47.42	608.2	38.12	618.2	31.29	628.2	25.68	638.2	21.75	648.2	19.68	658.2	17.9
					548.4	122.7	558.4	97.51	568.4	81.27	578.4	72.26	588.4	61.85	598.4	47.25	608.4	37.97	618.4	31.18	628.4	25.6	638.4	21.7	648.4	19.61	658.4	17.91
					548.6	122.2	558.6	97.16	568.6	80.95	578.6	71.95	588.6	61.55	598.6	47.07	608.6	37.85	618.6	31.05	628.6	25.49	638.6	21.67	648.6	19.52	658.6	17.84
					548.8	121.8	558.8	96.79	568.8	80.62	578.8	71.68	588.8	61.32	598.8	46.94	608.8	37.73	618.8	30.96	628.8	25.38	638.8	21.6	648.8	19.47	658.8	17.85
					549	121.3	559	96.41	569	80.32	579	71.41	589	61.08	599	46.74	609	37.62	619	30.85	629	25.31	639	21.56	649	19.5	659	17.85
					549.2	120.8	559.2	96.06	569.2	79.98	579.2	71.11	589.2	60.87	599.2	46.57	609.2	37.48	619.2	30.79	629.2	25.26	639.2	21.49	649.2	19.46	659.2	17.81
					549.4	120.4	559.4	95.7	569.4	79.66	579.4	70.87	589.4	60.6	599.4	46.44	609.4	37.3	619.4	30.69	629.4	25.25	639.4	21.45	649.4	19.38	659.4	17.79
					549.6	120	559.6	95.34	569.6	79.33	579.6	70.6	589.6	60.34	599.6	46.25	609.6	37.24	619.6	30.6	629.6	25.12	639.6	21.36	649.6	19.32	659.6	17.73
					549.8	119.5	559.8	95.04	569.8	79.05	579.8	70.37	589.8	60.09	599.8	46.07	609.8	37.12	619.8	30.49	629.8	25.03	639.8	21.3	649.8	19.28	659.8	17.8
					550	119	560	94.72	570	78.7	580	70.12	590	59.82	600	45.93	610	36.98	620	30.45	630	24.95	640	21.27	650	19.3	660	17.75
					550.2	118.6	560.2	94.37	570.2	78.38	580.2	69.79	590.2	59.56	600.2	45.79	610.2	36.83	620.2	30.37	630.2	24.87	640.2	21.25	650.2	19.27	660.2	17.69
					550.4	118.1	560.4	93.94	570.4	78.05	580.4	69.52	590.4	59.29	600.4	45.62	610.4	36.68	620.4	30.28	630.4	24.79	640.4	21.19	650.4	19.24	660.4	17.71
					550.6	117.7	560.6	93.57	570.6	77.79	580.6	69.25	590.6	59.08	600.6	45.46	610.6	36.54	620.6	30.18	630.6	24.68	640.6	21.15	650.6	19.14	660.6	17.73
					550.8	117.3	560.8	93.24	570.8	77.47	580.8	68.94	590.8	58.89	600.8	45.33	610.8	36.36	620.8	30.07	630.8	24.6	640.8	21.06	650.8	19.04	660.8	17.68
					551	116.9	561	92.86	571	77.17	581	68.73	591	58.66	601	45.13	611	36.2	621	29.99	631	24.59	641	21.04	651	19.03	661	17.6
					551.2	116.5	561.2	92.53	571.2	76.79	581.2	68.45	591.2	58.39	601.2	44.93	611.2	36.09	621.2	29.93	631.2	24.51	641.2	21.06	651.2	18.98	661.2	17.61
					551.4	116.1	561.4	92.19	571.4	76.52	581.4	68.19	591.4	58.18	601.4	44.75	611.4	35.98	621.4	29.85	631.4	24.46	641.4	21.02	651.4	18.94	661.4	17.66
					551.6	115.6	561.6	91.82	571.6	76.19	581.6	67.87	591.6	57.92	601.6	44.61	611.6	35.83	621.6	29.81	631.6	24.42	641.6	20.98	651.6	18.9	661.6	17.58
					551.8	115.2	561.8	91.47	571.8	75.92	581.8	67.63	591.8	57.72	601.8	44.45	611.8	35.74	621.8	29.7	631.8	24.36	641.8	20.95	651.8	18.93	661.8	17.59
					552	114.8	562	91.17	572	75.67	582	67.42	592	57.52	602	44.25	612	35.61	622	29.59	632	24.3	642	20.95	652	18.93	662	17.57
					552.2	114.4	562.2	90.75	572.2	75.36	582.2	67.16	592.2	57.25	602.2	44.09	612.2	35.48	622.2	29.44	632.2	24.29	642.2	20.88	652.2	18.93	662.2	17.58
					552.4	113.9	562.4	90.41	572.4	75.09	582.4	66.86	592.4	57.08	602.4	43.98	612.4	35.38	622.4	29.33	632.4	24.23	642.4	20.8	652.4	18.91	662.4	17.53
					552.6	113.5	562.6	90.06	572.6	74.78	582.6	66.57	592.6	56.87	602.6	43.87	612.6	35.23	622.6	29.31	632.6	24.14	642.6	20.74	652.6	18.9	662.6	17.57
					552.8	113.1	562.8	89.73	572.8	74.53	582.8	66.31	592.8	56.61	602.8	43.68	612.8	35.17	622.8	29.19	632.8	24.07	642.8	20.7	652.8	18.91	662.8	17.52
					553	112.7	563	89.38	573	74.25	583	66.05	593	56.37	603	43.5	613	35.03	623	29.05	633	24.04	643	20.67	653	18.87	663	17.57
					553.2	112.3	563.2	89	573.2	74	583.2	65.71	593.2	56.12	603.2	43.36	613.2	34.89	623.2	28.98	633.2	23.97	643.2	20.61	653.2	18.86	663.2	17.51
					553.4	111.8	563.4	88.61	573.4	73.73	583.4	65.43	593.4	55.88	603.4	43.18	613.4	34.79	623.4	28.89	633.4	23.9	643.4	20.55	653.4	18.8	663.4	17.49
					553.6	111.4	563.6	88.28	573.6	73.43	583.6	65.23	593.6	55.65	603.6	43.03	613.6	34.61	623.6	28.76	633.6	23.83	643.6	20.49	653.6	18.75	663.6	17.45
					553.8	110.9	563.8	87.94	573.8	73.16	583.8	65.01	593.8	55.42	603.8	42.9	613.8	34.5	623.8	28.66	633.8	23.79	643.8	20.4	653.8	18.65	663.8	17.47
					554	110.5	564	87.64	574	72.9	584	64.75	594	55.23	604	42.71	614	34.38	624	28.59	634	23.71	644	20.36	654	18.65	664	17.44
					554.2	110.1	564.2	87.27	574.2	72.64	584.2	64.49	594.2	55.04	604.2	42.55	614.2	34.28	624.2	28.52	634.2	23.63	644.2	20.32	654.2	18.67	664.2	17.41
					554.4	109.7	564.4	86.94	574.4	72.35	584.4	64.22	594.4	54.76	604.4	42.43	614.4	34.15	624.4	28.4	634.4	23.59	644.4	20.29	654.4	18.69	664.4	17.46
					554.6	109.2	564.6	86.64	574.6	72.05	584.6	63.97	594.6	54.5	604.6	42.26	614.6	34.01	624.6	28.32	634.6	23.57	644.6	20.2	654.6	18.69	664.6	17.38
					554.8	108.9	564.8	86.29	574.8	71.77	584.8	63.71	594.8	54.28	604.8	42.07	614.8	33.83	624.8	28.25	634.8	23.53	644.8	20.19	654.8	18.66	664.8	17.34
					555	108.5	565	86	575	71.52	585	63.44	595	54.07	605	41.92	615	33.72	625	28.17	635	23.48	645	20.18	655	18.63	665	17.34
					555.2	108.1	565.2	85.69	575.2	71.22	585.2	63.19	595.2	53.84	605.2	41.71	615.2	33.55	625.2	28.05	635.2	23.49	645.2	20.15	655.2	18.57	665.2	17.3
					555.4	107.6	565.4	85.36	575.4	70.94	585.4	62.96	595.4	53.64	605.4	41.53	615.4	33.4	625.4	27.99	635.4	23.43	645.4	20.13	655.4	18.59	665.4	17.3
					555.6	107.1	565.6	85.05	575.6	70.68	585.6	62.66	595.6	53.42	605.6	41.37	615.6	33.37	625.6	27.92	635.6	23.37	645.6	20.05	655.6	18.55	665.6	17.24
					555.8	106.7	565.8	84.72	575.8	70.39	585.8	62.42	595.8	53.21	605.8	41.24	615.8	33.36	625.8	27.83	635.8	23.31	645.8	19.98	655.8	18.52	665.8	17.29
					556	106.3	566	84.41	576	70.17	586	62.15	596	53.04	606	41.05	616	33.24	626	27.74	636	23.21	646	19.96	656	18.51	666	17.33
					556.2	105.9	566.2	84.02	576.2	69.94	586.2	61.86	596.2	52.86	606.2	40.89	616.2	33.15	626.2	27.68	636.2	23.15	646.2	19.98	656.2	18.5	666.2	17.35
					556.4	105.5	566.4	83.73	576.4	69.69	586.4	61.62	596.4	52.64	606.4	40.76	616.4	33.06	626.4	27.57	636.4	23.11	646.4	19.9	656.4	18.49	666.4	17.38
					556.6	105.1	566.6	83.4	576.6	69.39	586.6	61.36	596.6	52.46	606.6	40.61	616.6	32.99	626.6	27.54	636.6	23.11	646.6	19.83	656.6	18.5	666.6	17.43
					556.8	104.7	566.8	83.1	576.8	69.08	586.8	61.14	596.8	52.28	606.8	40.49	616.8	32.88	626.8	27.43	636.8	23.02	646.8	19.8	656.8	18.46	666.8	17.47
					557	104.3	567	82.83	577	68.82	587	60.86	597	52.08	607	40.37	617	32.79	627	27.32	637	22.94	647	19.75	657	18.47	667	17.43
					557.2	103.9	567.2	82.57	577.2	68.53	587.2	60.61	597.2	51.9	607.2	40.24	617.2	32.71	627.2	27.25	637.2	22.93	647.2	19.73	657.2	18.51	667.2	17.46
					557.4	103.5	567.4	82.21	577.4	68.25	587.4	60.31	597.4	51.66	607.4	40.11	617.4	32.56	627.4	27.21	637.4	22.87	647.4	19.71	657.4	18.51	667.4	17.49
					557.6	103.1	567.6	81.91	577.6	67.98	587.6	60.1	597.6	51.42	607.6	39.98	617.6	32.48	627.6	27.14	637.6	22.78	647.6	19.71	657.6	18.52	667.6	17.47
					557.8	102.7	567.8	81.64	577.8	67.73	587.8	59.91	597.8	51.2	607.8	39.86	617.8	32.38	627.8	27.02	637.8	22.7	647.8	19.69	657.8	18.43	667.8	17.47
					558	102.3	568	81.28	578	67.5	588	59.66	598	51.05	608	39.72	618	32.29	628	26.92	638	22.68	648	19.7	658	18.44	668	17.44
					558.2	101.9	568.2	80.95	578.2	67.26	588.2	59.42	598.2	50.85	608.2	39.58	618.2	32.19	628.2	26.82	638.2	22.58	648.2	19.66	658.2	18.42	668.2	17.45
					558.4	101.5	568.4	80.64	578.4	66.98	588.4	59.21	598.4	50.68	608.4	39.41	618.4	32.11	628.4	26.72	638.4	22.47	648.4	19.69	658.4	18.4	668.4	17.51
					558.6	101.2	568.6	80.37	578.6	66.73	588.6	58.97	598.6	50.46	608.6	39.26	618.6	31.99	628.6	26.67	638.6	22.46	648.6	19.69	658.6	18.32	668.6	17.57
					558.8	100.8	568.8	80.06	578.8	66.51	588.8	58.74	598.8	50.29	608.8	39.12	618.8	31.89	628.8	26.63	638.8	22.45	648.8	19.63	658.8	18.29	668.8	17.49
					559	100.5	569	79.76	579	66.22	589	58.53	599	50.12	609	38.96	619	31.78	629	26.57	639	22.4	649	19.6	659	18.26	669	17.45
					559.2	100.1	569.2	79.43	579.2	65.99	589.2	58.31	599.2	49.98	609.2	38.81	619.2	31.66	629.2	26.48	639.2	22.33	649.2	19.53	659.2	18.2	669.2	17.47
					559.4	99.71	569.4	79.11	579.4	65.78	589.4	58.08	599.4	49.76	609.4	38.7	619.4	31.57	629.4	26.41	639.4	22.32	649.4	19.54	659.4	18.18	669.4	17.52
					559.6	99.37	569.6	78.8	579.6	65.5	589.6	57.86	599.6	49.63	609.6	38.54	619.6	31.47	629.6	26.29	639.6	22.27	649.6	19.61	659.6	18.14	669.6	17.64
					559.8	98.96	569.8	78.49	579.8	65.25	589.8	57.62	599.8	49.49	609.8	38.42	619.8	31.38	629.8	26.23	639.8	22.21	649.8	19.57	659.8	18.17	669.8	17.73
					560	98.57	570	78.2	580	65	590	57.35	600	49.3	610	38.27	620	31.34	630	26.15	640	22.14	650	19.54	660	18.15	670	17.66
					560.2	98.14	570.2	77.88	580.2	64.75	590.2	57.13	600.2	49.1	610.2	38.09	620.2	31.19	630.2	26.01	640.2	22.12	650.2	19.51	660.2	18.13	670.2	17.75
					560.4	97.8	570.4	77.58	580.4	64.5	590.4	56.89	600.4	48.91	610.4	37.94	620.4	31.1	630.4	26	640.4	22.07	650.4	19.42	660.4	18.19	670.4	17.65
					560.6	97.41	570.6	77.31	580.6	64.25	590.6	56.69	600.6	48.79	610.6	37.8	620.6	30.95	630.6	25.92	640.6	22.06	650.6	19.33	660.6	18.19	670.6	17.56
					560.8	97.05	570.8	77.01	580.8	63.99	590.8	56.47	600.8	48.65	610.8	37.67	620.8	30.84	630.8	25.89	640.8	22.05	650.8	19.3	660.8	18.15	670.8	17.52
					561	96.65	571	76.74	581	63.77	591	56.24	601	48.45	611	37.53	621	30.74	631	25.84	641	22.01	651	19.3	661	18.1	671	17.53
					561.2	96.27	571.2	76.5	581.2	63.54	591.2	56.02	601.2	48.24	611.2	37.35	621.2	30.63	631.2	25.79	641.2	22.05	651.2	19.27	661.2	18.13	671.2	17.55
					561.4	95.91	571.4	76.22	581.4	63.28	591.4	55.84	601.4	48.07	611.4	37.21	621.4	30.53	631.4	25.69	641.4	22.01	651.4	19.27	661.4	18.08	671.4	17.53
					561.6	95.54	571.6	75.95	581.6	63.05	591.6	55.65	601.6	47.91	611.6	37.1	621.6	30.45	631.6	25.61	641.6	21.96	651.6	19.27	661.6	18.1	671.6	17.56
					561.8	95.19	571.8	75.68	581.8	62.8	591.8	55.43	601.8	47.73	611.8	36.95	621.8	30.37	631.8	25.52	641.8	21.96	651.8	19.3	661.8	18.06	671.8	17.62
					562	94.86	572	75.4	582	62.55	592	55.23	602	47.53	612	36.8	622	30.28	632	25.45	642	21.87	652	19.27	662	18	672	17.65
					562.2	94.5	572.2	75.13	582.2	62.36	592.2	54.97	602.2	47.33	612.2	36.68	622.2	30.21	632.2	25.39	642.2	21.82	652.2	19.25	662.2	17.98	672.2	17.67
					562.4	94.14	572.4	74.85	582.4	62.14	592.4	54.75	602.4	47.16	612.4	36.56	622.4	30.15	632.4	25.34	642.4	21.78	652.4	19.31	662.4	18	672.4	17.82
					562.6	93.83	572.6	74.59	582.6	61.91	592.6	54.54	602.6	46.97	612.6	36.46	622.6	30.09	632.6	25.24	642.6	21.75	652.6	19.28	662.6	17.98	672.6	17.93
					562.8	93.47	572.8	74.37	582.8	61.65	592.8	54.37	602.8	46.85	612.8	36.38	622.8	29.97	632.8	25.16	642.8	21.7	652.8	19.27	662.8	18.03	672.8	18.03
					563	93.1	573	74.06	583	61.45	593	54.17	603	46.65	613	36.29	623	29.92	633	25.08	643	21.66	653	19.27	663	18	673	18.04
					563.2	92.75	573.2	73.72	583.2	61.21	593.2	53.97	603.2	46.49	613.2	36.18	623.2	29.84	633.2	25.02	643.2	21.61	653.2	19.23	663.2	18	673.2	18.09
					563.4	92.43	573.4	73.46	583.4	61.02	593.4	53.78	603.4	46.35	613.4	36.12	623.4	29.76	633.4	24.94	643.4	21.55	653.4	19.24	663.4	18.03	673.4	18.1
					563.6	92.07	573.6	73.19	583.6	60.77	593.6	53.62	603.6	46.21	613.6	36.04	623.6	29.66	633.6	24.83	643.6	21.56	653.6	19.21	663.6	18.09	673.6	18.17
					563.8	91.72	573.8	72.9	583.8	60.6	593.8	53.42	603.8	46.06	613.8	35.94	623.8	29.59	633.8	24.76	643.8	21.53	653.8	19.22	663.8	18.15	673.8	18.17
					564	91.39	574	72.66	584	60.36	594	53.24	604	45.9	614	35.83	624	29.53	634	24.75	644	21.5	654	19.21	664	18.3	674	18.16
[truncated: 430 more rows]

## Sheet: Fig 2 CDMet
Wavelength	excitation	Wavelength	abs		Wavelength	Ex=300 nm	Wavelength	Ex=310 nm	Wavelength	Ex=320 nm	Wavelength	Ex=330nm	Wavelength	Ex=340nm	Wavelength	Ex=350nm	Wavelength	Ex=360nm	Wavelength	Ex=370nm	Wavelength	Ex=380nm	Wavelength	Ex=390nm
[truncated: 1,651 more rows]

[truncated: 35 more sheets: Fig 2 CDCys, Fig 2 CDGlu, Fig 2 CDGln, Fig 2 CDAsn, Fig 2 CDLys, Fig 2 CDArg, Fig 2 CDPhe, Fig 2 CDTrp, Fig 2 CDHis, Fig 4a, Fig 4b, Fig 6a, Fig 6b, Fig 6c, Fig 6d, Fig 6f, Fig S2, Fig S9, Fig S10, Fig S11 …]
